# Supplementary material for: Single-cell analyses of metastatic bone marrow in human neuroblastoma reveals microenvironmental remodeling and metastatic signature
Source: JCI Insight. 2024 Feb 15;9(6):e173337. doi: 10.1172/jci.insight.173337 (PMC10972621; doi:10.1172/jci.insight.173337)
Supplement: Supplemental tables 1-8 [file jciinsight-9-173337-s081.xlsx]

## Sheet: Table S1
Table 1. Patient characteristics for the samples used for single cell RNA sequencing
Neuroblastoma Patient ID	Sample Name	Metastatic Bone Marrow/Bone	Non-Metastatic Bone Marrow	Treated	Genetic profile	Stage
BM1	NB35-BM1	y	-	y	MYCN amplified, 12q amplfied. Very aggressive	High risk
BM2R	NB21-BM2R	-	y	y	17q gain, MYCN amplified. M stage	High risk
BM3	NB33-BM3	y	-	y	High Risk	High risk
BM4a		y	-	y	Recurrent tumor. Metastatic. Non-MYCN amplified. Stage M.	Stage M
BM4b	NB34_Bone	Y	-	y	""
BM4b	NB34_BM	Y	-	y	""
BM5	BM5	-	y	y	Ganglioneuroblastoma, non-MYCN amplified
BM6	BM6	-	y		MYCN-polydifferentiated, non-metastatic	High risk
BM7	BM7	-	y		Ganglioneuroma. Flat profile, no abberations. No evidence of ALK. Operated tumor.
BM10a	BM10	y	-	no	11q, 5q rearrrangement med TERT gain, 3p, 17q + . Several genetic abberations.
BM10b (NBBM3)	NBBM3	-	y	y	""
BM10c (NBBM4)	NBBM4	Y	-	y	""
BM11a (NBBM1)	NBBM§	y	-	no	1p/1q gain, 5+, 11p+ 11q- , 17p- 17q+	Low risk
BM11b (NBBM2)	NBBM2	-	y	no	""
BM13 (NBBM5)	NBBM5	Y
BM14 (NBBM6)	NBBM6	-	y	no	ALK neg, 11q-del i kombination med TERT rearrangemang in chromosome 5. Rapid COJEC started.
Patient characteristics for the samples used for single cell RNA sequencing (GSE147766)
Sample ID	Age at sampling	Risk group (INRG) at diagnosis	Stage (INRGSS)	Previously treated? (chemotherapy) **	Sampling site, anatomy (tumor location)	Genetic characteristics: NO, MNA+, 11q del, 17q gain without 11q del or MNA, none identified	Tumor type	Material type	FACS	Used for single cell RNA sequencing	Used for multiplex immunohistochemistry
	(months)
NB01	4	Low	L1	no	left adrenal	Numerical gain/loss	Primary	Surgical specimen	DAPI	Yes	Yes
NB02	18	Intermediate	L2	no	left thoracic/lumbar side chain; -extra-adrenal	None identified	Primary	Surgical specimen	DAPI	Yes	No
NB06	19	Unknown	Unknown	Unknown	Unknown	Unknown	Unknown	Surgical specimen	NA	No	Yes
NB09	82	High	M	untreated relapse	liver metastasis (primary tumor was right adrenal)	Segmental aberrations	Recurrence	Core biopsy	DAPI	Yes
				primary tumor was treated
NB11	138	Intermediate	L2	untreated second relapse, primary tumor was treated	locoregional relapse, primary tumor was left lumbar side chain	Segmental aberrations	Recurrence (second relapse)	Surgical specimen	DAPI	Yes	Yes
NB12*	101	High	M	no	left adrenal	Segmental aberrations	Primary	Core biopsy	DAPI	Yes	No
						Somatic ATRX deletion
NB13	48	High	M	yes	metastasis dura/skull. Primary tumor was thoracic side chain (left)	Segmental aberrations	Recurrence	Surgical specimen	DAPI	Yes	No
NB15	76	High	M	no	abdominal, right side, adrenal	Segmental aberrations	Primary	Core biopsy	7AAD, CD235ab	Yes	No
NB16	23	High	L2	no	cervical side chain, right side	MYCN amplification	Primary	Core biopsy	7AAD, CD235ab	Yes	No
NB17	63	High	M	no	large abdominal tumor, right side, origin not defined	None identified in this sample	Primary	Core biopsy	7AAD, CD235ab	Yes	No
						At a later stage: 11q del detected
NB18*	111	High	M	yes	Left adrenal		Primary	Surgical specimen	7AAD, CD235ab	Yes	No
NB19	6	Low	L2	no	side chain, left side, sacral / pelvic tumor	None identified in this sample, flat profile	Primary	Surgical specimen	7AAD, CD235ab	Yes	No
NB20	83	High	M	yes	abdominal, right side, adrenal	Segmental aberrations	Primary	Surgical specimen	7AAD, CD235ab	Yes	No
NB21	93	High	M	no	primary abdominal presumed adrenal tumor. right side.	MYCN amplification, segmental aberrations	Primary	Core biopsy	7AAD, CD235ab, Calcein AM	Yes	No
NB22	33	High	L2	yes	abdominal, right sided, adrenal	MYCN amplification, segmental aberrations	Primary	Surgical specimen	7AAD, CD235ab, Calcein AM	Yes	No
NB23	7	Intermediate	M	yes	right sided adrenal tumor; bilateral disease suspected	Germline ALK mutation, segmental aberrations	Primary	Core biopsy	7AAD, CD235ab, Calcein AM	Yes	No
NB24	128	High	M	yes	left adrenal	Somatic 1174 ALK mutation, segmental aberrations	Primary	Surgical specimen	7AAD, CD235ab, Calcein AM	Yes	No
NB26	4	Low	L1	no	right adrenal	Numerical gain/loss	Primary	Surgical specimen	7AAD, CD235ab, Calcein AM	Yes	No
NB34	100	High	M	yes	femur metastasis right side	Segmental aberrations	Recurrence	Surgical specimen	7AAD, CD235ab	Yes	No
*: NB12 and NB18 are from the same patient
** All patients receiving chemotherapy had >2 weeks of wash-out after therapy before sampling. No patients received any immunotherapy.

## Sheet: Table S2
Table S2. Sequencing metrics
Sample ID	Estimated number of cells	Mean reads per cell	Median genes per cell	Number of reads	Total genes detected	Median UMI counts per cell	Sequencing saturation
NBBM1	1231	94530	2155	116367000	24473	5115	0.834
NBBM2	1168	99718	2294	116470753	25784	4939	0.794
NBBM3	230	541028	2371	124436463	19569	5515	0.916
NBBM4	640	220870	1527	141356938	23254	3011	0.886
NBBM5	333	341536	2238	113731521	20611	5257	0.916
NBBM6	250	492390	2315	123097670	20665	5168	0.916
BM10	1478	93824	1625	138672392	20850	4274	0.858
BM6	5891	23278	1114	137132856	21847	2460	0.506
BM7	2800	52515	1519	147042606	21110	3632	0.727
NB21-BM2R	4827	17653	1193	85212484	21030	2656	0.355
NB33-BM3	5273	25698	999	135507981	20965	2046	0.548
NB34_BM	6124	19435	1481	119025510	22113	3393	0.61
NB35-BM1	4060	31884	1158	129451279	22120	2942	0.583
NB37-BM5	5117	30125	1148	154150258	21764	3310	0.535
NB34_Bone	6663	37194	1314	322214312	22087	3322	0.883
NB01	1.632	134.444	847	219,413,062	18.962	2.855	92.1%
NB02	1.531	76.657	810	117,362,036	18.563	2.174	91.7%
NB09	6.716	56.045	1.779	376,398,937	24.434	4.591	74.8%
NB11	12.602	20.818	927	262,356,268	22.527	2.501	65.1%
NB12	5.138	59.51	954	305,763,407	24.245	2.142	67.6%
NB13	18.258	19.186	980	350,299,724	25.588	2.328	40.2%
NB15	5.741	31.895	1.661	183,113,397	23.567	4.081	68.6%
NB16	2.766	40.849	1.013	112,989,903	20.189	2.772	78.9%
NB17	1.907	40.853	766	77,907,122	20.077	1.851	85.3%
NB18	5.384	15.543	598	83,685,152	20.696	1.371	73.9%
NB19	3.579	20.046	906	71,747,992	20.182	2.12	73.4%
NB20	764	216.14	837	165,131,507	18.286	1.843	97.1%
NB21	572	73.029	835	41,773,125	18.183	1.917	84.0%
NB22	1.298	78.75	1.112	102,218,379	19.592	2.5	90.1%
NB23	2.881	30.643	790	88,284,909	21.009	1.811	80.8%
NB24	3.109	19.413	1.133	60,357,572	21.481	3.162	61.1%
NB26	6.145	38.761	931	238,187,611	22.892	2.398	81.6%

## Sheet: Table S3
Table S3. Gene list used for cell annotations.
Erythroid	PDC	B cells	Macrophage	Monocytes	mDC	NK	CTL	Naive Th	Thelper	Treg	Monocyes Pro	Progenitors	Pro B	Immature B	Neutrophils	Proerythroblast	Tumor	plasma
GYPA	IRF7	MS4A1	C1QA	S100A9	CD1C	NKG7	CD8A	CCR7	CD4	TIGIT	MPO	SPINK2	CD79A	CD19	S100P	SOX6	PHOX2B	JCHAIN
GATA1	IRF4	CD79B	C1QC	FCN1	PKIB	GNLY	CD8B	SELL	IL2	CTLA4	KMI67	IGLL1	DNTT	HMGB1	MMP8	TFRC	HAND2	IGHG3
TFRC	LILRA4	BTG1	C1QB	S100A8	INSIG1	KLRD1	GZMH	CD4	TNF	SOD1	KIAA0101	SSBP2	SOCS2	HMGN2	LCN2	SPTA1	KCNQ2	MZB1
HBG1	PPP1R14B	VPREB3	GPR34	CSTA	CLEC10A	KLRB1	GZMA	CD3D	IL17A	TNFRSF4	STMN1	CD34	TOP2B	MKI67	CXCR1	HMBS	STMN2	SEC11C
HBB	SOX4	BANK1	CSF1R	EREG	C15orf48	FGFBP2	PTPRC	CD3E	IL17F	TNFRSF18	S100A8	STMN1		SMC2	CXCR2		EE1A2
HBA1	TSPAN13	CD79A	MS4A4A	NEAT1	PPA1	PRF1			RORC	RTKN2		SOX4		SMC4	LTF		CDK4
HBA2	KIAA0226	IGLL5		TKT		NKG7			CD4	FOXP3		PRSS57			CAMP
HBD	PTCRA	MS4A1		THBS1		GNLY			CCL20	TIGIT
CA1	RAB11FIP1	CD79B		VCAN		KLRD1			CCR6	CTLA4
SMIM1	CXCR3	BTG1		TSPO		KLRB1			RORA
	IL3RA	VPREB3		CSTA		FGFBP2
		BANK1		LYZ		PRF1
		CD79A				NKG7
		IGLL5
		MS4A1

## Sheet: Table S4
Table S3. Signature gene list
Exhaustion				References used for creating the score
TOX				Azizi et al. Cell 2018
NR4A1				Wagner et al. Cell 2019
NR4A2				Leruste et al. Cancer Cell 2019
NR4A3				Tirosh et al. Science 2016
PDCD1				Sade-Feldman et al. Cell 2018
CTLA4				Guo et al. Nature Medicine 2018
TIGIT				Zhang et al. Cell 2019
HAVCR2				Zheng et al. Cell 2017
LAG3				Ando et al. Immunological Medicine 2020
BTLA				Szabo et al. Nature Communications 2019
CD244				Scott et al. Nature 2019
TBX21
EOMES
BLIMP1
NFAT
BATF
VHL
FOXO
FOXP1
ENTPD1
CXCL13
MYO1E
PRDM1
WARS
CREM
PRDM1
LAYN
PHLDA1
SNAP47
CD38
MYO7A
PARK7

## Sheet: Table S5
Table S5. Metastatic signature genes.
Tumor cells vs Other cells
	Z	M	fe	Gene	Specificity	Precision	ExpressionFraction	pvalue	adjustP
ZNF664	51.7427	4.35003	0.851545	ZNF664	0.946834	0.362412	0.851545	0	0
CCDC92	49.5472	3.9885	0.826677	CCDC92	0.937021	0.317603	0.826677	0	0
HPCA	47.8807	4.76797	0.776187	HPCA	0.997279	0.909894	0.776187	0	0
EEF1A2	45.792	4.57454	0.746797	EEF1A2	0.992992	0.790271	0.746797	0	0
AHCY	43.9797	3.48602	0.75584	AHCY	0.903142	0.216304	0.75584	0	0
IGFBP2	43.4347	4.30465	0.715901	IGFBP2	0.980358	0.562796	0.715901	0	0
KIF5C	42.4474	4.46033	0.697061	KIF5C	0.987153	0.65696	0.697061	0	0
MFAP4	42.3627	4.72418	0.688772	MFAP4	0.994974	0.828649	0.688772	0	0
KCNQ2	40.1722	4.7235	0.6526	KCNQ2	0.997212	0.891864	0.6526	0	0
MYCN	39.6946	4.71486	0.645818	MYCN	0.994929	0.817748	0.645818	0	0
CPE	39.5952	4.66575	0.64431	CPE	0.996628	0.870672	0.64431	0	0
TMEM97	39.4005	3.96906	0.662396	TMEM97	0.959382	0.365033	0.662396	0	0
GNG4	37.6179	4.68657	0.611907	GNG4	0.99695	0.875944	0.611907	0	0
MTHFD2	35.1567	3.14074	0.632253	MTHFD2	0.910543	0.199287	0.632253	4.58511e-271	4.58511e-271
GCSH	34.8925	2.93213	0.637528	GCSH	0.909863	0.199434	0.637528	4.832e-267	4.832e-267
NEUROD1	34.4032	4.70201	0.55991	NEUROD1	0.997353	0.881376	0.55991	1.1296e-259	1.1296e-259
FABP6	34.26	4.74589	0.556895	FABP6	0.997962	0.905637	0.556895	1.54828e-257	1.54828e-257
FAM162B	34.1719	4.73718	0.555388	FAM162B	0.99828	0.918953	0.555388	3.16311e-256	3.16311e-256
PPP1R17	33.9614	4.59789	0.554635	PPP1R17	0.994919	0.793103	0.554635	4.14406e-253	4.14406e-253
CRNDE	33.198	3.71456	0.566692	CRNDE	0.965078	0.36311	0.566692	5.75263e-242	5.75263e-242
BCAT1	31.8409	3.37699	0.559156	BCAT1	0.942827	0.255686	0.559156	8.79642e-223	8.79642e-223
RFLNA	29.9145	4.6676	0.48832	RFLNA	0.99633	0.82338	0.48832	6.36627e-197	6.36627e-197
TRAP1	29.8033	2.90834	0.544838	TRAP1	0.930157	0.214987	0.544838	1.76752e-195	1.76752e-195
PYCR1	29.2695	4.12662	0.49058	PYCR1	0.978559	0.444976	0.49058	1.26738e-188	1.26737e-188
CTPS1	29.1852	2.98015	0.55162	CTPS1	0.903758	0.167544	0.55162	1.49435e-187	1.49435e-187
RHOBTB3	29.0486	2.97633	0.522231	RHOBTB3	0.945465	0.251451	0.522231	8.01839e-186	8.01839e-186
FNDC5	28.3492	4.27391	0.467973	FNDC5	0.992744	0.69308	0.467973	4.28233e-177	4.28233e-177
DPP10-AS1	28.2154	4.70848	0.459683	DPP10-AS1	0.997995	0.889213	0.459683	1.8931e-175	1.8931e-175
FBLN1	27.4972	4.56363	0.449887	FBLN1	0.99644	0.815574	0.449887	9.48433e-167	9.48433e-167
ATF5	27.1994	3.51144	0.48003	ATF5	0.950033	0.251779	0.48003	3.30185e-163	3.30185e-163
CD163L1	27.0715	4.56857	0.443105	CD163L1	0.996072	0.797829	0.443105	1.06677e-161	1.06677e-161
COPRS	26.7372	2.54334	0.515448	COPRS	0.910936	0.168722	0.515448	8.70526e-158	8.70526e-158
CYYR1	26.6254	4.11843	0.445365	CYYR1	0.984894	0.507732	0.445365	1.72524e-156	1.72524e-156
CPLX1	25.9498	4.65376	0.423512	CPLX1	0.997945	0.878125	0.423512	9.14838e-149	9.14838e-149
LINC01088	25.8185	4.64196	0.422758	LINC01088	0.995864	0.781337	0.422758	2.74909e-147	2.74909e-147
NCS1	25.7217	4.2305	0.426526	NCS1	0.990305	0.605996	0.426526	3.33992e-146	3.33992e-146
PRTFDC1	24.5027	4.30839	0.404672	PRTFDC1	0.993129	0.672932	0.404672	6.91896e-133	6.91896e-133
FASN	23.8712	3.17324	0.422758	FASN	0.965122	0.297613	0.422758	3.04747e-126	3.04747e-126
B4GALT2	23.8705	3.97553	0.402411	B4GALT2	0.983995	0.467601	0.402411	3.10336e-126	3.10336e-126
POPDC3	23.6209	4.73707	0.385079	POPDC3	0.999	0.930783	0.385079	1.17629e-123	1.17629e-123
IGF2BP1	23.2626	4.3425	0.383572	IGF2BP1	0.99516	0.734488	0.383572	5.30565e-120	5.30565e-120
CTXN1	22.2551	4.54209	0.365486	CTXN1	0.996346	0.777244	0.365486	5.03568e-110	5.03569e-110
RCOR2	22.1872	4.51314	0.363979	RCOR2	0.997161	0.817259	0.363979	2.28224e-109	2.28224e-109
ERVMER61-1	21.6071	3.79041	0.36624	ERVMER61-1	0.985172	0.462857	0.36624	7.70785e-104	7.70785e-104
POLR3D	21.2289	1.95127	0.440844	POLR3D	0.911063	0.147765	0.440844	2.58068e-100	2.58068e-100
PDZD11	20.8761	1.89326	0.439337	PDZD11	0.908432	0.143702	0.439337	4.41472e-97	4.41472e-97
PPAT	20.0374	2.38768	0.389601	PPAT	0.937403	0.178522	0.389601	1.29999e-89	1.29999e-89
Tumor Met vs primary
	Z	M	fe	Gene	Specificity	Precision	ExpressionFraction	pvalue	adjustP
ZNF664	49.1504	2.93263	0.885466	ZNF664	0.750997	0.216493	0.885466	0	0
CCDC92	48.3842	3.17092	0.853081	CCDC92	0.865618	0.329771	0.853081	0	0
HPCA	47.4641	3.57011	0.812006	HPCA	0.971012	0.683965	0.812006	0	0
EEF1A2	36.6307	2.01884	0.772512	EEF1A2	0.767766	0.203962	0.772512	4.6498e-294	4.6498e-294
AHCY	40.4076	2.33075	0.78278	AHCY	0.773001	0.210002	0.78278	0	0
IGFBP2	37.8995	2.45254	0.737757	IGFBP2	0.856735	0.28346	0.737757	0	0
KIF5C	16.9468	0.91482	0.720379	KIF5C	0.501151	0.0997375	0.720379	1.0154e-64	1.0154e-64
MFAP4	41.1917	3.45789	0.71643	MFAP4	0.963228	0.599075	0.71643	0	0
KCNQ2	33.0275	2.13262	0.679305	KCNQ2	0.823728	0.227634	0.679305	1.639e-239	1.639e-239
MYCN	35.9679	2.93505	0.672986	MYCN	0.873747	0.289501	0.672986	1.32696e-283	1.32696e-283
CPE	27.9184	1.78049	0.659558	CPE	0.769045	0.179031	0.659558	7.98848e-172	7.98848e-172
TMEM97	23.0663	1.08244	0.686414	TMEM97	0.661167	0.134208	0.686414	5.04917e-118	5.04917e-118
GNG4	18.1383	0.878565	0.634281	GNG4	0.644934	0.119833	0.634281	7.94782e-74	7.94782e-74
MTHFD2	26.4489	1.55408	0.654028	MTHFD2	0.742976	0.16264	0.654028	1.8793e-154	1.8793e-154
GCSH	24.4324	1.36672	0.654028	GCSH	0.704872	0.144679	0.654028	3.8724e-132	3.8724e-132
NEUROD1	34.627	3.76758	0.586888	NEUROD1	0.99892	0.976347	0.586888	4.96098e-263	4.96098e-263
FABP6	26.0825	1.71781	0.579779	FABP6	0.86247	0.242404	0.579779	2.88348e-150	2.88348e-150
FAM162B	29.316	2.32282	0.576619	FAM162B	0.911053	0.32972	0.576619	3.24656e-189	3.24656e-189
PPP1R17	33.6013	3.47525	0.581359	PPP1R17	0.984411	0.738956	0.581359	8.03691e-248	8.0369e-248
CRNDE	32.2273	2.93159	0.588468	CRNDE	0.948947	0.466792	0.588468	3.66397e-228	3.66397e-228
BCAT1	27.1788	1.99232	0.582148	BCAT1	0.860826	0.241007	0.582148	5.7775e-163	5.7775e-163
RFLNA	29.9264	3.69713	0.511058	RFLNA	0.994632	0.877883	0.511058	4.46675e-197	4.46675e-197
TRAP1	23.7532	1.65967	0.560032	TRAP1	0.82628	0.196345	0.560032	5.09578e-125	5.09578e-125
PYCR1	15.6601	0.97326	0.508689	PYCR1	0.753787	0.134926	0.508689	1.41659e-55	1.41659e-55
CTPS1	26.733	2.35626	0.57109	CTPS1	0.844287	0.21764	0.57109	9.73345e-158	9.73345e-158
RHOBTB3	18.2955	1.24228	0.527646	RHOBTB3	0.770751	0.148214	0.527646	4.49281e-75	4.49281e-75
FNDC5	25.0256	2.54386	0.488152	FNDC5	0.92909	0.341625	0.488152	1.61122e-138	1.61122e-138
DPP10-AS1	28.3939	3.76597	0.481833	DPP10-AS1	0.999643	0.99026	0.481833	1.20254e-177	1.20254e-177
FBLN1	15.2935	1.11201	0.463665	FBLN1	0.805907	0.152349	0.463665	4.22425e-53	4.22425e-53
ATF5	26.4654	2.88338	0.496051	ATF5	0.938282	0.377404	0.496051	1.2141e-154	1.2141e-154
CD163L1	15.6461	1.08651	0.458136	CD163L1	0.817453	0.158774	0.458136	1.76745e-55	1.76745e-55
COPRS	22.325	1.67843	0.526066	COPRS	0.844101	0.203235	0.526066	1.05715e-110	1.05715e-110
CYYR1	25.8074	3.18242	0.459716	CYYR1	0.97582	0.588473	0.459716	3.66563e-147	3.66563e-147
CPLX1	23.0366	2.57705	0.436809	CPLX1	0.953858	0.415477	0.436809	1.00163e-117	1.00163e-117
LINC01088	25.9768	3.69595	0.443128	LINC01088	0.997389	0.927273	0.443128	4.5266e-149	4.5266e-149
NCS1	19.7378	1.77273	0.439968	NCS1	0.894228	0.238034	0.439968	5.10645e-87	5.10645e-87
PRTFDC1	15.3137	1.29304	0.413902	PRTFDC1	0.852931	0.174202	0.413902	3.0969e-53	3.09689e-53
FASN	15.0893	1.11487	0.43128	FASN	0.835191	0.164161	0.43128	9.51972e-52	9.51972e-52
B4GALT2	18.5325	1.84937	0.413902	B4GALT2	0.900947	0.238507	0.413902	5.64899e-77	5.64899e-77
POPDC3	21.9793	2.92754	0.402844	POPDC3	0.968351	0.488038	0.402844	2.27207e-107	2.27207e-107
IGF2BP1	16.0437	1.45853	0.400474	IGF2BP1	0.877802	0.197046	0.400474	3.16503e-58	3.16502e-58
CTXN1	15.8647	1.62255	0.379937	CTXN1	0.894407	0.211988	0.379937	5.56416e-57	5.56416e-57
RCOR2	17.9048	2.08452	0.379147	RCOR2	0.92518	0.274757	0.379147	5.41012e-72	5.41012e-72
ERVMER61-1	20.9212	2.94955	0.383096	ERVMER61-1	0.971174	0.498458	0.383096	1.7161e-97	1.7161e-97
POLR3D	18.0552	1.43527	0.449447	POLR3D	0.862452	0.197159	0.449447	3.59267e-73	3.59267e-73
PDZD11	15.7439	1.10224	0.451817	PDZD11	0.82514	0.162639	0.451817	3.77935e-56	3.77935e-56
PPAT	17.3154	1.68039	0.401264	PPAT	0.893351	0.219818	0.401264	1.79975e-67	1.79975e-67

## Sheet: Table S6
Table S6. Ligand Receptor list
	a.liagnd	b.receptor	ligand	receptor	a.ratio	b.ratio	a.exp	b.exp	exp.product	pval	pajust	z.ligand
DLL3|NOTCH2	Tumor	Mono-2	DLL3	NOTCH2	0.308446	0.397324	0.052387	0.1034	0.00541681	0.005	0.034	18.125
DLL3|NOTCH1	Tumor	Mono-2	DLL3	NOTCH1	0.308446	0.133779	0.052387	0.0303874	0.00159191	0.006	0.034	18.125
DLK1|NOTCH1	Tumor	Mono-2	DLK1	NOTCH1	0.312971	0.133779	0.078122	0.0303874	0.00237393	0.006	0.034	18.6678
MMP2|ITGAV	Tumor	Mono-2	MMP2	ITGAV	0.0837104	0.064214	0.0108319	0.0112608	0.000121976	0.012	0.0463636	4.36834
FGF2|ITGAV	Tumor	Mono-2	FGF2	ITGAV	0.12368	0.064214	0.0140207	0.0112608	0.000157885	0.011	0.0463636	6.95265
DLK1|NOTCH2	Tumor	Mono-2	DLK1	NOTCH2	0.312971	0.397324	0.078122	0.1034	0.0080778	0.003	0.034	18.6678
FGF2|CD44	Tumor	Mono-2	FGF2	CD44	0.12368	0.78194	0.0140207	0.372383	0.00522108	0.0001	0.0068	6.95265
DLL3|NOTCH21	Tumor	Mono-1	DLL3	NOTCH2	0.308446	0.525	0.052387	0.128552	0.00673446	0.0001	0.00144	18.125
DLL3|NOTCH11	Tumor	Mono-1	DLL3	NOTCH1	0.308446	0.141667	0.052387	0.0340309	0.00178277	0.005	0.0211765	18.125
DLL3|NOTCH4	Tumor	Mono-1	DLL3	NOTCH4	0.308446	0.0305556	0.052387	0.00446953	0.000234145	0.001	0.008	18.125
DLK1|NOTCH11	Tumor	Mono-1	DLK1	NOTCH1	0.312971	0.141667	0.078122	0.0340309	0.00265856	0.006	0.0227368	18.6678
MMP2|ITGAV1	Tumor	Mono-1	MMP2	ITGAV	0.0837104	0.1125	0.0108319	0.0188963	0.000204683	0.005	0.0211765	4.36834
FGF2|ITGAV1	Tumor	Mono-1	FGF2	ITGAV	0.12368	0.1125	0.0140207	0.0188963	0.000264941	0.0001	0.00144	6.95265
DLK1|NOTCH4	Tumor	Mono-1	DLK1	NOTCH4	0.312971	0.0305556	0.078122	0.00446953	0.000349168	0.003	0.018	18.6678
DLK1|NOTCH21	Tumor	Mono-1	DLK1	NOTCH2	0.312971	0.525	0.078122	0.128552	0.0100427	0.0001	0.00144	18.6678
FGF2|CD441	Tumor	Mono-1	FGF2	CD44	0.12368	0.890278	0.0140207	0.448619	0.00628997	0.0001	0.00144	6.95265
DLL3|NOTCH22	Tumor	Macro	DLL3	NOTCH2	0.308446	0.554371	0.052387	0.127224	0.00666489	0.003	0.0216667	18.125
DLL3|NOTCH41	Tumor	Macro	DLL3	NOTCH4	0.308446	0.108742	0.052387	0.0168119	0.000880723	0.001	0.0216667	18.125
DLK1|NOTCH12	Tumor	Macro	DLK1	NOTCH1	0.312971	0.0746269	0.078122	0.0115462	0.000902016	0.015	0.039	18.6678
MMP2|ITGAV2	Tumor	Macro	MMP2	ITGAV	0.0837104	0.0597015	0.0108319	0.00944765	0.000102336	0.017	0.0425	4.36834
FGF2|ITGAV2	Tumor	Macro	FGF2	ITGAV	0.12368	0.0597015	0.0140207	0.00944765	0.000132463	0.012	0.0354545	6.95265
DLK1|NOTCH41	Tumor	Macro	DLK1	NOTCH4	0.312971	0.108742	0.078122	0.0168119	0.00131338	0.0001	0.00325	18.6678
DLK1|NOTCH22	Tumor	Macro	DLK1	NOTCH2	0.312971	0.554371	0.078122	0.127224	0.00993901	0.003	0.0216667	18.6678
FGF2|CD442	Tumor	Macro	FGF2	CD44	0.12368	0.84435	0.0140207	0.300381	0.00421157	0.007	0.0305882	6.95265
FGF2|FGFRL1	Tumor	Macro	FGF2	FGFRL1	0.12368	0.132196	0.0140207	0.0215913	0.000302726	0.0001	0.00325	6.95265
VEGFA|RET	Tumor	Macro	VEGFA	RET	0.0686275	0.0660981	0.0102316	0.00923876	9.45273e-05	0.019	0.0441071	0.777383
CD24|SIGLEC10	Tumor	Macro	CD24	SIGLEC10	0.666667	0.782516	0.230891	0.232164	0.0536046	0.006	0.03	30.8062
DLL3|NOTCH23	Tumor	neutrophils-2	DLL3	NOTCH2	0.308446	0.131148	0.052387	0.088616	0.00464232	0.005	0.0240909	18.125
DLL3|NOTCH12	Tumor	neutrophils-2	DLL3	NOTCH1	0.308446	0.125683	0.052387	0.0949198	0.00497256	0.0001	0.001325	18.125
DLK1|NOTCH13	Tumor	neutrophils-2	DLK1	NOTCH1	0.312971	0.125683	0.078122	0.0949198	0.00741532	0.0001	0.001325	18.6678
MMP2|ITGAV3	Tumor	neutrophils-2	MMP2	ITGAV	0.0837104	0.0327869	0.0108319	0.0112356	0.000121702	0.012	0.0353333	4.36834
FGF2|ITGAV3	Tumor	neutrophils-2	FGF2	ITGAV	0.12368	0.0327869	0.0140207	0.0112356	0.000157531	0.011	0.0353333	6.95265
DLK1|NOTCH23	Tumor	neutrophils-2	DLK1	NOTCH2	0.312971	0.131148	0.078122	0.088616	0.00692286	0.004	0.0235556	18.6678
FGF2|CD443	Tumor	neutrophils-2	FGF2	CD44	0.12368	0.300546	0.0140207	0.255208	0.00357821	0.009	0.0340714	6.95265
a.liagnd indicate sender cells where ligand expressed
b.receptor indicate reciever cells where receptor expressed
a.ratio is percentage of ligand+ cells in sender cells
a.exp represent average expression of ligand in sender cells
z.ligand the p-value determined Z score, representing differential expression analysis between cell types taking all cell types as background.

## Sheet: Table S7
Table S7: flow panels
T cell Panel
Marker	Lineage	Color	Clone	Catalog #	Company
CD235ab	Erythro	FITC	HIR2	306609	Biolegend
CD45	Pan-heme	BUV395	HI30	363-0459-41	Thermo Fisher Scientific
CD3	T cell	AF700	UCHT1	56-0038-80	Thermo Fisher Scientific
CD4	T cell	PE/Cy5.5	S3.5	MHCD0418	Thermo Fisher Scientific
CD8	T cell	APC	RPA-T8	17-0088-42	Thermo Fisher Scientific
CD279 (PD-1)	T cell exhaustion	PE	MIH4	12-9969-41	Thermo Fisher Scientific
Live-dead	Viability	Blue		L34961	Thermo Fisher Scientific
B Panel
Marker	Lineage	Color	Clone	Catalog #	Company
CD235ab	Erythro	FITC	HIR2	306609	Biolegend
CD45	Pan-heme	BUV395	HI30	363-0459-41	Thermo Fisher Scientific
CD3	T cell	AF700	UCHT1	56-0038-80	Thermo Fisher Scientific
CD19	B cell	PE/Cy7	HIB19	25-0199-41	Thermo Fisher Scientific
Live-dead	Viability	Blue		L34961	Thermo Fisher Scientific
Tumor cell Panel
Marker	Lineage	Color	Clone	Catalog #	Company	Dilution factor
CD235ab	Erythro	FITC	HIR2	306609	Biolegend	1:50 (x2 = 1:25)
CD45	Pan-heme	FITC	HI30	304006	Biolegend	1:40 (x2 = 1:20)
CD19	B cell	FITC	4G7	392508	Biolegend	1:40 (x2 = 1:20)
CD94	NK/T cells	FITC	DX22	305504	Biolegend	1:40 (x2 = 1:20)
GD2	Tumor	PE/Cy7	14G2a	357308	Biolegend	1:40 (x2 = 1:20)
CD56	Tumor	APC	5.1H11	362504	Biolegend	1:40 (x2 = 1:20)
CD276	Tumor	APC	MIH42	351005	Biolegend	1:40 (x2 = 1:20)
CD24	Tumor	APC	32D12	130-095-954	Miltenyi Biotec	1:22 (x2 = 1:11)
DAPI	Viability					1/1000

## Sheet: Table S8
Tables S8 cell counting and RT-qPCR
cell counts
name	number of cell per ml (10^5)
shRNA control	2.11
shRNA control	1.74
shRNA control	1.68
AHCY KD	1.04
AHCY KD	1.08
AHCY KD	1.17
PPAT KD	2.02
PPAT KD	2.11
PPAT KD	1.87
GCSH KD	1.96
GCSH KD	2.2
GCSH KD	1.8
RT-qPCR result
Group	name	Target	CQ			name	Relative expression 2-ΔΔCt method
G1	shAHCY	AHCY	23.1767			shAHCY	0.197393
G1	shAHCY	AHCY	23.1755			shAHCY	0.197554
G1	shAHCY	AHCY	23.2387			shAHCY	0.189087
G1	shcontrol	ACTB	21.5262			shcontrol	1.01877
G1	shcontrol	ACTB	21.5563			shcontrol	0.997759
G1	shcontrol	ACTB	21.5771			shcontrol	0.983475
G2	shPPAT	PPAT	22.5328			shPPAT	0.478395
G2	shPPAT	PPAT	22.654			shPPAT	0.439841
G2	shPPAT	PPAT	22.6495			shPPAT	0.441205
G3	shGCSH	GCSH	23.8223			shGCSH	0.233104
G3	shGCSH	GCSH	23.2445			shGCSH	0.347371
G3	shGCSH	GCSH	23.3417			shGCSH	0.324745
