# Supplementary material for: Single-cell analyses of metastatic bone marrow in human neuroblastoma reveals microenvironmental remodeling and metastatic signature
Source: JCI Insight. 2024 Feb 15;9(6):e173337. doi: 10.1172/jci.insight.173337 (PMC10972621; doi:10.1172/jci.insight.173337)
Supplement: Supporting data values [file jciinsight-9-173337-s082.xlsx]

## Sheet: F1B
	X1	X2	cell	fraction
NBBM1_AAACGCTGTCACAATC-1	-12.7833	-14.8472	T cells	non-metastatic
NBBM2_AAACCCAGTGTATCCA-1	-14.261	-1.94959	T cells	metastatic
NBBM1_GGTAATCAGCTGAGCA-1	-11.3092	-17.2581	T cells	non-metastatic
NBBM1_GAAACCTCAAGTTGGG-1	-7.80662	-12.9862	T cells	non-metastatic
NBBM1_CATGAGTGTGTGGACA-1	-8.18037	-13.5603	T cells	non-metastatic
NBBM1_GTTGCGGCACCGTGGT-1	-9.74197	-16.1495	T cells	non-metastatic
NBBM1_TACGGGCGTCTAACTG-1	-8.66513	-15.4451	T cells	non-metastatic
NBBM1_TTCCTTCTCGGACTTA-1	-9.42718	-15.789	T cells	non-metastatic
NBBM1_AGCGTATAGAACGTGC-1	-32.7704	3.07699	T cells	non-metastatic
NBBM1_TATCTTGCAACGATCT-1	-16.2166	-14.8025	T cells	non-metastatic
NBBM2_CATGGTAAGCAGCCTC-1	-15.6123	-4.493	T cells	metastatic
NBBM1_CGCGTGAGTGATGTAA-1	-11.0494	-14.0783	T cells	non-metastatic
NBBM2_TAGGAGGGTTATGTCG-1	-16.7203	-6.17403	T cells	metastatic
NBBM3_GTATTGGCAGCCTACG-1	-22.2826	-4.18746	T cells	non-metastatic
NBBM4_AACCATGCATCGATCA-1	-11.1538	-7.66269	T cells	metastatic
NBBM1_AAAGGTAGTGAGTGAC-1	-12.698	-15.4493	T cells	non-metastatic
NBBM4_ATGTCTTCATGGCCCA-1	-32.9642	-4.16061	T cells	metastatic
NBBM4_CATACTTAGATCCCGC-1	-11.436	-7.24332	T cells	metastatic
NBBM4_CCATCACCACATTGTG-1	-10.96	-7.2187	T cells	metastatic
NBBM4_CCGCAAGAGTTTGAGA-1	-32.1773	-4.84489	T cells	metastatic
NBBM4_CGATCGGTCTAGTGAC-1	-17.2897	-5.52586	T cells	metastatic
NBBM4_CTTCCTTGTCTGATAC-1	-18.5117	-2.10772	T cells	metastatic
NBBM4_CTTCTAACACTGCACG-1	-16.257	-1.07688	T cells	metastatic
NBBM4_GCCCAGACAGACCGCT-1	-16.4257	-2.51644	T cells	metastatic
NBBM4_GTTACAGTCAACCCGG-1	-11.8527	-6.7363	T cells	metastatic
NBBM4_TCATCATGTCCAGCGT-1	-10.9734	-8.28734	T cells	metastatic
NBBM4_TCCCATGCAAGTGACG-1	-17.6423	-6.6635	T cells	metastatic
NBBM4_TGCTCCAGTTGGAGGT-1	-11.171	-7.95347	T cells	metastatic
NBBM4_TGGGCTGGTGACACGA-1	-10.573	-6.89461	T cells	metastatic
NBBM1_TCTCCGACATTGCTTT-1	-10.1933	-16.7699	T cells	non-metastatic
NBBM6_AGGGCCTAGAGGTATT-1	-34.5605	1.88936	T cells	non-metastatic
NBBM6_CACTTCGAGGCCCAAA-1	-32.083	1.53275	T cells	non-metastatic
NBBM6_TGCTTCGTCAGGGTAG-1	-34.4992	5.3426	T cells	non-metastatic
BM10_CTCCTCCTCCTTACCG-1	-12.5413	-1.77662	T cells	metastatic
BM10_GCGATCGCAACAGATA-1	-31.8479	6.08977	T cells	metastatic
NBBM1_AGGGTCCCAGCTACTA-1	-9.12218	-16.9172	T cells	non-metastatic
BM6_ACATTTCGTTTAGTCG-1	-13.4699	-15.8901	T cells	non-metastatic
BM6_ACGTACACAGGGTTGA-1	-13.3808	-16.8996	T cells	non-metastatic
BM6_AGGAAATCATTAGGAA-1	-13.4108	-15.8411	T cells	non-metastatic
BM6_ATTGGGTAGCCTGAGA-1	-13.6647	-15.4077	T cells	non-metastatic
BM6_CCGATGGGTGGACTAG-1	-14.0976	-16.0397	T cells	non-metastatic
BM6_CCTCTCCTCCAAGCCG-1	-11.9082	-13.3694	T cells	non-metastatic
BM6_CTCCCAATCTTCGCTG-1	-10.1279	-16.1369	T cells	non-metastatic
BM6_GACCAATGTATCCCTC-1	-13.4119	-15.6779	T cells	non-metastatic
BM6_GGCTTTCGTACAGTAA-1	-12.7369	-14.8746	T cells	non-metastatic
BM6_TGATGGTGTACAGCGA-1	-12.1195	-14.5929	T cells	non-metastatic
BM6_TGCATCCGTCCTATAG-1	-13.0818	-17.0367	T cells	non-metastatic
BM6_TGGGCGTTCTCGAGTA-1	-13.9419	-14.9414	T cells	non-metastatic
BM6_TGTAACGCAATATCCG-1	-13.5002	-16.0752	T cells	non-metastatic
BM7_ACATACGTCGATGAGG-1	-12.4296	-10.3005	T cells	non-metastatic
BM7_AGCTCCTAGCAGGCTA-1	-11.6779	-12.6551	T cells	non-metastatic
BM7_AGCTTGATCTCATTCA-1	-12.5536	-9.62627	T cells	non-metastatic
BM7_AGGCCACGTCACACGC-1	-14.1532	-9.9037	T cells	non-metastatic
BM7_AGGGAGTCAGACGCTC-1	-10.6295	-11.1247	T cells	non-metastatic
BM7_CCGGGATGTTATGCGT-1	-9.46729	-11.6229	T cells	non-metastatic
BM7_CGCTATCTCATAACCG-1	-12.0014	-12.6759	T cells	non-metastatic
BM7_GACGTTAAGATCCCGC-1	-16.5072	-9.84653	T cells	non-metastatic
BM7_GGGTTGCAGTCGTTTG-1	-12.4547	-9.81298	T cells	non-metastatic
BM7_TACGGGCGTACCAGTT-1	-14.769	-10.0359	T cells	non-metastatic
NB21-BM2R_AACCATGGTCATATGC-1	-13.4635	-10.2009	T cells	non-metastatic
NB21-BM2R_AGAATAGCATGCTGGC-1	-11.6551	-10.2248	T cells	non-metastatic
NB21-BM2R_CACACCTAGGCAATTA-1	-8.55789	-11.8126	T cells	non-metastatic
NB21-BM2R_CTAGCCTCACATTTCT-1	-10.7342	-10.835	T cells	non-metastatic
NB21-BM2R_CTCGTACGTGCAACTT-1	-11.0383	-11.1309	T cells	non-metastatic
NB21-BM2R_CTTCTCTAGCTAACAA-1	-12.9212	-9.7569	T cells	non-metastatic
NB21-BM2R_GATCAGTCACCAACCG-1	-13.8034	-10.7128	T cells	non-metastatic
NB21-BM2R_GGAGCAATCTACTCAT-1	-12.6378	-10.4284	T cells	non-metastatic
NB21-BM2R_TCGCGAGGTCCAACTA-1	-12.6525	-11.4876	T cells	non-metastatic
NB21-BM2R_TTAGGACCAGACAAAT-1	-9.40852	-11.7676	T cells	non-metastatic
NB33-BM3_CAAGCTAGTAACATGA-1	-15.0275	-2.69128	T cells	metastatic
NB34_BM_AATGACCCACAGTACT-1	-13.5303	-10.362	T cells	metastatic
NB34_BM_ACGCACGGTGATATAG-1	-15.7939	-11.7493	T cells	metastatic
NB34_BM_AGTACTGTCGTCAACA-1	-14.9639	-8.94036	T cells	metastatic
NB34_BM_ATAGGCTTCATTGTGG-1	-16.1871	-10.4637	T cells	metastatic
NB34_BM_CATTCCGAGTACTCGT-1	-16.0672	-11.1753	T cells	metastatic
NB34_BM_CCCAACTTCTGCCTGT-1	-17.21	-7.89221	T cells	metastatic
NB34_BM_CCTCCTCTCTAGACAC-1	-18.9984	-7.68012	T cells	metastatic
NB34_BM_CTACATTCAACTTGCA-1	-12.7268	-10.3902	T cells	metastatic
NB34_BM_GACTCTCCAAGGTACG-1	-17.0131	-8.3534	T cells	metastatic
NB34_BM_GAGCCTGCACTTCATT-1	-19.8744	-7.98956	T cells	metastatic
NB34_BM_TACCGAATCTACTATC-1	-15.5326	-8.83626	T cells	metastatic
NB34_BM_TCAAGTGGTTCTCTAT-1	-11.0529	-9.47844	T cells	metastatic
NB35-BM1_ACGTAGTTCCCATACC-1	-13.9333	-4.33139	T cells	metastatic
NB35-BM1_AGTACCACAGCTGAGA-1	-13.7366	-13.9467	T cells	metastatic
NB35-BM1_AGTTCGAAGTCGAGGT-1	-30.5979	9.1738	T cells	metastatic
NB35-BM1_CCTAACCTCCCTCTTT-1	-11.9015	-5.75015	T cells	metastatic
NB35-BM1_GCTCAAAAGCTGTCCG-1	-22.5433	-0.25534	T cells	metastatic
NB35-BM1_GGCACGTGTCACAGAG-1	-17.5502	-3.42185	T cells	metastatic
NB35-BM1_GTAACACCAGCCTACG-1	-14.622	-3.5348	T cells	metastatic
NB35-BM1_TACGCTCAGTGCAACG-1	-13.2535	-8.48729	T cells	metastatic
NB35-BM1_TACGCTCGTTCTCGTC-1	-34.1075	4.52901	T cells	metastatic
NB35-BM1_TCACTATGTCGTGGAA-1	-33.9641	4.53833	T cells	metastatic
NB35-BM1_TGCTTGCAGGTGAGAA-1	-12.8506	-8.1752	T cells	metastatic
NB35-BM1_TGTTTGTCAGCTGGTC-1	-19.4245	-4.10368	T cells	metastatic
NB37-BM5_AAGGCAGTCGGAAACG-1	-10.0866	-12.2507	T cells	non-metastatic
NB37-BM5_AGAGTGGCATTATCTC-1	-11.048	-12.8541	T cells	non-metastatic
NB37-BM5_CAGCGACCAGCTGGCT-1	-15.6474	-9.89156	T cells	non-metastatic
NB37-BM5_CATATGGTCGTCGTTC-1	-13.7495	-9.44095	T cells	non-metastatic
NB37-BM5_CTCGGAGAGTTAAGTG-1	-11.9494	-11.7267	T cells	non-metastatic
NB37-BM5_CTCTAATAGGCATTGG-1	-9.67297	-13.0028	T cells	non-metastatic
NB37-BM5_GCAGTTAGTTGGACCC-1	-11.2268	-12.7658	T cells	non-metastatic
NB37-BM5_TAAGTGCCAGCGTCCA-1	-11.3578	-12.0176	T cells	non-metastatic
NB37-BM5_TACTCATTCCGTTGCT-1	-10.5567	-13.112	T cells	non-metastatic
NB37-BM5_TCGTACCGTCGCGGTT-1	-13.3298	-10.4446	T cells	non-metastatic
NB37-BM5_TGACGGCCATCTCCCA-1	-11.3323	-11.8872	T cells	non-metastatic
NB37-BM5_TGAGCATGTAACGTTC-1	-9.85257	-12.5531	T cells	non-metastatic
NB37-BM5_TTCGAAGAGGACATTA-1	-10.0218	-12.0384	T cells	non-metastatic
NB34_Bone_CAGATACTCCCATAGA-1	-11.1782	-2.1111	immature B	metastatic
NB34_Bone_CTCATGCCACGACGAA-1	-11.5864	-1.82628	T cells	metastatic
NBBM1_AACCTTTTCCTCTAAT-1	-8.4933	-10.2409	T cells	non-metastatic
NBBM1_AGCGATTGTTCTTGTT-1	-10.1958	-9.61732	T cells	non-metastatic
NBBM1_ATGAGTCTCCTCAGAA-1	-13.9133	-12.6286	T cells	non-metastatic
NBBM1_CCTCAGTAGAGTCTGG-1	-10.6064	-10.5626	T cells	non-metastatic
NBBM1_CTTCTAAAGGGTCAAC-1	-8.241	-12.3372	T cells	non-metastatic
NBBM1_GAAACCTAGCATGGGT-1	-12.0801	-8.62537	T cells	non-metastatic
NBBM1_GAGTTTGTCTATTTCG-1	-9.22879	-10.3988	T cells	non-metastatic
NBBM1_GTGAGGACAGGTCCCA-1	-8.42856	-10.1266	T cells	non-metastatic
NBBM1_GTGTCCTAGTGCAACG-1	-8.12634	-11.5439	T cells	non-metastatic
NBBM1_TCGTGGGGTCACTTCC-1	-14.8617	-9.1416	T cells	non-metastatic
NBBM2_ACGTTCCAGATGAAGG-1	-12.8169	-6.86997	T cells	metastatic
NBBM2_ACTGTCCGTTGTGGAG-1	-8.50345	-13.2524	T cells	metastatic
NBBM2_AGTACTGCACCCTGAG-1	-10.4606	-12.3094	T cells	metastatic
NBBM2_ATGGTTGTCTGGCCTT-1	-8.53624	-13.0414	T cells	metastatic
NBBM2_CAACCTCTCTAGGCCG-1	-16.9257	-7.23557	T cells	metastatic
NBBM2_CAAGCTATCCTGGTCT-1	-10.8408	-10.3467	T cells	metastatic
NBBM2_CCTCCTCGTCCTGTCT-1	-7.79499	-11.5947	T cells	metastatic
NBBM2_TACGGGCAGCTGAAAT-1	-10.4425	-11.5068	T cells	metastatic
NBBM2_TGTAACGAGGGACACT-1	-13.8876	-8.073	T cells	metastatic
NBBM2_TTCCGGTCATAGATGA-1	-12.4005	-8.57737	T cells	metastatic
NBBM4_AACTTCTAGTTCCGGC-1	-12.6291	-2.39878	T cells	metastatic
NBBM4_AGTACTGTCGTCACCT-1	-15.882	-1.40026	T cells	metastatic
NBBM4_CAACAGTCAATGACCT-1	-11.1451	-2.92701	T cells	metastatic
NBBM4_CACTGTCTCGATACTG-1	-12.2567	-2.23949	T cells	metastatic
NBBM4_CCACTTGGTTCCCACT-1	-15.9172	-3.2244	T cells	metastatic
NBBM4_CGCATAAAGATCGCTT-1	-11.9208	-2.64835	T cells	metastatic
NBBM4_GACTATGCAAGATCCT-1	-15.0727	-2.00568	T cells	metastatic
NBBM4_GGGCTCAGTCTTGAGT-1	-14.7864	-2.09398	T cells	metastatic
NBBM4_GTCATTTAGAGGGTCT-1	-13.3173	-4.28314	T cells	metastatic
NBBM4_TACCCACGTTCTCCTG-1	-14.7106	-1.71421	T cells	metastatic
NBBM4_TCCTGCAGTCCGAAGA-1	-13.9051	-2.17651	T cells	metastatic
NBBM4_TTCATGTCAATTCTTC-1	-14.5099	-2.61998	T cells	metastatic
BM10_ATGCGATTCAAGCCAT-1	-15.3836	-3.88777	T cells	metastatic
BM10_ATTCCTAGTACCCGAC-1	-17.7788	-3.14909	T cells	metastatic
BM10_CACGTTCGTGCACATT-1	-11.1036	-14.3276	progenitor	metastatic
BM10_GAATCGTTCACATCAG-1	-9.64791	-9.88468	T cells	metastatic
BM10_GAGCTGCAGAGCAGTC-1	-10.4333	-8.88507	T cells	metastatic
BM10_TCCAGAATCCCGAAAT-1	-9.14478	-14.0732	T cells	metastatic
BM10_TCTGCCACAGCAAGAC-1	-15.626	-4.26204	T cells	metastatic
BM10_TTACCATGTCCAGCCA-1	-11.0503	-7.41328	T cells	metastatic
BM10_TTCACGCCAATAGTAG-1	-17.0144	-1.15923	T cells	metastatic
BM10_TTCGATTTCCTCTGCA-1	-14.6117	-4.94561	T cells	metastatic
BM7_CGATTGAAGTACTTGC-1	-18.5179	-3.13612	T cells	non-metastatic
NB21-BM2R_AGAGCTTTCTCGCATC-1	-10.0002	-9.81008	T cells	non-metastatic
NB21-BM2R_AGATTGCCACTGTCGG-1	-14.0919	-8.26145	T cells	non-metastatic
NB21-BM2R_CAAGGCCCACGCCAGT-1	-10.3774	-10.0812	T cells	non-metastatic
NB21-BM2R_CTCGAAAGTCTACCTC-1	-9.92886	-10.404	T cells	non-metastatic
NB21-BM2R_GACTGCGGTGGCAAAC-1	-11.4473	-8.3449	T cells	non-metastatic
NB21-BM2R_GGACAGACAAGAGTCG-1	-13.3729	-9.38652	T cells	non-metastatic
NB21-BM2R_GTTCTCGAGACAAGCC-1	-12.9288	-8.65692	T cells	non-metastatic
NB33-BM3_ACTTTGTTCTCTCTTC-1	-9.97855	-8.74406	T cells	metastatic
NB33-BM3_AGTAGCTCAGGTAGTG-1	-10.6903	-7.00426	T cells	metastatic
NB33-BM3_GAGTTACTCCGGTTCT-1	-9.91369	-8.65953	T cells	metastatic
NB33-BM3_GGGATCCTCCATACTT-1	-10.8973	-8.78756	T cells	metastatic
NB33-BM3_GTCACTCTCGCATTAG-1	-14.9838	-5.3924	T cells	metastatic
NB33-BM3_TCATCCGCAGGGACTA-1	-8.50968	-8.65938	T cells	metastatic
NB33-BM3_TCCTCCCTCCCTTGGT-1	-8.7168	-8.70066	T cells	metastatic
NB33-BM3_TCTTCCTTCACATTGG-1	-12.6267	-10.144	T cells	metastatic
NB34_BM_ACTCCCACAGTCGCTG-1	-13.9357	-7.50124	T cells	metastatic
NB34_BM_AGGTTGTGTGTTGACT-1	-11.55	-4.3988	T cells	metastatic
NB34_BM_CCACGAGTCAACACCA-1	-13.1238	-5.78845	T cells	metastatic
NB34_BM_CCTGTTGAGGTGCCTC-1	-12.6564	-6.91944	T cells	metastatic
NB34_BM_GACTATGAGCATTTGC-1	-10.6027	-9.36032	T cells	metastatic
NB34_BM_TAACCAGCAACAGAGC-1	-16.3178	-7.10655	T cells	metastatic
NB34_BM_TCATGCCTCCGACGGT-1	-12.6123	-6.30232	T cells	metastatic
NB34_BM_TTGCATTAGCCGCACT-1	-10.4158	-10.3761	T cells	metastatic
NB35-BM1_AAACGCTAGCCAAGTG-1	-8.61464	-9.8268	T cells	metastatic
NB35-BM1_ATCATTCGTCAGGCAA-1	-11.9011	-14.5535	T cells	metastatic
NB35-BM1_ATTCATCCACTGGACC-1	-10.4183	-15.6438	T cells	metastatic
NB35-BM1_GACTTCCGTTAACCTG-1	-7.47372	-9.22238	T cells	metastatic
NB35-BM1_TCCCAGTTCGGTCAGC-1	-8.32163	-10.6319	T cells	metastatic
NB37-BM5_ATTACTCCAGCCTTTC-1	-14.6723	-4.90217	T cells	non-metastatic
NB34_Bone_AACAACCTCTCAAAGC-1	-12.0238	-2.36807	T cells	metastatic
NB34_Bone_ACACCAACACAGTCGC-1	-16.7612	-2.22426	T cells	metastatic
NB34_Bone_ACGATGTGTTAACCTG-1	-8.21472	-8.3318	T cells	metastatic
NB34_Bone_ACTATTCTCCACCTCA-1	-10.2797	-9.2857	T cells	metastatic
NB34_Bone_CGTTAGATCCGCTGTT-1	-11.4068	-4.99464	T cells	metastatic
NB34_Bone_GGGTAGACAAGCGGAT-1	-12.6956	-2.34341	T cells	metastatic
NB34_Bone_GTAGAGGTCTCTTCAA-1	-15.5658	-2.49942	T cells	metastatic
NB34_Bone_GTCACTCCAATCCTTT-1	-13.7189	-3.7745	T cells	metastatic
NBBM4_TGTTACTAGTCGAAGC-1	-16.0661	-1.04748	T cells	metastatic
NBBM4_TGTTCATTCCCTATTA-1	-14.9808	-1.38538	T cells	metastatic
BM6_TCCCAGTAGGTATCTC-1	-15.962	-1.60699	T cells	non-metastatic
NB33-BM3_AAAGGATCATAATCGC-1	-11.4681	-8.10626	T cells	metastatic
NB34_BM_GTGTGATGTGCGAGTA-1	-10.9434	-13.6164	T cells	metastatic
NB35-BM1_CACGAATCAATTTCTC-1	-15.8061	-2.71738	T cells	metastatic
NB35-BM1_CCAAGCGAGTTGGAGC-1	-12.9132	-14.6424	T cells	metastatic
NB35-BM1_CTTGAGAGTCAGGCAA-1	-13.6558	-14.9665	T cells	metastatic
NB37-BM5_CTTCTCTCATTCTCAT-1	-18.1263	-2.71553	T cells	non-metastatic
NB34_Bone_AGGTTACTCGGCTGTG-1	-13.6818	-4.7269	T cells	metastatic
NB34_Bone_ATCCACCCATCTTCGC-1	-13.3136	-1.86524	T cells	metastatic
NB34_Bone_CTCACTGTCGAAGTGG-1	-15.2347	-1.49623	T cells	metastatic
NB34_Bone_GTACAACCACTGAATC-1	-16.5882	-3.16001	T cells	metastatic
NB34_Bone_GTATTTCCACAGAGAC-1	-13.1366	-5.36403	T cells	metastatic
NB34_Bone_TTGGGCGAGATCGCCC-1	-11.2784	-4.57907	T cells	metastatic
NBBM1_TTAGGGTTCCATTTCA-1	-10.0368	-6.54411	T cells	non-metastatic
NBBM2_ACGTAGTAGGTTAGTA-1	-8.15136	-11.4168	T cells	metastatic
NBBM1_AAGACTCTCCTTATAC-1	-7.78792	-14.0622	T cells	non-metastatic
NBBM1_ATGTCCCCACTTCAAG-1	-7.88849	-14.4005	T cells	non-metastatic
NBBM1_TGAACGTCATCATTTC-1	-8.2756	-10.2021	T cells	non-metastatic
NBBM1_AAGAACAGTCATAACC-1	-7.89076	-15.12	T cells	non-metastatic
NBBM1_TGCTCCAAGCTAGCCC-1	-8.81368	-15.0423	T cells	non-metastatic
NBBM1_TTGGGATTCAGCCTTC-1	-9.5718	-6.627	T cells	non-metastatic
NBBM2_ATTACCTAGTCACTCA-1	-9.07612	-9.06637	T cells	metastatic
NBBM1_AACGGGACAGAGCCCT-1	-8.86001	-14.7087	T cells	non-metastatic
NBBM1_CTCTCGAAGGTCGTCC-1	-11.3821	-11.8457	T cells	non-metastatic
NBBM1_GCCATGGGTCAGATTC-1	-9.47864	-7.66926	T cells	non-metastatic
NBBM1_CACTGGGAGAGTCACG-1	-8.75377	-14.1831	T cells	non-metastatic
NBBM2_GTTTACTTCCTTCGAC-1	-8.34632	-9.67837	T cells	metastatic
NBBM2_TTTCCTCGTCCAGCGT-1	-10.7226	-4.44163	T cells	metastatic
NBBM1_GGGACCTGTACTAACC-1	-9.25658	-7.70596	T cells	non-metastatic
NBBM4_AATGGCTGTGGAATGC-1	-9.74029	-7.32301	T cells	metastatic
NBBM1_CTCAGTCCATCTTCGC-1	-9.59545	-6.76911	T cells	non-metastatic
NBBM4_ATAGACCTCATTATCC-1	-9.37757	-7.54026	T cells	metastatic
NBBM1_AGAGAATCACTAGGTT-1	-8.54455	-8.19438	T cells	non-metastatic
NBBM4_ATCGTAGCACGATAGG-1	-10.2682	-9.62945	T cells	metastatic
NBBM4_CTATCTAAGCGTTCAT-1	-9.54284	-8.01279	T cells	metastatic
NBBM4_GGTGATTTCCAAATGC-1	-9.59127	-7.91135	T cells	metastatic
NBBM4_GTTGTGAAGGTCGTAG-1	-11.0996	-7.88082	T cells	metastatic
NBBM4_TTGGGATGTCTGATCA-1	-9.15557	-8.75917	T cells	metastatic
BM6_AACAGGGTCTCACCCA-1	-8.89933	-8.86306	T cells	non-metastatic
BM6_ACGGTCGGTAACGGTG-1	-9.87561	-7.97689	T cells	non-metastatic
BM6_AGAAGTAAGCTAAACA-1	-9.75142	-9.94663	T cells	non-metastatic
BM6_ATCGATGGTGATGTAA-1	-9.00255	-11.5495	T cells	non-metastatic
BM6_CACGGGTAGATGTAGT-1	-9.12301	-8.57051	T cells	non-metastatic
BM6_CATACAGAGACGCAGT-1	-8.80127	-7.94096	T cells	non-metastatic
BM6_CATGCTCTCCTTCTGG-1	-10.7789	-13.2089	T cells	non-metastatic
BM6_CCTCCTCGTGACTCTA-1	-9.82541	-10.6466	T cells	non-metastatic
BM6_GACGCTGCAGGTGAGT-1	-8.04274	-11.1266	T cells	non-metastatic
BM6_GGATGTTAGCAACTTC-1	-8.40498	-11.289	T cells	non-metastatic
BM6_TCAAGCACACACCGAC-1	-8.18061	-10.7256	T cells	non-metastatic
BM6_TCCTCGATCAACTTTC-1	-9.32212	-12.3352	T cells	non-metastatic
BM6_TCGACGGCAGTTTCGA-1	-8.27781	-9.42684	T cells	non-metastatic
BM6_TCTATCAAGACCTCAT-1	-9.51542	-12.0736	T cells	non-metastatic
BM6_TGGTGATAGCACACCC-1	-8.72167	-10.4923	T cells	non-metastatic
BM7_AAAGTAGGTTCACCTC-1	-8.87493	-10.3538	T cells	non-metastatic
BM7_AACCGCGTCTTCATGT-1	-8.56719	-10.6032	T cells	non-metastatic
BM7_ACCTTTACACCATCCT-1	-7.98949	-13.725	T cells	non-metastatic
BM7_ATCTACTGTTCGGCAC-1	-7.96787	-12.795	T cells	non-metastatic
BM7_CAAGTTGTCGATCCCT-1	-8.48579	-10.0643	T cells	non-metastatic
BM7_CACACTCTCCGTCATC-1	-10.1628	-11.0047	T cells	non-metastatic
BM7_CACCTTGCACAGACTT-1	-8.3902	-11.7126	T cells	non-metastatic
BM7_CAGCTGGTCACGATGT-1	-7.57436	-11.7204	T cells	non-metastatic
BM7_CATCAAGTCCCTGACT-1	-9.2953	-8.90655	T cells	non-metastatic
BM7_CCACCTAGTCAAACTC-1	-9.70814	-12.4938	T cells	non-metastatic
BM7_CTAACTTAGGCCATAG-1	-8.66904	-11.5459	T cells	non-metastatic
BM7_CTAAGACCAACGCACC-1	-9.02946	-11.259	T cells	non-metastatic
BM7_GATCAGTAGCTCCTTC-1	-7.79768	-11.7946	T cells	non-metastatic
BM7_TACTTACTCACGCGGT-1	-8.21931	-12.8671	T cells	non-metastatic
BM7_TTTGCGCCACGTCAGC-1	-8.78173	-10.9658	T cells	non-metastatic
NB21-BM2R_CAGTCCTAGATACACA-1	8.70553	-13.5788	T cells	non-metastatic
NB21-BM2R_TCCACACTCATTATCC-1	-9.54822	-7.66476	T cells	non-metastatic
NB34_BM_CCCAACTTCCCTCGAT-1	-7.529	-10.7579	T cells	metastatic
NB34_BM_CTATCTATCTCCAATT-1	-7.94691	-11.8949	T cells	metastatic
NB34_BM_CTTCCTTTCATTACTC-1	-7.54538	-10.0763	T cells	metastatic
NB34_BM_TAGCACAGTCCTCATC-1	-12.1116	-11.8409	T cells	metastatic
NB34_BM_TATTCCATCCACCTCA-1	-7.24083	-9.75687	T cells	metastatic
NB34_BM_TCTTAGTGTACAACGG-1	-11.762	-12.1238	T cells	metastatic
NB37-BM5_CCTACACTCTGTCCGT-1	-8.89141	-16.3065	T cells	non-metastatic
NB37-BM5_CCTAGCTCATCAGTAC-1	-8.14335	-11.3264	T cells	non-metastatic
NB37-BM5_CTCGTCATCCCTCTTT-1	-10.4835	-16.0971	T cells	non-metastatic
NB37-BM5_GCAGCCATCTCCTATA-1	-11.5275	-10.9606	T cells	non-metastatic
NB37-BM5_TCGTACCAGCACAGGT-1	-7.7353	-12.5003	T cells	non-metastatic
NB37-BM5_TTGGAACTCACATACG-1	-11.1606	-15.8178	T cells	non-metastatic
NBBM1_ACACAGTCACCCAATA-1	-11.0543	-3.30555	T cells	non-metastatic
NBBM1_ATTACCTGTCCATACA-1	-9.06091	-15.0788	T cells	non-metastatic
NBBM1_AACACACGTGGACAGT-1	-12.8377	-16.2051	T cells	non-metastatic
NBBM1_TCTGGCTGTACGGATG-1	-12.5971	-15.7164	T cells	non-metastatic
NBBM4_AGTACTGAGACGGTCA-1	-12.5084	-8.36848	T cells	metastatic
NBBM4_CAAGACTTCCTCTAAT-1	-10.6915	-7.4604	T cells	metastatic
NBBM4_CCACACTTCCGATAAC-1	-10.6352	-8.50795	T cells	metastatic
NBBM4_GATGTTGTCTCTTCAA-1	-13.6335	-6.6945	T cells	metastatic
NBBM4_TCTCACGCACCCAATA-1	-8.77977	-8.31691	T cells	metastatic
NBBM4_TCTTCCTGTGCCTATA-1	-10.4184	-7.75774	T cells	metastatic
NBBM4_TGAGTCAAGACGCCAA-1	-12.2051	-8.78098	T cells	metastatic
BM6_ACCCTTGTCAAGAAAC-1	-11.2238	-9.48468	T cells	non-metastatic
NBBM1_CGGGCATTCGACGTCG-1	-8.13082	-10.867	T cells	non-metastatic
BM6_CAATGACTCTTTGCGC-1	-10.2912	-9.96839	T cells	non-metastatic
BM6_CAGTTAGCATGAATCC-1	-10.6993	-12.059	T cells	non-metastatic
BM6_GTTCGCTTCACCTCAC-1	-8.19921	-9.42153	T cells	non-metastatic
BM6_TACAGGTGTACGATTC-1	-10.7762	-9.1782	T cells	non-metastatic
BM6_TACCCACTCGCTTGCT-1	-10.0242	-9.42635	T cells	non-metastatic
BM6_TATCTGTGTTTCCATT-1	-10.1157	-8.91614	T cells	non-metastatic
BM6_TCTCTGGTCTGAGGCC-1	-10.3307	-9.82172	T cells	non-metastatic
BM6_TGAGCATCACTTGTCC-1	-10.1067	-12.2575	T cells	non-metastatic
BM7_AACCGCGGTCCTGCTT-1	-10.0462	-12.1049	T cells	non-metastatic
BM7_ACCTTTAAGCTACCTA-1	-16.6255	-6.52903	T cells	non-metastatic
BM7_AGAATAGAGTCTTGCA-1	-10.9431	-9.51298	T cells	non-metastatic
BM7_CCTTCGATCGCGTAGC-1	-9.95247	-9.64727	T cells	non-metastatic
BM7_CGGACACAGATGTGTA-1	-10.8299	-11.2255	T cells	non-metastatic
BM7_GCCAAATAGTAGGTGC-1	-10.5801	-9.55901	T cells	non-metastatic
BM7_TATGCCCTCTAACTTC-1	-10.9985	-9.16509	T cells	non-metastatic
BM7_TCATTACCACATTTCT-1	-10.3361	-10.509	T cells	non-metastatic
BM7_TGAGAGGTCCCTCAGT-1	-10.0728	-9.4819	T cells	non-metastatic
BM7_TGCGGGTAGTGTCCCG-1	-10.5687	-11.1524	T cells	non-metastatic
BM7_TTCTACACAACGCACC-1	-11.5349	-11.5586	T cells	non-metastatic
NB21-BM2R_ACTATCTGTCTCCCTA-1	-10.9413	-10.2663	T cells	non-metastatic
NB21-BM2R_AGACGTTCAGTCAGCC-1	-10.474	-10.2665	T cells	non-metastatic
NB21-BM2R_AGCAGCCAGTGTACCT-1	-13.1046	-12.2282	T cells	non-metastatic
NB21-BM2R_CTCGGAGGTCTCACCT-1	-10.1282	-10.6246	T cells	non-metastatic
NB21-BM2R_CTGAAACTCAGCTGGC-1	-11.7627	-10.3495	T cells	non-metastatic
NB21-BM2R_TCAGCTCTCCGGGTGT-1	-13.8092	-8.36617	T cells	non-metastatic
NB21-BM2R_TCCACACAGCTGAACG-1	-11.8602	-10.4526	T cells	non-metastatic
NB21-BM2R_TGCCCATCAGCCAGAA-1	-9.24522	-10.49	T cells	non-metastatic
NB34_BM_ACTATTCTCCACCTCA-1	-10.7496	-7.688	T cells	metastatic
NB34_BM_ATTCATCAGCTCGACC-1	-14.955	-11.3943	T cells	metastatic
NB34_BM_CTGGTCTAGTTGTCAC-1	-12.5261	-11.0707	T cells	metastatic
NB34_BM_GAACGTTGTCGATTTG-1	-10.1112	-10.4547	T cells	metastatic
NB34_BM_GGGACTCCACTTCCTG-1	-11.3663	-11.0097	T cells	metastatic
NB37-BM5_CCTACCACAATGTAAG-1	-10.7704	-10.436	T cells	non-metastatic
NB37-BM5_CGTCAGGGTTTGGGCC-1	-11.4921	-16.5746	T cells	non-metastatic
NB37-BM5_GACTGCGAGCATGGCA-1	-10.2504	-11.7706	T cells	non-metastatic
NB37-BM5_GCATGATGTAGCGATG-1	-10.7416	-8.78776	T cells	non-metastatic
NB37-BM5_TACGGTACAATCCGAT-1	-16.2031	-8.8377	T cells	non-metastatic
NB37-BM5_TGACTTTGTCAATACC-1	-12.746	-15.3365	T cells	non-metastatic
NB37-BM5_TGGTTAGTCCTACAGA-1	-14.3543	-8.10131	T cells	non-metastatic
NBBM1_CTTGAGACATATACCG-1	-10.0734	-14.3011	T cells	non-metastatic
NBBM1_CCACGTTTCCTTTAGT-1	-14.4062	-15.051	T cells	non-metastatic
NBBM1_CCTCCAAAGTGCTACT-1	-12.0967	-16.1352	T cells	non-metastatic
NBBM1_TTCGATTCAACACTAC-1	-14.0153	-15.7794	T cells	non-metastatic
NBBM1_CCGGGTACAGCACGAA-1	-14.8058	-14.5119	T cells	non-metastatic
NBBM1_GCGGATCAGCACCGAA-1	-28.889	-4.66131	T cells	non-metastatic
NBBM1_GGCAGTCCATGACTTG-1	-13.0253	-2.72726	T cells	non-metastatic
NBBM1_TATTGGGGTCCATACA-1	-19.2711	-0.282279	T cells	non-metastatic
NBBM1_CCTGTTGTCCGAGTGC-1	-18.1482	-7.82964	T cells	non-metastatic
NBBM1_CGGCAGTTCCTAGAGT-1	-24.1342	-3.48708	T cells	non-metastatic
NBBM1_CGGTCAGGTGAGGATC-1	-13.7567	-11.154	T cells	non-metastatic
NBBM1_CCCTGATTCTAGCATG-1	-30.726	-6.07022	T cells	non-metastatic
NBBM4_ACTTCGCCAAGTAGTA-1	-17.5365	-4.10609	T cells	metastatic
NBBM4_AGACCCGTCTCCTGTG-1	-17.0489	-5.47913	T cells	metastatic
NBBM4_CAGGTATAGGGAACAA-1	-21.4375	-3.08451	T cells	metastatic
NBBM4_CATTTCACATAAGCAA-1	-15.9425	-2.00485	T cells	metastatic
NBBM4_CCTGCATAGGGTAATT-1	-18.9197	0.998364	T cells	metastatic
NBBM4_CGTGATAGTGGCATCC-1	-16.3818	-2.92505	T cells	metastatic
NBBM4_GCGATCGGTGGCATCC-1	-18.5493	-1.31337	T cells	metastatic
NBBM4_TAGAGTCCATGGTACT-1	-20.0108	-0.28615	T cells	metastatic
BM10_TTTCGATTCCATTTAC-1	-18.3826	0.434656	T cells	metastatic
BM6_ACGCACGTCCATAGGT-1	-15.4298	-14.2303	T cells	non-metastatic
BM6_ACGGTCGCAGGACTAG-1	-13.1289	-13.8121	T cells	non-metastatic
BM6_AGATGCTCACAGAGCA-1	-14.1362	-15.8057	T cells	non-metastatic
BM6_AGGTCTACACGGCACT-1	-13.779	-16.1439	T cells	non-metastatic
BM6_ATGTCCCTCTAGCAAC-1	-14.5153	-12.2297	T cells	non-metastatic
BM6_CAATTTCAGGTTCCGC-1	-15.0946	-12.3898	T cells	non-metastatic
BM6_CCTCATGGTCATATGC-1	-15.0301	-14.3593	T cells	non-metastatic
BM6_CTGGACGCAAGACTGG-1	-12.521	-14.116	T cells	non-metastatic
BM6_GAAACCTGTGTCGCTG-1	-13.4013	-15.8405	T cells	non-metastatic
BM6_TAACACGCACATGACT-1	-13.5443	-16.0928	T cells	non-metastatic
BM6_TCAGCCTGTGGTACAG-1	-15.6584	-9.40281	T cells	non-metastatic
BM6_TCATTTGAGCATGTTC-1	-15.4709	-14.6175	T cells	non-metastatic
BM6_TCTGCCAAGTTATGGA-1	-16.4042	-11.8626	T cells	non-metastatic
BM6_TTACTGTGTTAACAGA-1	-15.6535	-13.8032	T cells	non-metastatic
BM7_AACTGGTTCTACCTGC-1	-12.9904	-10.7957	T cells	non-metastatic
BM7_ATGGGAGGTTGCGCAC-1	-12.7706	-10.4802	T cells	non-metastatic
BM7_CGGAGCTAGATCTGAA-1	-16.4054	-7.15986	T cells	non-metastatic
BM7_CTAATGGTCGTCGTTC-1	-16.3895	-8.49849	T cells	non-metastatic
BM7_CTCGAGGGTCGGATCC-1	-16.8696	-6.78572	T cells	non-metastatic
BM7_GGCGACTTCAGCCTAA-1	-15.2786	-9.19756	T cells	non-metastatic
BM7_GGGACCTAGTGAATTG-1	-17.7696	-5.88968	T cells	non-metastatic
BM7_GTAACGTAGCTAGTCT-1	-15.3811	-9.62378	T cells	non-metastatic
BM7_GTCCTCAGTATCTGCA-1	-13.3801	-10.6689	T cells	non-metastatic
BM7_TCGAGGCTCTTTAGTC-1	-13.9712	-9.51696	T cells	non-metastatic
NB21-BM2R_AACACGTTCAACACTG-1	-14.8896	-9.2093	T cells	non-metastatic
NB21-BM2R_ACAGCCGTCATCTGCC-1	-13.546	-10.5521	T cells	non-metastatic
NB21-BM2R_ACTTTCATCCTCATTA-1	-12.0869	-11.3156	T cells	non-metastatic
NB21-BM2R_AGGCCACAGACACGAC-1	-12.5488	-10.7145	T cells	non-metastatic
NB21-BM2R_CCACCTAAGTGTGGCA-1	-15.931	-8.48606	T cells	non-metastatic
NB21-BM2R_CCACCTATCGGATGTT-1	-14.7396	-8.78112	T cells	non-metastatic
NB21-BM2R_CCTACACAGTGTACGG-1	-12.6962	-9.97941	T cells	non-metastatic
NB21-BM2R_CGCGTTTGTCCGAGTC-1	-17.1074	-7.91859	T cells	non-metastatic
NB21-BM2R_CGCGTTTTCGCTGATA-1	-17.4187	-4.67122	T cells	non-metastatic
NB21-BM2R_GACCTGGCACATCCGG-1	-14.5967	-12.6421	T cells	non-metastatic
NB21-BM2R_GCACTCTGTTCTGGTA-1	-11.8186	-10.1094	T cells	non-metastatic
NB21-BM2R_GTACTCCCAAGCCTAT-1	-13.2979	-9.63941	T cells	non-metastatic
NB21-BM2R_TATGCCCAGTGTCCCG-1	-14.2136	-9.09366	T cells	non-metastatic
NB21-BM2R_TCGCGTTAGAGCTGCA-1	-13.6369	-9.92077	T cells	non-metastatic
NB33-BM3_TACGTCCTCAGTGCGC-1	-19.9572	-2.14428	T cells	metastatic
NB33-BM3_TCTACCGCAAACACCT-1	-9.24992	-9.66443	T cells	metastatic
NB34_BM_ACACTGATCTAGTGAC-1	-12.512	-13.5971	T cells	metastatic
NB34_BM_AGAACCTTCATGGCCG-1	-12.9582	-12.9457	T cells	metastatic
NB34_BM_AGGTTACTCAGATGCT-1	-13.9516	-11.5623	T cells	metastatic
NB34_BM_ATGACCATCGCAGTTA-1	-13.3234	-11.3766	T cells	metastatic
NB34_BM_GCACTAACAGACAAAT-1	-15.9339	-8.72114	T cells	metastatic
NB34_BM_GCGGATCAGTATGAGT-1	-11.4911	-11.4395	T cells	metastatic
NB34_BM_GTAATCGCAGTCAACT-1	-14.2903	-9.53595	T cells	metastatic
NB34_BM_TATGTTCGTCAGTCTA-1	-15.7041	-8.25635	T cells	metastatic
NB35-BM1_CATTTCACATCTAACG-1	-13.3528	-13.5748	T cells	metastatic
NB35-BM1_CCGTTCAGTCCAGCCA-1	-14.7807	-12.084	T cells	metastatic
NB35-BM1_GTTTGGACAAAGACGC-1	-8.20231	-8.74162	T cells	metastatic
NB37-BM5_AAAGATGTCTTTACAC-1	-14.0372	-10.3288	T cells	non-metastatic
NB37-BM5_AAATGCCGTAAATGTG-1	-12.6474	-10.6459	T cells	non-metastatic
NB37-BM5_ATCGAGTGTAACGTTC-1	-13.8969	-8.96338	T cells	non-metastatic
NB37-BM5_CAGCGACGTCTCAACA-1	-15.3788	-8.34354	T cells	non-metastatic
NB37-BM5_CCCTCCTGTCGAACAG-1	-12.4665	-10.9754	T cells	non-metastatic
NB37-BM5_CGCGTTTGTGAGCGAT-1	-14.9251	-8.8137	T cells	non-metastatic
NB37-BM5_CTCGGGAGTCTCAACA-1	-12.0372	-11.6241	T cells	non-metastatic
NB37-BM5_CTGGTCTGTCGGATCC-1	-14.4827	-8.98732	T cells	non-metastatic
NB37-BM5_GACCTGGTCGTGGTCG-1	-12.5077	-12.2972	T cells	non-metastatic
NB37-BM5_GATGAGGTCGAGAGCA-1	-14.8481	-8.75018	T cells	non-metastatic
NB37-BM5_GTACTTTCAGTAAGAT-1	-15.8272	-8.11278	T cells	non-metastatic
NB37-BM5_TACTTGTAGTTGAGAT-1	-12.4768	-11.3598	T cells	non-metastatic
NB37-BM5_TGAGCCGCAGTACACT-1	-13.6552	-10.9098	T cells	non-metastatic
NB37-BM5_TGCGCAGAGGTAAACT-1	-14.1758	-10.6703	T cells	non-metastatic
NB37-BM5_TGTTCCGAGATGTCGG-1	-12.8995	-10.4371	T cells	non-metastatic
NBBM2_ACATCGATCGAACACT-1	-10.9656	-3.45901	T cells	metastatic
NBBM1_CTAAGTGGTTCGGTAT-1	-13.7256	-10.9507	T cells	non-metastatic
NBBM1_CCTCCTCAGCACTCAT-1	-9.96329	-14.4162	T cells	non-metastatic
NBBM2_CTAACCCAGAACTCCT-1	-7.58143	-12.4338	T cells	metastatic
NBBM4_AGAACCTTCAAAGACA-1	-12.93	-4.30974	T cells	metastatic
NBBM1_ATCCCTGTCAGACCCG-1	-11.0298	-5.04579	T cells	non-metastatic
NBBM4_TCGTGCTGTGGATCGA-1	-12.7311	-6.45288	T cells	metastatic
NBBM4_TGAGGAGGTGTCCCTT-1	-15.4147	-2.4107	T cells	metastatic
BM6_ACACAGTTCCTCAGAA-1	-11.1787	-12.233	T cells	non-metastatic
BM6_GAAGGGTAGGTACATA-1	-11.1288	-8.07619	T cells	non-metastatic
BM6_GCCAGGTTCTACCACC-1	-7.96575	-13.3148	T cells	non-metastatic
BM6_TTCCTTCGTGACCGTC-1	-9.29283	-7.08372	T cells	non-metastatic
BM6_TTTACGTAGACTTCCA-1	-13.359	-14.2408	T cells	non-metastatic
BM7_CTACACCAGTGTACGG-1	-11.0268	-9.57368	T cells	non-metastatic
BM7_GCGGGTTCAGACGCCT-1	-15.345	-4.67853	T cells	non-metastatic
BM7_GGAGCAATCTTTCCTC-1	-12.0944	-9.55309	T cells	non-metastatic
NB21-BM2R_TCATTACTCTCAAGTG-1	-10.775	-10.8103	T cells	non-metastatic
NB33-BM3_CCCTCTCCATCTTAGG-1	-10.9007	-4.59058	T cells	metastatic
NB34_BM_ATTCCTACAAACACCT-1	-11.9747	-8.99043	T cells	metastatic
NB34_BM_TCCATCGAGCTTTCCC-1	-10.3588	-10.4352	T cells	metastatic
NB35-BM1_CAACCAAGTGCCTTTC-1	-7.3782	-10.5905	T cells	metastatic
NB35-BM1_GTCATCCCATCTAGAC-1	-12.451	-4.03771	T cells	metastatic
NB37-BM5_ACGCCAGTCCTATTCA-1	-13.3303	-15.3397	T cells	non-metastatic
NB37-BM5_CGTTGGGGTAAGAGAG-1	-10.5357	-12.6528	T cells	non-metastatic
NB37-BM5_GAACCTAGTGAGTGAC-1	-8.64329	-11.7047	T cells	non-metastatic
NB37-BM5_GGACATTTCTGATACG-1	-9.50783	-11.7122	T cells	non-metastatic
NB37-BM5_TCTGGAATCTGATTCT-1	-10.5242	-10.083	T cells	non-metastatic
NB37-BM5_TTATGCTCATCTGGTA-1	-11.3928	-10.9586	T cells	non-metastatic
NBBM1_GTTGCTCTCTCGTCAC-1	-8.36341	-11.674	T cells	non-metastatic
NBBM1_ATCCTATTCCGCAACG-1	-8.63072	-14.1505	T cells	non-metastatic
NBBM1_TGTCCCATCCGATAGT-1	-8.19171	-13.2459	T cells	non-metastatic
BM6_ATGAAAGGTCAGGTGA-1	-8.01576	-12.5044	T cells	non-metastatic
NBBM1_TTAATCCTCAAAGAAC-1	-8.02258	-13.5816	T cells	non-metastatic
BM6_ATGCATGGTCATCACA-1	-7.63249	-14.3783	T cells	non-metastatic
BM6_CAATACGAGCAGATAT-1	-9.31359	-15.0966	T cells	non-metastatic
BM6_CATACAGGTCCATAGT-1	-7.70335	-15.6209	T cells	non-metastatic
BM6_GACTCTCAGACGCAGT-1	-9.65849	-14.6423	T cells	non-metastatic
BM6_GTCATTTTCGCCTTGT-1	-9.638	-14.9522	T cells	non-metastatic
BM6_TAATTCCTCCCTTGTG-1	-9.15709	-14.4405	T cells	non-metastatic
BM6_TCGACCTTCTGTCAGA-1	-8.75647	-14.1601	T cells	non-metastatic
BM6_TTACAGGCAGCTATAC-1	-9.23485	-15.8177	T cells	non-metastatic
BM7_AGATTGCAGCCATCGC-1	-8.25776	-11.3804	T cells	non-metastatic
BM7_CACACCTCAGTCCTTC-1	-9.59796	-10.9531	T cells	non-metastatic
BM7_CTTTGCGTCCACGTTC-1	-8.20965	-13.0537	T cells	non-metastatic
BM7_TGCTACCCACTGAAGG-1	-8.76443	-11.0778	T cells	non-metastatic
NB21-BM2R_CCGTTCATCGGAGCAA-1	-10.1763	-9.52254	T cells	non-metastatic
NB37-BM5_CCCAATCTCACCACCT-1	-13.7392	-14.6585	T cells	non-metastatic
NB37-BM5_CCTAAAGGTGCACGAA-1	-7.67907	-13.001	T cells	non-metastatic
NB37-BM5_GAAACTCTCCACGCAG-1	-8.2677	-10.6759	T cells	non-metastatic
NB37-BM5_GAAATGAGTACTTAGC-1	-9.57208	-15.5416	T cells	non-metastatic
NB37-BM5_GCTCTGTCAACACCCG-1	-8.82905	-16.323	T cells	non-metastatic
NB37-BM5_GCTGCGATCCGTAGTA-1	-7.98078	-12.192	T cells	non-metastatic
NB37-BM5_GTCTTCGTCGGCGCAT-1	-9.15857	-12.9859	T cells	non-metastatic
NB37-BM5_TCAATCTCACTCAGGC-1	-10.1238	-14.8441	T cells	non-metastatic
NB37-BM5_TCTCATACATCCCACT-1	-9.93005	-16.259	T cells	non-metastatic
NBBM1_GTAGAGGTCGAAGGAC-1	-9.1138	-7.57869	T cells	non-metastatic
NBBM2_ATGAAAGAGAGATCGC-1	-14.4358	-2.0601	T cells	metastatic
NBBM4_GTGATGTCAGCAAGAC-1	-14.9684	-3.23171	T cells	metastatic
BM6_AACCTTTAGGGCAACT-1	-11.7731	-12.346	T cells	non-metastatic
BM6_AAGATAGTCGCAGTTA-1	-10.3708	-7.92888	T cells	non-metastatic
BM6_CACAACATCTCCTACG-1	-8.50159	-11.0014	T cells	non-metastatic
BM6_GCACATAGTATACCTG-1	-15.3046	-9.76739	T cells	non-metastatic
BM6_GTTGCGGTCCGATTAG-1	-10.776	-11.1138	T cells	non-metastatic
BM6_TCCTCCCCAAAGAACT-1	-13.5941	-9.76618	T cells	non-metastatic
BM6_TCTCTGGGTCCGGATC-1	-14.1743	-9.45385	T cells	non-metastatic
BM7_CGAGCACAGTTGTCGT-1	-11.8574	-9.90947	T cells	non-metastatic
BM7_GAACATCCATGCCACG-1	-10.9838	-10.6302	T cells	non-metastatic
BM7_GACTACATCATCTGTT-1	-12.0771	-5.69989	T cells	non-metastatic
BM7_GGGATGATCAGCCTAA-1	-10.406	-12.4764	T cells	non-metastatic
BM7_TGCGTGGCACACCGAC-1	-13.5369	-9.01016	T cells	non-metastatic
BM7_TGGCGCAAGCGTTTAC-1	-10.3085	-12.5279	T cells	non-metastatic
NB21-BM2R_ACTTTCATCAGGTAAA-1	-9.02502	-7.85232	T cells	non-metastatic
NB34_BM_AGTGATCGTTATGTCG-1	-17.174	-5.19935	T cells	metastatic
NB34_BM_CAACAACAGAGCCGAT-1	-15.7555	-3.16185	T cells	metastatic
NB34_BM_GTCACTCCAATCCTTT-1	-13.8974	-2.11319	T cells	metastatic
NB34_BM_GTCTAGAGTAGCTGTT-1	-15.1475	-7.10258	T cells	metastatic
NB34_BM_TCATTACCACCTCTGT-1	-19.4811	-4.56406	T cells	metastatic
NB37-BM5_AAGGTTCGTCTCCACT-1	-15.3415	-7.77495	T cells	non-metastatic
NB37-BM5_CTGATAGAGTCATGCT-1	-14.1274	-14.9241	T cells	non-metastatic
NB37-BM5_GCGCAACCAATAACGA-1	-15.9104	-12.1287	T cells	non-metastatic
NB37-BM5_TTAACTCTCCTTCAAT-1	-16.4833	-5.60134	T cells	non-metastatic
NB37-BM5_TTAGTTCCAGTGGGAT-1	-12.6448	-9.03651	T cells	non-metastatic
NB37-BM5_TTTGGTTTCCAAAGTC-1	-14.5068	-6.75067	T cells	non-metastatic
NBBM1_GCAGCCATCAGCACCG-1	-11.7468	-2.01887	T cells	non-metastatic
BM6_TTCATTGAGACGCATG-1	-8.34379	-10.0256	T cells	non-metastatic
BM7_GATCGCGGTCGTCTTC-1	-14.6308	-11.505	T cells	non-metastatic
BM7_TTGAACGGTGTAAGTA-1	-8.21701	-12.8033	T cells	non-metastatic
NB21-BM2R_CTCGGGAGTAGCGTCC-1	-8.51186	-11.7896	T cells	non-metastatic
NB34_BM_CAAGCTATCTGACCCT-1	-10.0437	-14.5107	T cells	metastatic
NB34_BM_TTACTGTTCGAAGTGG-1	-11.4901	-12.2686	T cells	metastatic
NB35-BM1_TGGGCGTTCGCTCCTA-1	-7.85035	-9.47961	T cells	metastatic
NB37-BM5_CACTCCACAGTCTTCC-1	-7.88807	-13.359	T cells	non-metastatic
NB37-BM5_GTAACTGCAGGCTCAC-1	-9.29195	-10.7118	T cells	non-metastatic
NB37-BM5_TAAACCGAGTGTCTCA-1	-10.2444	-11.8336	T cells	non-metastatic
NBBM1_CCCTAACCAACGAGGT-1	-7.75947	-12.2298	T cells	non-metastatic
NBBM1_CATACAGTCTTCTGTA-1	-7.98764	-14.5586	T cells	non-metastatic
NBBM4_ACAGGGACATGATGCT-1	-11.4855	-2.26159	T cells	metastatic
NBBM1_TTGCTGCGTTTGATCG-1	-11.0506	-2.45576	T cells	non-metastatic
NBBM4_TCAGTGATCGTAATGC-1	-11.3549	-1.93361	T cells	metastatic
NBBM4_TTCATGTTCACCATCC-1	-11.2763	-2.56856	T cells	metastatic
BM7_ACTGCTCTCGACCAGC-1	-8.49828	-8.89626	T cells	non-metastatic
NB34_BM_AAGCCATTCCAACCGG-1	-9.5167	-5.91462	T cells	metastatic
NB34_BM_TTGCATTTCTTCGCTG-1	-9.45778	-10.314	T cells	metastatic
NBBM1_GACAGCCTCCGCGATG-1	-8.06804	-9.6356	T cells	non-metastatic
NBBM1_CCCTAACAGCCAAGGT-1	-7.60146	-15.3202	T cells	non-metastatic
NBBM1_TTACCATTCAATCCGA-1	-7.90055	-14.4553	T cells	non-metastatic
NBBM1_GCTACAAAGGCTTAAA-1	-7.9663	-15.7505	T cells	non-metastatic
NBBM1_GTCATTTAGATCGCTT-1	-8.5067	-8.30662	T cells	non-metastatic
NBBM1_GGAAGTGGTTCTCCTG-1	-9.08775	-9.11424	T cells	non-metastatic
NBBM5_GAGAAATCAACTCGAT-1	-11.3955	-2.89178	T cells	non-metastatic
BM6_TCATGAGTCATCTACT-1	-9.95267	-15.7651	T cells	non-metastatic
BM6_TGGATCATCAAGTTGC-1	-12.0804	-12.2074	T cells	non-metastatic
BM6_TTCCACGAGCTACTGT-1	-9.2067	-14.3902	T cells	non-metastatic
BM7_GAAATGAGTAGCTGCC-1	-8.35322	-11.2832	T cells	non-metastatic
NB35-BM1_TAACGACCAACTCCCT-1	-11.4631	-9.32194	T cells	metastatic
NB34_Bone_ACTTCCGAGCGGGTAT-1	-12.092	-2.90352	T cells	metastatic
NB34_Bone_GTTTACTAGTCAGGGT-1	-11.5121	-1.87368	T cells	metastatic
NB34_Bone_TGCTCCAAGTGGATTA-1	-11.1272	-2.37017	immature B	metastatic
NBBM1_TGCATCCCAGGGCTTC-1	-16.2786	-14.0094	T cells	non-metastatic
NBBM4_ACTTCGCTCGAAACAA-1	-18.9175	0.512051	T cells	metastatic
NBBM4_CAAGAGGCATGGATCT-1	-16.8992	-7.34257	T cells	metastatic
NBBM4_GCACATATCTCAGGCG-1	-18.7115	-6.53325	T cells	metastatic
NBBM4_TATACCTCAAACTCGT-1	-11.7063	-7.53467	T cells	metastatic
BM10_AGATGAAAGCCTGTGC-1	-18.5063	-2.74081	T cells	metastatic
BM6_AGCCAATAGGTTGAGC-1	-14.2258	-10.4758	T cells	non-metastatic
BM6_ATTCATCCACGTTCGG-1	-15.0001	-9.9135	T cells	non-metastatic
BM6_CGCATAATCCGTTGGG-1	-16.2455	-10.3686	T cells	non-metastatic
BM6_CGTGTCTCATAGCACT-1	-16.9968	-7.53744	T cells	non-metastatic
BM6_CTCAATTGTGAGTCAG-1	-14.2957	-7.98201	T cells	non-metastatic
BM6_CTCCACACACTTGGCG-1	-14.5935	-10.3713	T cells	non-metastatic
BM6_CTCCTCCTCCGCTTAC-1	-13.7848	-12.3217	T cells	non-metastatic
BM6_CTGAGGCCAGGAGGAG-1	-11.9618	-10.5243	T cells	non-metastatic
BM6_TGAACGTAGGATTCCT-1	-15.8036	-7.3642	T cells	non-metastatic
BM7_ACAGCTAAGCCGCCTA-1	-16.6335	-8.06635	T cells	non-metastatic
BM7_ACTATCTTCTGGTGTA-1	-15.7948	-7.51859	T cells	non-metastatic
BM7_CAAGATCAGTGGGCTA-1	-16.0751	-7.44684	T cells	non-metastatic
BM7_GATCAGTTCACAAACC-1	-13.231	-9.74522	T cells	non-metastatic
BM7_GTCTTCGAGAGTACCG-1	-18.0306	-7.54833	T cells	non-metastatic
BM7_TAGCCGGCACGGCTAC-1	-16.329	-8.23513	T cells	non-metastatic
BM7_TGGGAAGAGAGCCCAA-1	-18.1765	-5.899	T cells	non-metastatic
NB21-BM2R_AAAGTAGAGTCCGTAT-1	-16.6523	-6.34638	T cells	non-metastatic
NB21-BM2R_GGGATGAGTATGAATG-1	-19.453	-7.10933	T cells	non-metastatic
NB34_BM_AGACCATTCGAATGCT-1	-15.487	-9.7788	T cells	metastatic
NB34_BM_CACTGTCCATCCGAAT-1	-18.2239	-6.60256	T cells	metastatic
NB34_BM_CATTTCAAGTGAGGTC-1	-16.0324	-8.55255	T cells	metastatic
NB34_BM_CCGGTGATCTGCGGGT-1	-16.7291	-6.59731	T cells	metastatic
NB34_BM_CTCGAGGGTCTTCTAT-1	-15.2426	-7.85267	T cells	metastatic
NB34_BM_GGAGGTAAGCCATTGT-1	-15.6041	-8.12589	T cells	metastatic
NB34_BM_GGGAGTAAGAGATGCC-1	-15.7861	-10.5263	T cells	metastatic
NB37-BM5_AACCGCGCAGCTCCGA-1	-17.0537	-11.4709	T cells	non-metastatic
NB37-BM5_ACGGCCATCGGCGCAT-1	-14.883	-8.85753	T cells	non-metastatic
NB37-BM5_AGTGGGATCGTTTGCC-1	-14.3804	-14.6218	T cells	non-metastatic
NB37-BM5_CAGCTAAGTAGATTAG-1	-18.6887	-6.87194	T cells	non-metastatic
NB37-BM5_CCTAAAGCAGACAAGC-1	-11.542	-15.6984	T cells	non-metastatic
NB37-BM5_GGACAGAGTAAAGTCA-1	-18.2208	-8.02516	T cells	non-metastatic
NB37-BM5_GGCCGATGTGGGTATG-1	-19.5228	-4.5604	T cells	non-metastatic
NB37-BM5_GTGTGCGCACAGAGGT-1	-16.882	-6.73155	T cells	non-metastatic
NB37-BM5_GTTAAGCTCTGACCTC-1	-18.6758	-5.53122	T cells	non-metastatic
NB37-BM5_TATCAGGAGGTTACCT-1	-17.3929	-7.40481	T cells	non-metastatic
NBBM1_ATGATCGGTGCGTTTA-1	15.8565	34.4223	B cells	non-metastatic
NBBM2_AAACGAATCAGTCAGT-1	13.3233	37.157	B cells	metastatic
NBBM2_AAACGCTGTGAGATTA-1	15.0981	35.9174	B cells	metastatic
NBBM1_CTCCCAAAGAGTGTGC-1	20.501	33.5122	B cells	non-metastatic
NBBM1_GGGATGACAGCCTTCT-1	19.0341	33.0692	B cells	non-metastatic
NBBM1_GTCAAGTGTTAATCGC-1	15.3258	37.3059	B cells	non-metastatic
NBBM1_GTCGTTCTCTTGGATG-1	20.0755	35.963	B cells	non-metastatic
NBBM1_TATTGCTAGCACGATG-1	19.1826	35.348	B cells	non-metastatic
NBBM1_GCTTGGGGTTATAGCC-1	21.7858	34.3047	B cells	non-metastatic
NBBM1_TAGACTGAGTCATGAA-1	14.6098	37.0314	B cells	non-metastatic
NBBM2_AGGAATAAGCTTACGT-1	14.0712	36.8404	B cells	metastatic
NBBM1_CTACAGATCGGAACTT-1	13.7211	38.0094	B cells	non-metastatic
NBBM1_GAGTTACGTCACGTGC-1	9.46051	39.9831	B cells	non-metastatic
NBBM1_ATCGGCGAGGAGAGTA-1	14.2979	38.4126	B cells	non-metastatic
NBBM2_AGGCCACAGCACTTTG-1	12.3679	37.494	B cells	metastatic
NBBM1_CCCTCAAAGGCCTAAG-1	14.2864	37.1019	B cells	non-metastatic
NBBM1_TCATTTGTCCTCATAT-1	14.3727	38.464	B cells	non-metastatic
NBBM2_CAGGCCATCTCACCCA-1	13.1872	37.5648	B cells	metastatic
NBBM2_CATACAGTCCCGGTAG-1	15.7216	34.7685	B cells	metastatic
NBBM2_CGGAGAATCGTGGGTC-1	11.6181	37.5197	B cells	metastatic
NBBM2_CTGGTCTCAAATTAGG-1	12.1883	37.3638	B cells	metastatic
NBBM2_GAACTGTCATACCGTA-1	15.5133	35.83	B cells	metastatic
NBBM2_GAAGGGTCAATAGGGC-1	19.6406	32.8138	B cells	metastatic
NBBM2_GTCGAATCAATTGCGT-1	15.6863	37.4314	B cells	metastatic
NBBM2_GTGTTAGCACCTGCGA-1	14.9189	37.5036	B cells	metastatic
NBBM2_TATTTCGCACTGGCGT-1	12.964	37.5821	B cells	metastatic
NBBM2_TCGACGGGTACGGTTT-1	13.4769	37.8181	B cells	metastatic
NBBM2_TGTAAGCAGATAGTGT-1	15.362	35.7469	B cells	metastatic
NBBM3_AATCACGGTCGTTGGC-1	13.5289	37.1672	B cells	non-metastatic
NBBM3_AGTACCACACGTTGGC-1	14.906	38.0656	B cells	non-metastatic
NBBM3_CGTCAAAGTAGATCCT-1	14.5205	38.7358	B cells	non-metastatic
NBBM3_GGGTGAATCCACGTAA-1	13.2897	38.1555	B cells	non-metastatic
NBBM3_GTAGGTTTCCCAGCGA-1	12.0069	38.1074	B cells	non-metastatic
NBBM3_GTTACCCCAGACCTGC-1	14.9118	36.7603	B cells	non-metastatic
NBBM3_TAGAGTCGTATCATGC-1	22.011	31.7036	B cells	non-metastatic
NBBM3_TTCACGCGTGTCCTAA-1	15.3667	37.415	B cells	non-metastatic
NBBM4_CCAAGCGAGCGCCTTG-1	20.6788	-2.89952	Tumor	metastatic
NBBM5_ACAGCCGTCGCGAAGA-1	13.5186	37.6149	B cells	non-metastatic
NBBM5_AGTGCCGCACGACGCT-1	22.6487	31.353	B cells	non-metastatic
NBBM5_CAACAACAGGCTGGAT-1	19.7425	35.0917	B cells	non-metastatic
NBBM5_CCTCCTCCACGGCGTT-1	22.5417	32.9576	B cells	non-metastatic
NBBM5_CTAACTTTCGCACGAC-1	19.1417	34.374	B cells	non-metastatic
NBBM5_CTTCTAATCTCAGGCG-1	23.6913	30.0095	B cells	non-metastatic
NBBM5_GATCGTAAGATTGTGA-1	13.3622	36.9441	B cells	non-metastatic
NBBM5_GTCAGCGAGCGCTGAA-1	26.2084	30.9645	B cells	non-metastatic
NBBM5_GTGAGCCAGGGAGTTC-1	18.5656	36.3285	B cells	non-metastatic
NBBM5_TTACGCCTCCTTACCG-1	17.4249	37.3447	B cells	non-metastatic
NBBM6_ACGTAGTGTCACAGAG-1	19.2398	34.725	B cells	non-metastatic
NBBM6_AGTGATCTCGAGCCAC-1	15.78	37.5174	B cells	non-metastatic
NBBM6_AGTTCGAGTTCGGTTA-1	18.0062	34.9996	B cells	non-metastatic
NBBM6_CAATTTCCAAATGCGG-1	14.5136	37.0172	B cells	non-metastatic
NBBM6_CCCTCAATCGACTCCT-1	17.9338	32.8877	B cells	non-metastatic
NBBM6_CCTCAACAGTGCTCAT-1	18.7181	37.0692	B cells	non-metastatic
NBBM6_CCTCTCCCACCTGCAG-1	12.1299	37.9506	B cells	non-metastatic
NBBM6_CTTCAATGTAATGCGG-1	16.8004	37.8565	B cells	non-metastatic
NBBM6_GACTGATCACAAGCCC-1	17.4627	37.235	B cells	non-metastatic
NBBM6_GGGTTATAGGTCCCTG-1	15.2962	38.387	B cells	non-metastatic
NBBM6_TCCCATGTCCGCACTT-1	12.2604	38.4934	B cells	non-metastatic
BM10_ATCATTCTCATTGTGG-1	13.6924	38.3901	B cells	metastatic
BM10_CATTCATAGGCATTTC-1	15.8592	37.6548	B cells	metastatic
BM10_TACCTCGTCTCGGTAA-1	15.778	37.4775	B cells	metastatic
BM10_TTGACCCCAAATGCTC-1	15.8718	38.0816	B cells	metastatic
BM10_TTTCAGTGTTGCTGAT-1	19.0601	32.932	B cells	metastatic
BM6_ATCGTGACAATCCAGT-1	13.2071	35.4474	B cells	non-metastatic
BM6_CCTTGTGAGGCTATCT-1	13.09	37.95	B cells	non-metastatic
BM6_CGCAGGTGTCATGGCC-1	13.6818	37.3383	B cells	non-metastatic
BM6_GGAGATGTCCGTCAAA-1	16.8149	33.8588	B cells	non-metastatic
BM6_TCCCATGAGCTGAGCA-1	12.6427	38.0434	B cells	non-metastatic
BM6_TGGGTTACAAAGGGTC-1	13.3026	38.8947	B cells	non-metastatic
BM7_CGATTGAGTAAACGCG-1	10.9017	38.5935	B cells	non-metastatic
BM7_CGGAGCTAGACTGGGT-1	12.0873	38.0383	B cells	non-metastatic
NB21-BM2R_ACCTTTAAGTGTCTCA-1	12.8313	36.8304	B cells	non-metastatic
NB21-BM2R_ACGGCCAGTGCGGTAA-1	18.4521	33.0159	B cells	non-metastatic
NB21-BM2R_ACTTTCAAGGCTAGCA-1	18.9674	31.477	B cells	non-metastatic
NB21-BM2R_ATCATGGCAGAGCCAA-1	16.2972	34.1086	B cells	non-metastatic
NB21-BM2R_CAGAATCGTAATAGCA-1	16.4708	33.9323	B cells	non-metastatic
NBBM1_TCCCACAGTCTTGAGT-1	5.44414	36.2404	B cells	non-metastatic
NB21-BM2R_CTAATGGAGCGTCTAT-1	14.7277	36.087	B cells	non-metastatic
NB21-BM2R_CTCACACAGAACTCGG-1	12.1868	37.2086	B cells	non-metastatic
NB21-BM2R_CTCGGAGCATCCTAGA-1	19.5154	32.008	B cells	non-metastatic
NB21-BM2R_CTGCGGAGTTACGACT-1	17.5397	32.8692	B cells	non-metastatic
NB21-BM2R_GCGCAACAGAGGTACC-1	16.0475	34.5284	B cells	non-metastatic
NB21-BM2R_GCGCAGTCAGGAATGC-1	15.4836	34.8172	B cells	non-metastatic
NB21-BM2R_GCTCTGTTCGCTAGCG-1	14.9721	36.2754	B cells	non-metastatic
NB21-BM2R_GGTATTGTCGCAAGCC-1	12.0321	37.3985	B cells	non-metastatic
NB21-BM2R_TCGCGAGTCGCCTGTT-1	13.2366	36.7741	B cells	non-metastatic
NB21-BM2R_TGGTTAGTCTGCCCTA-1	13.1321	36.8474	B cells	non-metastatic
NB33-BM3_ATACCGACAAGGTCAG-1	12.8236	37.1698	B cells	metastatic
NB33-BM3_TGCATCCGTAGGGTAC-1	21.9493	31.8148	B cells	metastatic
NB35-BM1_CACAACACAGTTCTAG-1	12.5218	38.6801	B cells	metastatic
NB35-BM1_CATCGGGGTTGTAAAG-1	17.2657	36.1669	B cells	metastatic
NB35-BM1_CATGCCTCACTGTTCC-1	14.5128	38.5624	B cells	metastatic
NB35-BM1_GAACACTTCTTGCAGA-1	14.7023	36.841	B cells	metastatic
NB35-BM1_GACCAATGTATCGCTA-1	17.9578	35.8821	B cells	metastatic
NB35-BM1_GTTAGACGTTAGGGAC-1	13.5525	38.2531	B cells	metastatic
NB35-BM1_TGATCTTGTCGGCCTA-1	18.1304	34.9163	B cells	metastatic
NB35-BM1_TGCATGAAGCGCTTCG-1	15.338	37.1489	B cells	metastatic
NB35-BM1_TGTGCGGAGTCTAGAA-1	13.5282	37.9067	B cells	metastatic
NB35-BM1_TTCTCTCAGAATTCAG-1	15.8881	37.483	B cells	metastatic
NB37-BM5_AACACGTGTCTCACCT-1	13.3936	36.6522	B cells	non-metastatic
NB37-BM5_AAGGCAGTCGATAGAA-1	12.1363	37.6334	B cells	non-metastatic
NB37-BM5_AGACGTTGTGCCTGTG-1	12.1124	38.1153	B cells	non-metastatic
NB37-BM5_CAGTAACCAGGTCGTC-1	15.5901	39.078	B cells	non-metastatic
NB37-BM5_CATATTCGTACACCGC-1	15.7085	35.4272	B cells	non-metastatic
NB37-BM5_CCCATACGTAAGTGGC-1	11.3677	38.3245	B cells	non-metastatic
NB37-BM5_CCGTGGACATCAGTCA-1	12.9635	36.81	B cells	non-metastatic
NB37-BM5_CTAATGGCAAGAAGAG-1	13.8576	39.5835	B cells	non-metastatic
NB37-BM5_CTACGTCTCGCCAGCA-1	17.5253	32.9894	B cells	non-metastatic
NB37-BM5_CTAGAGTGTTCGTTGA-1	9.54577	39.4876	B cells	non-metastatic
NB37-BM5_TGGCTGGAGGTCGGAT-1	19.0649	32.3643	B cells	non-metastatic
NB37-BM5_TTAACTCGTCGACTAT-1	12.2093	37.8453	B cells	non-metastatic
NB34_Bone_CCTGCATTCGGCTTGG-1	11.3488	39.8624	B cells	metastatic
NBBM2_AGTCACACAAGAGGTC-1	28.6144	32.8279	B cells	metastatic
NBBM2_AGTTCGACACCCTGAG-1	16.1512	37.4545	B cells	metastatic
NBBM2_CCATCACCATGGGATG-1	16.6239	34.6318	B cells	metastatic
NBBM2_GGAATCTTCAATCAGC-1	12.5793	38.4452	B cells	metastatic
NBBM2_GGGACAATCACGAACT-1	11.2798	39.1386	B cells	metastatic
NBBM2_GTAGGTTCAGGGATAC-1	18.9044	35.8148	B cells	metastatic
NBBM2_TCCTTTCGTATACAGA-1	15.7218	36.7228	B cells	metastatic
NBBM2_TTTACTGCATGGACAG-1	14.7508	37.7527	B cells	metastatic
NBBM3_ACACGCGGTCCACAGC-1	14.2509	39.0547	B cells	non-metastatic
NBBM5_ATTCCATTCCTCACGT-1	8.83764	38.8694	B cells	non-metastatic
NBBM5_TCGCTCAAGAGCGACT-1	16.3125	38.5767	B cells	non-metastatic
NBBM5_TGAGCGCTCCCTCTCC-1	13.434	38.6048	B cells	non-metastatic
BM10_TGAGCATGTGTCTTAG-1	10.659	38.7334	B cells	metastatic
BM6_CCACGTTGTACGACTT-1	16.4787	37.5189	B cells	non-metastatic
BM6_GCCATTCAGGCTAACG-1	12.3957	38.1005	B cells	non-metastatic
BM6_GTCTTTACATCCGTTC-1	13.6728	36.9007	B cells	non-metastatic
BM6_TAGGAGGTCATCACCC-1	16.2347	37.8716	B cells	non-metastatic
BM7_ATAACGCAGTGTCCCG-1	13.2375	38.5341	B cells	non-metastatic
BM7_CATCGGGCATCCTTGC-1	12.3434	38.2038	B cells	non-metastatic
BM7_CCAATCCCATTACGAC-1	12.3825	37.3707	B cells	non-metastatic
BM7_GACGGCTTCACTGGGC-1	14.0205	37.7061	B cells	non-metastatic
BM7_GCAGTTACAGACGTAG-1	15.1056	38.272	B cells	non-metastatic
BM7_TGCCCATGTCGCGGTT-1	13.0441	39.0625	B cells	non-metastatic
BM7_TGTGTTTCATCGTCGG-1	12.4226	38.9932	B cells	non-metastatic
NB21-BM2R_ACGATGTCACCGCTAG-1	12.439	37.6269	B cells	non-metastatic
NB21-BM2R_ATAACGCGTTCGTCTC-1	13.4703	36.7587	B cells	non-metastatic
NB21-BM2R_ATTATCCTCACGACTA-1	13.8577	38.2498	B cells	non-metastatic
NB21-BM2R_CATCAAGTCGCATGAT-1	13.3157	36.9926	B cells	non-metastatic
NB21-BM2R_CCTACACAGCGTGTCC-1	13.3389	36.6577	B cells	non-metastatic
NB21-BM2R_GTCGTAATCGTAGGAG-1	14.7451	36.8783	B cells	non-metastatic
NB21-BM2R_GTGTTAGTCACTATTC-1	15.8031	35.6886	B cells	non-metastatic
NB33-BM3_CCCATTGGTATTTCTC-1	15.1374	38.4841	B cells	metastatic
NB33-BM3_GTTACAGGTTCTCAGA-1	9.81882	38.8491	B cells	metastatic
NB33-BM3_TCCGGGATCAGGACGA-1	10.0068	38.6653	B cells	metastatic
NB34_BM_GTACAGTAGATGCTAA-1	9.60619	39.4998	B cells	metastatic
NB35-BM1_CGAGAAGGTGCATTAC-1	11.4291	38.2976	B cells	metastatic
NB35-BM1_CGTGATATCCTCAGAA-1	15.4685	38.748	B cells	metastatic
NB37-BM5_CTAAGACCAGTTCCCT-1	12.8232	38.1537	B cells	non-metastatic
NB37-BM5_GCGCAGTCATCTACGA-1	13.7235	38.0482	B cells	non-metastatic
NB34_Bone_AAAGGGCGTGGTAACG-1	9.80755	38.6179	B cells	metastatic
NB34_Bone_CGAGGCTAGCCTTTCC-1	11.6802	39.5178	B cells	metastatic
NBBM2_AGTGCCGCATCGTTCC-1	14.193	39.2397	B cells	metastatic
NBBM2_ATGAGGGAGGCGTCCT-1	13.0763	36.8393	B cells	metastatic
NBBM2_ATTTACCAGAGGGTCT-1	12.3791	37.9576	B cells	metastatic
NBBM5_TGTCCCAGTTCACGAT-1	17.9799	36.0274	B cells	non-metastatic
BM10_CATGCAATCCAAGGGA-1	13.8667	38.7377	B cells	metastatic
BM6_ACTTATCGTCCTGTCT-1	10.6832	38.3614	B cells	non-metastatic
BM6_GACACGCTCCATTTGT-1	12.8781	38.3767	B cells	non-metastatic
BM6_GAGTGTTCAAGCGAGT-1	15.9361	37.5471	B cells	non-metastatic
BM6_TAGGGTTTCGGAGTGA-1	10.9035	39.3786	B cells	non-metastatic
BM6_TTCCGGTTCTCTGACC-1	13.4022	37.9317	B cells	non-metastatic
BM7_ACCAGTATCAACTCTT-1	14.6112	38.5902	B cells	non-metastatic
BM7_AGCTCTCTCCAGTATG-1	11.2632	39.3837	B cells	non-metastatic
BM7_ATTCTACTCAATCACG-1	12.9029	39.2934	B cells	non-metastatic
BM7_CATCCACGTATATGGA-1	12.7866	36.8939	B cells	non-metastatic
BM7_GTTCTCGGTTCTGGTA-1	12.1757	38.477	B cells	non-metastatic
BM7_TACGGATAGGTGATAT-1	13.8896	39.5235	B cells	non-metastatic
BM7_TGTTCCGGTGTTTGGT-1	15.6236	39.0739	B cells	non-metastatic
NB21-BM2R_ACACTGACAGCTGCTG-1	13.2155	36.6805	B cells	non-metastatic
NB21-BM2R_CAGCAGCCATGCTGGC-1	11.6982	38.3065	B cells	non-metastatic
NB21-BM2R_CCGTTCATCTAAGCCA-1	13.1741	37.207	B cells	non-metastatic
NB21-BM2R_CGAGCACGTGACTCAT-1	12.9764	37.1987	B cells	non-metastatic
NB21-BM2R_GGTATTGAGTACATGA-1	12.7078	37.5552	B cells	non-metastatic
NB21-BM2R_GTGCTTCGTCAGGACA-1	13.2557	37.2072	B cells	non-metastatic
NB21-BM2R_TGAGGGAGTAAAGTCA-1	13.6962	38.187	B cells	non-metastatic
NB33-BM3_GGAATCTCATCGCTAA-1	13.2954	36.343	B cells	metastatic
NB35-BM1_AGGGTTTTCTTCACGC-1	16.9077	35.3396	B cells	metastatic
NB35-BM1_GTCAAACTCCCGAAAT-1	14.5884	36.8332	B cells	metastatic
NB35-BM1_TCTGCCAAGAGTATAC-1	13.1173	38.2411	B cells	metastatic
NB35-BM1_TGGGAAGAGATGCCGA-1	15.6237	37.5227	B cells	metastatic
NB37-BM5_AAACGGGTCCTTTACA-1	14.4426	37.3369	B cells	non-metastatic
NB37-BM5_ACACCAAGTACCGTAT-1	13.1967	38.6122	B cells	non-metastatic
NB37-BM5_ACTTACTGTCTAGCCG-1	12.8323	38.244	B cells	non-metastatic
NB37-BM5_AGAGTGGCACCGGAAA-1	15.6116	35.6676	B cells	non-metastatic
NB37-BM5_CGGAGCTAGCGGATCA-1	15.5065	37.0174	B cells	non-metastatic
NB37-BM5_GATCGTACATCCTTGC-1	13.1446	37.0695	B cells	non-metastatic
NB37-BM5_GCTTCCAAGCTTATCG-1	14.442	37.8639	B cells	non-metastatic
NB37-BM5_GGATGTTGTAAAGTCA-1	13.1579	37.137	B cells	non-metastatic
NB37-BM5_GTGCGGTAGCCAGTAG-1	15.5309	37.9879	B cells	non-metastatic
NB37-BM5_TATTACCTCAGTTGAC-1	14.4062	37.8388	B cells	non-metastatic
NB37-BM5_TCTTTCCAGAGCTATA-1	15.4036	36.9091	B cells	non-metastatic
NB37-BM5_TTTATGCAGATGCCAG-1	14.3383	37.3344	B cells	non-metastatic
NB34_Bone_GTACAGTAGATGCTAA-1	9.79065	39.4025	B cells	metastatic
NBBM2_ACAAAGATCACTGGTA-1	25.1432	28.7489	B cells	metastatic
NBBM2_ATTACCTGTCAGTCTA-1	21.7385	31.7583	B cells	metastatic
NBBM2_CATTGAGCACACGCCA-1	23.9614	31.2149	B cells	metastatic
NBBM2_GTGCTGGCAAGTGGTG-1	23.1755	31.366	B cells	metastatic
NBBM2_GTTGTGATCCGTTTCG-1	26.3917	30.9082	B cells	metastatic
NBBM3_TCTCAGCAGTCATTGC-1	19.3895	34.7452	B cells	non-metastatic
NBBM3_TGAGACTAGTACGAGC-1	21.993	33.6339	B cells	non-metastatic
BM10_GCGTTTCAGAGCCCAA-1	8.11784	38.5702	B cells	metastatic
BM7_ATCGAGTCAGAGTGTG-1	16.3683	37.1209	B cells	non-metastatic
BM7_CACACCTCAATAACGA-1	14.2087	36.8662	B cells	non-metastatic
BM7_CCCATACTCATAAAGG-1	13.6418	36.4669	B cells	non-metastatic
BM7_CTCGGAGTCAGCACAT-1	17.0698	36.3769	B cells	non-metastatic
BM7_CTTAGGATCATCTGCC-1	15.1515	37.1561	B cells	non-metastatic
BM7_TGTGGTAGTGCTGTAT-1	14.4305	37.6146	B cells	non-metastatic
BM7_TTCTCCTCAGCCTTTC-1	15.5626	36.4911	B cells	non-metastatic
NB33-BM3_GACTCTCTCGAAATCC-1	17.8054	16.9455	B cells	metastatic
NB37-BM5_CCGGTAGTCTTTACAC-1	13.3533	37.7986	B cells	non-metastatic
NB37-BM5_GTCTCGTGTTGACGTT-1	17.2999	37.3808	B cells	non-metastatic
NBBM2_TTGTGGAAGCTCGAAG-1	23.8354	29.056	B cells	metastatic
BM10_AGACCATTCACCATCC-1	8.83095	35.7968	B cells	metastatic
BM6_CAGCAGCTCGCCAGTG-1	13.6444	37.7028	B cells	non-metastatic
BM6_TCATACTTCCCTTGGT-1	20.3436	33.447	B cells	non-metastatic
BM7_ATCATGGCAGCGTTCG-1	12.8509	37.2948	B cells	non-metastatic
BM7_CACAGTAAGGTGCACA-1	17.1787	34.5742	B cells	non-metastatic
BM7_CACCACTAGACTAGGC-1	16.6205	36.7482	B cells	non-metastatic
BM7_CTGAAGTTCAACCAAC-1	15.3968	37.7638	B cells	non-metastatic
BM7_GGATTACCAGTTTACG-1	14.015	35.9463	B cells	non-metastatic
BM7_TGTGTTTGTCGCGTGT-1	16.4075	35.8525	B cells	non-metastatic
NB21-BM2R_AACGTTGGTCGACTAT-1	13.9731	36.0559	B cells	non-metastatic
NB21-BM2R_CCTACACCAGATGGGT-1	20.4319	31.9295	B cells	non-metastatic
NB21-BM2R_CGTCCATCACAGCGTC-1	22.2542	28.8465	B cells	non-metastatic
NB21-BM2R_CTGTTTAGTGCGGTAA-1	21.4593	29.0279	B cells	non-metastatic
NB21-BM2R_TCGAGGCGTTCCGTCT-1	15.7382	34.9448	B cells	non-metastatic
NB37-BM5_ACTTGTTTCCCATTAT-1	15.3579	36.838	B cells	non-metastatic
NB37-BM5_ATTTCTGGTTTAGCTG-1	14.0443	36.3797	B cells	non-metastatic
NB37-BM5_CTCGTCAGTGGCCCTA-1	10.4864	35.3919	B cells	non-metastatic
NB37-BM5_GCGGGTTTCGGCTACG-1	16.0316	35.8604	B cells	non-metastatic
NB37-BM5_TGACAACTCTGGTATG-1	9.6716	34.911	B cells	non-metastatic
NBBM1_GTCTACCTCGTAACTG-1	30.5611	-4.69072	proerythroblast	non-metastatic
NBBM2_AAAGGATAGGTCTTTG-1	30.702	-5.26628	proerythroblast	metastatic
NBBM1_TGATCAGCACGGTGAA-1	39.3215	-5.98089	proerythroblast	non-metastatic
NBBM1_AGACACTAGCCATGCC-1	27.6676	-1.53064	proerythroblast	non-metastatic
NBBM2_ACAGGGAAGGCGCTTC-1	30.0892	-5.66896	proerythroblast	metastatic
NBBM1_TCCTCTTTCTGTAACG-1	11.8582	1.49784	progenitor	non-metastatic
NBBM1_GCTGCAGGTAACACCT-1	27.2248	-4.70334	proerythroblast	non-metastatic
NBBM2_ACGGTCGGTCCGTTTC-1	29.3088	-5.72921	proerythroblast	metastatic
NBBM1_ACCCAAACAAGTGGGT-1	12.2532	1.42045	progenitor	non-metastatic
NBBM1_AGGGCCTAGGCCCACT-1	12.2385	1.63939	progenitor	non-metastatic
NBBM1_CTAGGTAGTGGATTTC-1	11.6924	1.54167	progenitor	non-metastatic
NBBM1_GAATAGATCAGTGTTG-1	12.2989	1.85979	progenitor	non-metastatic
NBBM1_TTTGGAGGTCGTTCAA-1	12.2536	1.69483	progenitor	non-metastatic
NBBM1_CACTTCGTCAGCACCG-1	27.6923	-5.36916	proerythroblast	non-metastatic
NBBM1_TTCATGTCACGGTGAA-1	27.583	-5.03436	proerythroblast	non-metastatic
NBBM1_GAGAGGTGTAAGTCAA-1	38.8928	-7.96259	proerythroblast	non-metastatic
NBBM1_TCCTCGACACAGCTGC-1	40.0509	-7.7707	proerythroblast	non-metastatic
NBBM1_TTTCAGTTCTATCACT-1	35.7487	-5.59957	proerythroblast	non-metastatic
NBBM2_AGCGTATGTATCGATC-1	29.5796	-5.76578	proerythroblast	metastatic
NBBM2_CAAGGGAGTTGTATGC-1	29.5899	-5.66365	proerythroblast	metastatic
NBBM2_CACTGGGTCCAATCTT-1	29.6553	-5.59399	proerythroblast	metastatic
NBBM2_CAGCGTGAGGTCCAGA-1	30.1687	-5.49015	proerythroblast	metastatic
NBBM2_CATAGACAGAATACAC-1	30.446	-5.49097	proerythroblast	metastatic
NBBM2_CCCTAACAGCCGTTAT-1	30.333	-5.46309	proerythroblast	metastatic
NBBM2_GACACGCTCGCCAGAC-1	27.9021	-3.84061	proerythroblast	metastatic
NBBM2_TCAGTGAAGTAGGAAG-1	29.9271	-5.58659	proerythroblast	metastatic
NBBM2_TGATCAGCAAAGCTAA-1	30.5557	-5.31961	proerythroblast	metastatic
NBBM2_TGTCAGAAGCAGCACA-1	30.5971	-5.24986	proerythroblast	metastatic
NBBM2_TTCTTCCTCGATCCAA-1	29.0779	-4.77444	proerythroblast	metastatic
NBBM2_TTTGACTAGCTACTAC-1	29.0284	-4.55709	proerythroblast	metastatic
NBBM3_AGGGAGTAGGACTAAT-1	29.2124	-2.53269	proerythroblast	non-metastatic
NBBM3_CACAGGCCACGAAGAC-1	28.0928	-1.27178	proerythroblast	non-metastatic
NBBM4_AATGACCCACTACCCT-1	24.2906	-6.31177	Tumor	metastatic
NBBM4_CTGTAGAAGGCATGGT-1	21.9851	-8.51235	progenitor	metastatic
NBBM4_TCTACATTCACCTGTC-1	21.6496	-4.2487	Tumor	metastatic
NBBM4_TTTGGAGAGCCTCTCT-1	24.3991	-5.63999	progenitor	metastatic
NBBM5_AATTCCTCAATCGCAT-1	26.855	-5.40087	progenitor	non-metastatic
NBBM5_ATGACCATCCATCAGA-1	25.5961	-4.12916	progenitor	non-metastatic
NBBM5_GGAGATGAGGAACGAA-1	25.1308	-3.74995	progenitor	non-metastatic
BM10_GCCAACGAGACCAGCA-1	43.6234	-12.6908	proerythroblast	metastatic
BM10_TGAACGTGTTACACTG-1	43.6726	-12.4585	proerythroblast	metastatic
BM6_AATAGAGGTCACATTG-1	29.711	-4.34022	proerythroblast	non-metastatic
BM6_ACATCGAGTCGAAGCA-1	26.1805	-1.87527	proerythroblast	non-metastatic
BM6_ACGGTCGAGCGGACAT-1	25.6904	-1.95583	proerythroblast	non-metastatic
BM6_ACGGTTACACCTATCC-1	26.9899	-2.27887	proerythroblast	non-metastatic
BM6_AGAAATGTCCCGAGTG-1	27.1156	-2.06345	proerythroblast	non-metastatic
BM6_AGATCGTTCAAGGACG-1	26.4372	-1.85236	proerythroblast	non-metastatic
BM6_ATCATTCTCATACAGC-1	25.5774	-2.39283	proerythroblast	non-metastatic
BM6_CACTGAAGTCATCGCG-1	26.2502	-1.77577	proerythroblast	non-metastatic
BM6_CTAGGTAAGTCCGTCG-1	25.6704	-1.82968	proerythroblast	non-metastatic
BM6_CTGGACGGTCAGATTC-1	25.0579	-2.4476	proerythroblast	non-metastatic
BM6_GAAGTAAGTCTTCTAT-1	26.0492	-1.65832	proerythroblast	non-metastatic
BM6_GGGACTCCAGTCGGAA-1	25.8515	-1.83182	proerythroblast	non-metastatic
BM6_GTCATTTTCATCGCTC-1	26.186	-1.85417	proerythroblast	non-metastatic
BM6_TCTCCGAAGCCTCATA-1	28.116	-2.83761	proerythroblast	non-metastatic
BM6_TGAATGCGTCCGGACT-1	25.2969	-2.02161	proerythroblast	non-metastatic
BM7_ACGCAGCCATTTGCTT-1	29.9488	-4.45699	proerythroblast	non-metastatic
BM7_AGAGTGGCAGCCAGAA-1	29.1095	-2.44717	proerythroblast	non-metastatic
BM7_AGATTGCTCTATGTGG-1	28.4767	-1.72904	proerythroblast	non-metastatic
BM7_CGGACACAGTTGTAGA-1	33.3977	-4.36592	proerythroblast	non-metastatic
BM7_CTACGTCGTAGAGCTG-1	29.7319	-3.90316	proerythroblast	non-metastatic
BM7_GACGTGCGTCTTGTCC-1	28.4247	-1.59784	proerythroblast	non-metastatic
BM7_GAGGTGAAGAGTAATC-1	34.5815	-4.02548	proerythroblast	non-metastatic
BM7_GCGCGATTCGGTTCGG-1	29.7335	-5.57676	proerythroblast	non-metastatic
BM7_GGGAATGGTTAGATGA-1	34.8074	-4.0622	proerythroblast	non-metastatic
BM7_GTATTCTTCCGTCATC-1	35.0932	-4.0643	proerythroblast	non-metastatic
BM7_GTGGGTCTCATTTGGG-1	29.5052	-2.9326	proerythroblast	non-metastatic
BM7_TAGCCGGCACCAGCAC-1	29.6719	-4.38017	proerythroblast	non-metastatic
BM7_TAGTGGTAGGACATTA-1	33.6291	-4.01797	proerythroblast	non-metastatic
BM7_TTCTTAGTCACATACG-1	30.0784	-4.54043	proerythroblast	non-metastatic
BM7_TTGGCAAGTCGCATAT-1	29.7459	-3.99047	proerythroblast	non-metastatic
NB21-BM2R_ACACTGATCCTAGTGA-1	26.2085	-2.1771	proerythroblast	non-metastatic
NB21-BM2R_AGAGTGGCATTCGACA-1	27.195	-1.63139	proerythroblast	non-metastatic
NB21-BM2R_CCCAATCAGCGATTCT-1	27.4626	-1.5366	proerythroblast	non-metastatic
NB21-BM2R_CCGTGGATCAACGAAA-1	26.2562	-2.09704	proerythroblast	non-metastatic
NB21-BM2R_CTCTAATTCATGCTCC-1	30.6459	-2.56781	proerythroblast	non-metastatic
NB21-BM2R_GCAAACTCATTGGGCC-1	27.1804	-1.61116	proerythroblast	non-metastatic
NB21-BM2R_GCAGCCAGTAAGTGTA-1	24.8035	-2.64575	proerythroblast	non-metastatic
NB21-BM2R_GCATGTACATGGTAGG-1	27.5136	-1.82441	proerythroblast	non-metastatic
NB21-BM2R_GCGAGAACATCGGAAG-1	33.199	-4.10432	proerythroblast	non-metastatic
NB21-BM2R_GGACATTAGTAGGCCA-1	29.7849	-2.36139	proerythroblast	non-metastatic
NB21-BM2R_GGATTACTCATCATTC-1	33.2792	-3.85745	proerythroblast	non-metastatic
NB21-BM2R_TCTGAGAGTATTCTCT-1	27.3911	-1.62927	proerythroblast	non-metastatic
NB21-BM2R_TGAGAGGGTGTTTGGT-1	34.6742	-4.57408	proerythroblast	non-metastatic
NB21-BM2R_TTGACTTCAAAGCAAT-1	24.6215	-3.20513	proerythroblast	non-metastatic
NB33-BM3_ATTCTTGAGGCTGAAC-1	31.2257	-4.49395	proerythroblast	metastatic
NB33-BM3_CCTTCAGTCTGGCCGA-1	34.0533	-4.31644	proerythroblast	metastatic
NB33-BM3_GTCTGTCGTTGAGAGC-1	33.6837	-4.26596	proerythroblast	metastatic
NB33-BM3_TGAGTCACAAATACGA-1	33.735	-4.59034	proerythroblast	metastatic
NB33-BM3_TTGAGTGAGGCCTAGA-1	33.2394	-4.2352	proerythroblast	metastatic
NB34_BM_AACAGGGGTCGTAATC-1	26.0534	-1.90245	progenitor	metastatic
NB34_BM_AGATCGTAGTGCCCGT-1	31.3114	-2.43216	proerythroblast	metastatic
NB34_BM_AGGATCTTCGCTTGAA-1	31.6062	-2.66462	proerythroblast	metastatic
NB34_BM_ATTCCATAGGTACTGG-1	26.4756	-1.49465	progenitor	metastatic
NB34_BM_CCATAAGCAGGTATGG-1	37.7197	-4.93563	proerythroblast	metastatic
NB34_BM_CTACAGATCATCCTAT-1	26.9454	-1.03479	proerythroblast	metastatic
NB34_BM_CTCAGGGGTATCAAGA-1	39.7377	-4.55625	proerythroblast	metastatic
NB34_BM_CTTCCTTGTCGAACAG-1	25.5077	-2.49576	progenitor	metastatic
NB34_BM_GGGAGTATCGTAACAC-1	26.0452	-1.99782	progenitor	metastatic
NB34_BM_GTAGAGGGTTCGAGCC-1	27.53	-1.41114	progenitor	metastatic
NB34_BM_TCATACTGTATTGACC-1	28.6681	-0.804301	proerythroblast	metastatic
NB34_BM_TCTGCCAAGACTTCAC-1	29.2132	-1.74979	proerythroblast	metastatic
NB34_BM_TGACGCGCAATTGAGA-1	28.0827	-1.4747	progenitor	metastatic
NB34_BM_TGCACGGGTTGCCTAA-1	32.9918	-3.61633	proerythroblast	metastatic
NB34_BM_TTTGTTGAGAGCATTA-1	26.5721	-1.35288	progenitor	metastatic
NB35-BM1_ATTCACTCAGGAAGTC-1	39.8725	-13.4709	proerythroblast	metastatic
NB35-BM1_CCATAAGCATCGAACT-1	36.1902	-4.1321	proerythroblast	metastatic
NB35-BM1_GCAACCGGTTGTAAAG-1	40.1768	-3.4064	proerythroblast	metastatic
NB35-BM1_GTATTGGAGGTACTGG-1	32.8752	-4.21665	proerythroblast	metastatic
NB35-BM1_TACCTGCAGAATCGAT-1	32.8326	-4.07298	proerythroblast	metastatic
NB35-BM1_TCATATCGTTGCCAAT-1	39.7969	-13.0206	proerythroblast	metastatic
NB35-BM1_TGCTCGTGTATAATGG-1	39.7685	-13.4362	proerythroblast	metastatic
NB35-BM1_TTCCTTCTCATTCATC-1	39.7128	-13.667	proerythroblast	metastatic
NB37-BM5_AAAGTAGCACGCATCG-1	29.7519	-2.85832	proerythroblast	non-metastatic
NB37-BM5_ACTGTCCTCTGGTGTA-1	29.2604	-4.87743	proerythroblast	non-metastatic
NB37-BM5_AGAATAGGTGTCCTCT-1	30.1262	-3.97039	proerythroblast	non-metastatic
NB37-BM5_ATCTGCCAGACATAAC-1	29.6911	-4.4727	proerythroblast	non-metastatic
NB37-BM5_CAAGTTGGTCACACGC-1	29.041	-4.74144	proerythroblast	non-metastatic
NB37-BM5_CAGCCGAGTTAGGGTG-1	30.5231	-4.28861	proerythroblast	non-metastatic
NB37-BM5_CCAATCCCAGTAGAGC-1	30.9797	-4.71541	proerythroblast	non-metastatic
NB37-BM5_CGAACATCAGGACGTA-1	34.9891	-4.05931	proerythroblast	non-metastatic
NB37-BM5_CGTCCATTCGGAGCAA-1	33.7295	-3.92121	proerythroblast	non-metastatic
NB37-BM5_GACCTGGAGCAGGTCA-1	31.2771	-4.51609	proerythroblast	non-metastatic
NB37-BM5_GGGAGATCATCTCGCT-1	29.8823	-3.92928	proerythroblast	non-metastatic
NB37-BM5_GGGTTGCTCGCCCTTA-1	30.1426	-3.91164	proerythroblast	non-metastatic
NB37-BM5_GTCACAACAGTTCATG-1	29.8974	-5.11081	proerythroblast	non-metastatic
NB37-BM5_TCAGGTACACATGGGA-1	33.4554	-4.15289	proerythroblast	non-metastatic
NB37-BM5_TTTGCGCAGCAGGTCA-1	33.0788	-3.90963	proerythroblast	non-metastatic
NB34_Bone_AATCGTGTCTCGGTAA-1	39.5922	-9.52799	proerythroblast	metastatic
NB34_Bone_AGAAGCGGTCTAGGCC-1	38.6183	-8.41397	proerythroblast	metastatic
NB34_Bone_ATCGTAGTCCTCGCAT-1	33.9078	-4.06501	proerythroblast	metastatic
NB34_Bone_CCATAAGCAGGTATGG-1	36.8248	-5.33823	proerythroblast	metastatic
NB34_Bone_CTCAGGGGTATCAAGA-1	40.1389	-3.83283	proerythroblast	metastatic
NB34_Bone_TAAGCGTGTTTGTTCT-1	39.6133	-14.2627	proerythroblast	metastatic
NB34_Bone_TGCACGGGTTGCCTAA-1	31.8666	-2.75589	proerythroblast	metastatic
NB34_Bone_TTTAGTCTCCGATCTC-1	40.0317	-11.4286	proerythroblast	metastatic
BM7_CGACTTCTCCCGACTT-1	30.4082	-5.40507	proerythroblast	non-metastatic
BM7_TACTTACTCAGATAAG-1	30.1959	-5.58668	proerythroblast	non-metastatic
BM7_TCAGCTCTCACAGTAC-1	30.659	-4.96147	proerythroblast	non-metastatic
NB37-BM5_AACCATGTCAACTCTT-1	30.666	-5.2967	proerythroblast	non-metastatic
NB37-BM5_ACGATACCACATGTGT-1	29.5171	-5.8826	proerythroblast	non-metastatic
NB37-BM5_CACCACTAGTTACCCA-1	30.6768	-5.15903	proerythroblast	non-metastatic
NBBM2_AGAGCCCGTTGGGAAC-1	29.6711	-5.84258	proerythroblast	metastatic
BM6_CACTTCGCACGTGTGC-1	29.2531	-4.72173	proerythroblast	non-metastatic
BM7_AACTGGTAGACTAAGT-1	31.5276	-4.09587	proerythroblast	non-metastatic
NBBM2_TGGGATTAGACGGTTG-1	30.8265	-5.07747	proerythroblast	metastatic
BM7_CAGAATCTCTAAGCCA-1	30.8517	-4.47164	proerythroblast	non-metastatic
BM7_CCACTACTCTATCCTA-1	30.4061	-5.54752	proerythroblast	non-metastatic
BM7_GAGTCCGAGGGCATGT-1	30.0648	-4.73832	proerythroblast	non-metastatic
BM7_GGCAATTGTCCGAGTC-1	30.8251	-5.10528	proerythroblast	non-metastatic
BM7_GGGCACTCAAGCCATT-1	31.0529	-4.41885	proerythroblast	non-metastatic
BM7_TCAGGTACACCTATCC-1	31.2303	-4.45044	proerythroblast	non-metastatic
BM7_TCGGGACCACCAGGTC-1	31.5215	-4.13916	proerythroblast	non-metastatic
BM7_TCTTTCCCATGCTGGC-1	30.7598	-4.98346	proerythroblast	non-metastatic
BM7_TTTATGCAGAACAATC-1	30.8362	-4.90514	proerythroblast	non-metastatic
NB37-BM5_ACACCCTTCGCTAGCG-1	29.8154	-5.53457	proerythroblast	non-metastatic
NB37-BM5_ACTTGTTAGTTAGCGG-1	30.6839	-5.22321	proerythroblast	non-metastatic
NB37-BM5_AGCTTGACAAATCCGT-1	30.5999	-5.41926	proerythroblast	non-metastatic
NB37-BM5_ATTGGTGGTTCGCGAC-1	31.1519	-4.46159	proerythroblast	non-metastatic
NB37-BM5_CATGACAGTTTAAGCC-1	30.108	-5.67331	proerythroblast	non-metastatic
NB37-BM5_CTCACACGTCCAACTA-1	30.8654	-5.02001	proerythroblast	non-metastatic
NB37-BM5_GATGCTACAATGAATG-1	31.1047	-4.59693	proerythroblast	non-metastatic
NB37-BM5_GGAATAATCGTAGATC-1	30.0715	-5.3784	proerythroblast	non-metastatic
NB37-BM5_GTATCTTAGAGGACGG-1	30.59	-4.98448	proerythroblast	non-metastatic
NB37-BM5_TCGCGTTTCCGTCATC-1	30.8678	-4.83615	proerythroblast	non-metastatic
NB37-BM5_TTCGAAGAGAGTCTGG-1	30.6787	-5.19481	proerythroblast	non-metastatic
NB37-BM5_TTCGGTCTCCAACCAA-1	30.2411	-5.52564	proerythroblast	non-metastatic
NBBM2_TGAGGTTGTCTCAGAT-1	30.0715	-5.60771	proerythroblast	metastatic
NBBM1_TGCTTGCGTCTTCCGT-1	20.9463	-19.3975	myeloid	non-metastatic
NBBM2_AAAGGATGTCATACCA-1	52.892	2.2602	plasma	metastatic
NBBM1_GGTCTGGTCGCTTTAT-1	19.9037	-22.5312	myeloid	non-metastatic
NBBM1_TACTGCCAGTGATCGG-1	18.5509	-15.1628	proerythroblast	non-metastatic
NBBM1_TAGACCAAGGTCGACA-1	20.8484	-20.1133	myeloid	non-metastatic
NBBM1_TGACAGTAGAGTCCGA-1	20.8538	-21.5086	myeloid	non-metastatic
NBBM2_ACCACAATCTGGGAGA-1	19.0419	-16.6601	myeloid	metastatic
NBBM1_TACCTCGGTCGCACAC-1	18.13	-19.506	myeloid	non-metastatic
NBBM1_GAGGGTATCTAGGAAA-1	17.6052	-18.6345	myeloid	non-metastatic
NBBM1_ACGGAAGAGAACGCGT-1	17.9823	-20.4101	myeloid	non-metastatic
NBBM1_CGAGGCTTCCTTCACG-1	18.2442	-19.0019	myeloid	non-metastatic
NBBM1_GAGTTACGTACAGTAA-1	17.7985	-18.0765	myeloid	non-metastatic
NBBM1_TCATTTGGTCTGATAC-1	18.2815	-16.4861	myeloid	non-metastatic
NBBM1_TCTATACAGATAGTGT-1	18.0802	-19.6406	myeloid	non-metastatic
NBBM1_TCTTCCTAGCCATTGT-1	18.2478	-19.3928	myeloid	non-metastatic
NBBM1_TGAGGAGCACGAGGAT-1	18.1031	-15.3637	immature B	non-metastatic
NBBM2_ATCATTCGTAGAGGAA-1	18.4483	-16.1423	plasma	metastatic
NBBM2_ATCGTCCGTACGGCAA-1	9.48309	-15.4988	progenitor	metastatic
NBBM2_ATTATCCTCTGGTTGA-1	18.3651	-15.3467	myeloid	metastatic
NBBM2_CACCAAAAGAGCCCAA-1	20.9153	-20.4251	myeloid	metastatic
NBBM1_GCATGATGTTAGGGTG-1	18.3328	-16.4405	myeloid	non-metastatic
NBBM2_GGCTGTGTCTCCAATT-1	18.6013	-16.3205	myeloid	metastatic
NBBM2_GGGACAACATATTCGG-1	20.2065	-18.9258	myeloid	metastatic
NBBM2_TCATCCGTCAAACCTG-1	53.0099	2.37642	plasma	metastatic
NBBM2_TTCATGTCAGAATCGG-1	18.594	-15.9121	myeloid	metastatic
NBBM2_TTCATTGAGTGGGAAA-1	52.9378	2.30678	plasma	metastatic
NBBM3_CTCCGATCAAGACCGA-1	22.6792	-4.62504	progenitor	non-metastatic
NBBM3_CTGCGAGCATCTCGTC-1	16.1912	2.15867	progenitor	non-metastatic
NBBM3_GGCACGTGTTGTGCCG-1	20.5107	-12.3065	progenitor	non-metastatic
NBBM3_TACCGGGAGACAAGCC-1	17.1334	2.36793	immature B	non-metastatic
NBBM3_TTACAGGCACCTTCCA-1	16.3745	1.94771	progenitor	non-metastatic
NBBM4_AGATAGAGTTCGTGCG-1	18.1643	-16.4145	myeloid	metastatic
NBBM4_GGTGGCTGTGCCCTTT-1	18.0069	-16.4037	myeloid	metastatic
NBBM4_GTAATCGGTAGCACGA-1	17.8758	-16.2223	myeloid	metastatic
NBBM4_GTAGGAGAGCTTACGT-1	18.4053	-16.9409	myeloid	metastatic
NBBM4_TATCAGGAGTTGCTCA-1	19.4917	-9.05469	myeloid	metastatic
NBBM4_TCATTACAGGATTTCC-1	17.8998	-16.7313	myeloid	metastatic
NBBM4_TCCAGAACAGCTCCTT-1	25.1402	-45.5308	myeloid	metastatic
NBBM4_TGTCAGAAGATGTTCC-1	17.6688	-16.8182	myeloid	metastatic
NBBM4_TTGGGATGTGACATCT-1	21.2913	-3.69059	Tumor	metastatic
NBBM1_CATTGAGAGTCATCGT-1	13.6441	34.8373	B cells	non-metastatic
NBBM5_AAGCGTTCATCCGTTC-1	21.6954	-8.99552	progenitor	non-metastatic
NBBM5_ACGCACGAGGCCTTGC-1	10.9867	2.293	progenitor	non-metastatic
NBBM5_CATCCCATCGCGGACT-1	19.1929	6.57626	immature B	non-metastatic
NBBM5_CATCGTCTCTGATTCT-1	16.6912	-30.9317	myeloid	non-metastatic
NBBM5_CCTCCTCGTCTCAGAT-1	19.0769	-19.8493	myeloid	non-metastatic
NBBM5_CTATAGGTCAGCTTGA-1	18.8586	-20.4141	myeloid	non-metastatic
NBBM5_GTCAAGTTCTTGATTC-1	18.3514	6.54069	immature B	non-metastatic
NBBM5_GTCTACCAGTTTGCTG-1	19.3512	-12.9785	progenitor	non-metastatic
NBBM5_GTTACAGAGTGACACG-1	21.2134	-14.3899	myeloid	non-metastatic
NBBM5_TCAGTGACATCCTTCG-1	11.6149	1.4606	progenitor	non-metastatic
NBBM5_TCGCTCATCCGCCTAT-1	34.4189	-14.7922	proerythroblast	non-metastatic
NBBM5_TCGCTTGAGTCGCCCA-1	19.584	6.11531	myeloid	non-metastatic
NBBM5_TCGTAGACATCGTGCG-1	22.9529	-0.846081	proerythroblast	non-metastatic
NBBM5_TGATTCTCATCCTTCG-1	14.3822	7.84078	immature B	non-metastatic
NBBM5_TGGTTAGTCGCAATGT-1	16.0116	-1.64451	progenitor	non-metastatic
NBBM6_ACTGTGACAACTCATG-1	18.585	-16.4862	myeloid	non-metastatic
NBBM6_AGATGAAAGGTCGACA-1	25.6752	-1.24134	proerythroblast	non-metastatic
NBBM6_AGCGCTGGTATTGAGA-1	19.208	-16.3704	myeloid	non-metastatic
NBBM6_AGTGCCGAGCCTCAAT-1	22.4708	1.80464	proerythroblast	non-metastatic
NBBM6_ATCCTATCATACTTTC-1	26.3894	-1.93597	proerythroblast	non-metastatic
NBBM6_CAACGGCTCTTTACAC-1	32.5692	-14.9105	myeloid	non-metastatic
NBBM6_CATACTTTCCACCTGT-1	19.8499	-19.8049	myeloid	non-metastatic
NBBM6_CTCATGCGTCCCTAAA-1	2.24701	9.08622	myeloid	non-metastatic
NBBM6_GCACATAAGAGCCTGA-1	20.2212	-20.3849	myeloid	non-metastatic
NBBM6_GCCGATGTCGGTAGAG-1	20.3172	-21.9927	myeloid	non-metastatic
NBBM6_GCGTTTCGTTACGGAG-1	33.4962	-14.2255	B cells	non-metastatic
NBBM6_GGCTTGGTCAGGGATG-1	15.7902	-19.727	myeloid	non-metastatic
NBBM6_GTAAGTCCACTGGATT-1	18.3421	-15.3918	myeloid	non-metastatic
BM10_AACCTGACATCGATCA-1	19.9507	-17.8033	myeloid	metastatic
BM10_AGGGTGATCATCTGTT-1	18.5264	-16.3822	myeloid	metastatic
BM10_AGTCTCCTCGTCGGGT-1	17.8748	-17.2826	myeloid	metastatic
BM10_ATGAGTCAGGGTTAGC-1	17.604	-12.4475	proerythroblast	metastatic
BM10_CAGATACCAGACCAAG-1	18.4228	-17.0423	myeloid	metastatic
BM10_CAGCGTGCAACATACC-1	20.0068	-17.797	myeloid	metastatic
BM10_CCATAAGAGGAAGTCC-1	18.3362	-16.8101	myeloid	metastatic
BM10_CCTTCAGAGAGTAACT-1	18.405	-16.5825	plasma	metastatic
BM10_CTGAGGCGTGAGATAT-1	18.1653	-16.8302	myeloid	metastatic
BM10_GATGTTGGTGAGGATC-1	18.0669	-17.425	myeloid	metastatic
BM10_GCCAACGGTTGTCATG-1	18.2917	-18.9899	myeloid	metastatic
BM10_TAAGCACAGGCGCTTC-1	17.774	-15.786	NK	metastatic
BM10_TACGGTAAGGCTCAAG-1	1.16028	5.4806	immature B	metastatic
BM10_TCGCTTGTCAGGCGAA-1	1.3893	5.05489	immature B	metastatic
BM10_TTACGCCAGTATAGAC-1	18.2534	-16.6074	myeloid	metastatic
BM6_AGACCATGTTAAGGAT-1	20.7185	-14.4841	progenitor	non-metastatic
BM6_ATTGTTCCAAGCACAG-1	18.8301	-18.2411	Neutrophil	non-metastatic
BM6_CCTCTCCTCCTGATAG-1	20.2442	-17.6508	myeloid	non-metastatic
BM6_CTAGGTATCGCTGCGA-1	20.4471	-18.2682	myeloid	non-metastatic
BM6_CTGTGGGTCTTTACAC-1	20.8211	-16.9478	myeloid	non-metastatic
BM6_TACCCACGTTGTACGT-1	19.9073	-17.7432	myeloid	non-metastatic
BM6_TGACTCCGTTCAGGTT-1	21.2253	-20.1856	myeloid	non-metastatic
BM6_TGCTTCGGTAAGGCTG-1	20.7914	-14.0484	myeloid	non-metastatic
BM6_TTCTTCCAGCGCCATC-1	20.7706	-14.3796	progenitor	non-metastatic
BM7_ACCGTAAGTGAGGGTT-1	35.506	-14.9078	erythroid	non-metastatic
BM7_ATCTACTAGCCACTAT-1	35.4688	-14.9182	erythroid	non-metastatic
NB21-BM2R_CATGGCGTCGTTGACA-1	19.7794	-17.8263	myeloid	non-metastatic
NB33-BM3_ACAAAGATCTTCACGC-1	21.1286	-20.654	myeloid	metastatic
NB33-BM3_ACGGAAGCACTAACCA-1	20.7375	-18.4792	myeloid	metastatic
NB33-BM3_ACTATTCCAAGAATGT-1	21.1255	-20.4628	myeloid	metastatic
NB33-BM3_AGCATCAAGCTAGAAT-1	20.9096	-18.9009	myeloid	metastatic
NB33-BM3_ATCTCTAGTAAGCGGT-1	20.9351	-19.067	myeloid	metastatic
NB33-BM3_CAAGACTCATAGGAGC-1	20.3656	-20.702	myeloid	metastatic
NB33-BM3_CACACAACACTCTAGA-1	20.6498	-19.9148	myeloid	metastatic
NB33-BM3_CGGTCAGAGTGGTTAA-1	21.0521	-21.2415	myeloid	metastatic
NB33-BM3_GGAATGGTCTCCTGTG-1	20.7242	-17.7855	myeloid	metastatic
NB33-BM3_GTTAGACAGACAACAT-1	21.1038	-21.0728	myeloid	metastatic
NB33-BM3_TACATTCCAGGGATAC-1	20.7649	-19.0603	myeloid	metastatic
NB33-BM3_TCACGGGTCTGAGTCA-1	20.4981	-21.9887	myeloid	metastatic
NB33-BM3_TCCAGAAAGTGTAGAT-1	20.5533	-20.1803	myeloid	metastatic
NB33-BM3_TCGTAGAAGCGTCAAG-1	20.8226	-19.0608	myeloid	metastatic
NB33-BM3_TGGGAGACAAGGTTGG-1	20.3735	-18.2193	myeloid	metastatic
NB34_BM_AACGTCAAGGTCGTGA-1	20.2986	-17.8555	myeloid	metastatic
NB34_BM_AAGTCGTTCGTAGAGG-1	20.8935	-14.8727	myeloid	metastatic
NB34_BM_AATTTCCCAGAGTAAT-1	21.1136	-19.4819	myeloid	metastatic
NB34_BM_ACACAGTGTGACAACG-1	20.671	-17.4749	myeloid	metastatic
NB34_BM_ACTCTCGAGTCTGGAG-1	20.8252	-18.0255	myeloid	metastatic
NB34_BM_AGTGCCGGTCCTATAG-1	20.6633	-18.8907	myeloid	metastatic
NB34_BM_CGAATTGTCGACGCGT-1	19.6419	-17.885	Neutrophil	metastatic
NB34_BM_GGGACCTTCTGGTGCG-1	20.8992	-13.8603	myeloid	metastatic
NB34_BM_GGGATGACATTGAGCT-1	20.5805	-13.5987	myeloid	metastatic
NB34_BM_GTCGCGATCGCGGTAC-1	20.6365	-12.9068	immature B	metastatic
NB34_BM_TAGATCGCAAGTGATA-1	20.4638	-17.6814	myeloid	metastatic
NB34_BM_TAGGGTTCACGCGTGT-1	20.5932	-17.6704	myeloid	metastatic
NB34_BM_TCCGAAACATGACTTG-1	20.8749	-15.9371	myeloid	metastatic
NB34_BM_TGCTGAAAGCCATTGT-1	20.9412	-18.2481	myeloid	metastatic
NB35-BM1_ATTGGGTCACTAGGTT-1	20.188	-17.6568	myeloid	metastatic
NB35-BM1_CTACTATCAGCTGTTA-1	18.8193	-22.4507	myeloid	metastatic
NB35-BM1_CTCCACAGTGGAATGC-1	20.5155	-18.7018	myeloid	metastatic
NB35-BM1_GATGGAGCATTACTCT-1	19.108	-21.873	myeloid	metastatic
NB35-BM1_GGGAGATAGAATCGAT-1	14.6074	-19.2316	Neutrophil	metastatic
NB35-BM1_GTCTGTCAGGAGGGTG-1	20.6881	-18.1588	myeloid	metastatic
NB35-BM1_GTTCATTCACCTGCAG-1	20.1007	-24.6852	myeloid	metastatic
NB35-BM1_GTTGTCCAGTTGCATC-1	20.1223	-24.2323	myeloid	metastatic
NB35-BM1_TAAGTCGCAACCAACT-1	20.2446	-17.6298	myeloid	metastatic
NB35-BM1_TATCCTAGTCACAGTT-1	21.2074	-21.1242	myeloid	metastatic
NB35-BM1_TCGGGCACAATTGCCA-1	20.6921	-17.8962	myeloid	metastatic
NB35-BM1_TGCATCCCATGATGCT-1	20.5241	-17.7725	myeloid	metastatic
NB35-BM1_TGTAAGCGTCGAATTC-1	19.3813	-17.8418	myeloid	metastatic
NB35-BM1_TTACCGCTCCATTCGC-1	20.9064	-18.596	myeloid	metastatic
NB35-BM1_TTGTTCATCCTTCTTC-1	20.3836	-17.2575	myeloid	metastatic
NB37-BM5_AAGCCGCTCACTTCAT-1	38.2453	-15.3512	erythroid	non-metastatic
NB37-BM5_ACACCCTCACCCTATC-1	38.1791	-15.2662	erythroid	non-metastatic
NB37-BM5_ACGGCCAGTAGTGAAT-1	37.9254	-15.0372	erythroid	non-metastatic
NB37-BM5_ACTATCTTCGTGGGAA-1	17.4927	-12.2772	erythroid	non-metastatic
NB37-BM5_ACTGAGTGTACAGTGG-1	38.6308	-16.108	erythroid	non-metastatic
NB37-BM5_AGAGTGGGTGCATCTA-1	38.735	-15.2145	erythroid	non-metastatic
NB37-BM5_CAGAGAGTCAGCACAT-1	17.5568	-12.0092	progenitor	non-metastatic
NB37-BM5_CCACGGAGTCGCATCG-1	37.5461	-15.2076	erythroid	non-metastatic
NB37-BM5_CGTCAGGCAGGCGATA-1	37.1124	-15.1296	erythroid	non-metastatic
NB37-BM5_GAACGGAAGTCAAGGC-1	39.0381	-15.379	erythroid	non-metastatic
NB37-BM5_GCGAGAAGTCCAGTGC-1	36.3473	-14.8739	erythroid	non-metastatic
NB37-BM5_GGCGTGTTCGAATGGG-1	38.2767	-15.4627	erythroid	non-metastatic
NB37-BM5_GTGCATATCTAACTGG-1	37.7058	-14.9717	erythroid	non-metastatic
NB37-BM5_TTCGAAGAGACATAAC-1	36.8594	-15.0248	erythroid	non-metastatic
NB37-BM5_TTCTCAATCCGCAAGC-1	38.0828	-15.356	erythroid	non-metastatic
NB34_Bone_AAGTCGTTCGTAGAGG-1	20.8726	-15.0083	myeloid	metastatic
NB34_Bone_AATTTCCCAGAGTAAT-1	20.9643	-19.2206	myeloid	metastatic
NB34_Bone_ACACAGTGTGACAACG-1	20.6108	-17.5361	myeloid	metastatic
NB34_Bone_ACATCGAGTAGAATAC-1	19.5985	-19.9151	myeloid	metastatic
NB34_Bone_ACTCTCGAGTCTGGAG-1	20.8015	-17.9984	myeloid	metastatic
NB34_Bone_AGTGCCGGTCCTATAG-1	20.8509	-18.8489	myeloid	metastatic
NB34_Bone_ATCCGTCCACGACAGA-1	20.9018	-17.8865	myeloid	metastatic
NB34_Bone_ATGGGAGTCTCCGTGT-1	20.3763	-18.1942	myeloid	metastatic
NB34_Bone_CACTTCGCACGCGTGT-1	20.7941	-22.2861	myeloid	metastatic
NB34_Bone_GTGGAGACACCGTACG-1	20.7244	-21.7689	myeloid	metastatic
NB34_Bone_TCATTGTCAAGAAATC-1	20.1171	-23.0442	myeloid	metastatic
NB34_Bone_TCCGAAACATGACTTG-1	20.8683	-15.5378	myeloid	metastatic
NB34_Bone_TGAGGAGCATATGCGT-1	21.0738	-20.3648	myeloid	metastatic
NB34_Bone_TGCTCCAAGTCATAGA-1	20.1764	-20.5697	myeloid	metastatic
NB34_Bone_TTGGGTATCATCGCAA-1	20.8343	-20.5743	myeloid	metastatic
NBBM2_ACGTAACTCCACTTCG-1	53.1473	2.49136	plasma	metastatic
NBBM2_AGACCCGGTTTACCAG-1	21.2832	3.12877	immature B	metastatic
NBBM2_CATGAGTCAAGAGTTA-1	53.2658	2.5778	plasma	metastatic
NBBM2_GTCTAGATCAGACCGC-1	-18.148	-11.8011	T cells	metastatic
NBBM2_TCGCTTGAGAAGTGTT-1	18.2293	-15.7963	myeloid	metastatic
NBBM2_TGGTAGTTCTTGTGCC-1	18.4532	-15.0139	myeloid	metastatic
NBBM2_TTCATTGAGCGAATGC-1	18.3597	-14.6881	myeloid	metastatic
NBBM6_TATCTGTCAGCGTACC-1	53.7434	2.57913	plasma	non-metastatic
BM10_AAGCGAGGTATCGTAC-1	18.2477	-16.1167	plasma	metastatic
BM10_CGGACACAGCTCGAAG-1	53.3925	2.62492	plasma	metastatic
BM10_CTGTGGGGTGTGAGCA-1	18.7446	-16.4979	plasma	metastatic
BM10_GAGGCCTCACAATTCG-1	-5.20433	34.5957	plasma	metastatic
BM10_TGCGGGTGTTGACTAC-1	53.4998	2.82046	plasma	metastatic
BM10_TTACGCCAGCACTCCG-1	53.2368	2.71601	plasma	metastatic
BM10_TTCATGTCACCTCTGT-1	18.1689	-15.6249	immature B	metastatic
BM10_TTCCAATTCATAAGGA-1	53.0519	2.65761	plasma	metastatic
BM6_AGCCAGCAGATCACCT-1	53.2408	2.61069	plasma	non-metastatic
BM6_AGTAACCGTGTATCCA-1	53.2991	2.66071	plasma	non-metastatic
BM6_AGTCAACTCTATACGG-1	53.0035	2.33208	plasma	non-metastatic
BM6_CATTGTTTCGACCCAG-1	53.5135	2.62932	plasma	non-metastatic
BM6_CCGGTAGGTATCAGCT-1	53.4185	2.63385	plasma	non-metastatic
BM6_CTTGATTAGTTGCCTA-1	53.4661	2.55954	plasma	non-metastatic
BM6_GGAGCAAGTAGCACGA-1	53.2001	2.47997	plasma	non-metastatic
BM6_GGTTCTCGTGTCCGTG-1	53.4806	2.72709	plasma	non-metastatic
BM6_GTCGAATTCTGTCGTC-1	53.0933	2.43256	plasma	non-metastatic
BM6_GTCTAGAGTCAAATCC-1	53.3299	2.67263	plasma	non-metastatic
BM6_TAACGACCACATTGTG-1	53.3853	2.76459	plasma	non-metastatic
BM6_TGCACGGGTCTGTGGC-1	53.3571	2.54886	plasma	non-metastatic
BM6_TGGCGTGAGCACTCAT-1	53.6037	2.61298	plasma	non-metastatic
BM6_TTCGGTCAGTAAACAC-1	53.4477	2.40157	plasma	non-metastatic
BM6_TTTGGAGAGCCATGCC-1	53.4137	2.77212	plasma	non-metastatic
BM7_ACGGCCAAGGATGGAA-1	17.4984	-12.5618	proerythroblast	non-metastatic
BM7_AGATCTGGTACCCAAT-1	17.3599	-12.431	proerythroblast	non-metastatic
BM7_CGGCTAGTCACAACGT-1	17.3334	-12.5684	proerythroblast	non-metastatic
BM7_CTCGAAATCGGTTAAC-1	17.3263	-12.3072	proerythroblast	non-metastatic
BM7_CTGTTTAAGGGAACGG-1	17.3579	-12.3975	proerythroblast	non-metastatic
BM7_GGACAGAGTGCGATAG-1	17.2722	-12.3326	proerythroblast	non-metastatic
BM7_TCGGGACGTAAATGAC-1	17.262	-12.3018	proerythroblast	non-metastatic
BM7_TCTTCGGAGGGCACTA-1	17.3576	-12.3538	proerythroblast	non-metastatic
BM7_TGGTTAGTCGGAGGTA-1	17.2357	-12.3758	proerythroblast	non-metastatic
BM7_TTTATGCAGAAACGAG-1	17.1639	-12.2302	proerythroblast	non-metastatic
NB33-BM3_ATGAGGGTCCCATACC-1	53.5167	2.61684	plasma	metastatic
NB33-BM3_CAGCAATAGTCATACC-1	53.4517	2.72994	plasma	metastatic
NB33-BM3_CATTCATGTCGTTGCG-1	53.1639	2.43197	plasma	metastatic
NB33-BM3_CGCCAGATCCACAGGC-1	53.727	2.49386	plasma	metastatic
NB33-BM3_GACAGCCAGGTGTGAC-1	53.6833	2.80448	plasma	metastatic
NB33-BM3_GGAGAACGTAGGTAGC-1	53.5707	2.69557	plasma	metastatic
NB33-BM3_GGGCTACGTGTATCCA-1	53.5597	2.66309	plasma	metastatic
NB33-BM3_GGGTGTCGTGGACCAA-1	53.4838	2.63367	plasma	metastatic
NB33-BM3_GTTTACTAGATCGGTG-1	53.6133	2.62361	plasma	metastatic
NB33-BM3_GTTTACTAGGATGAGA-1	52.9394	2.27732	plasma	metastatic
NB33-BM3_TCCGAAAAGCCACAAG-1	53.6543	2.47366	plasma	metastatic
NB33-BM3_TCTATCACAATGGGTG-1	53.6639	2.74356	plasma	metastatic
NB34_BM_AGGCATTAGCCTTTCC-1	53.0564	2.52763	plasma	metastatic
NB34_BM_ATTCTTGCAAATACAG-1	53.4042	2.60656	plasma	metastatic
NB34_BM_CCAAGCGAGTGCCGAA-1	53.1862	2.47567	plasma	metastatic
NB34_BM_GGAGCAACATCAGCGC-1	53.4958	2.66434	plasma	metastatic
NB34_BM_TCCCAGTGTACGTGAG-1	53.3884	2.65276	plasma	metastatic
NB34_BM_TGAGTCAAGACCCTTA-1	53.3165	2.61972	plasma	metastatic
NB35-BM1_CAACCAAGTGCTCGTG-1	53.356	2.59347	plasma	metastatic
NB35-BM1_CTGCGAGCACGATTCA-1	53.3368	2.65403	plasma	metastatic
NB35-BM1_GAGTGTTGTGCTCTCT-1	53.6719	2.63256	plasma	metastatic
NB35-BM1_GATTTCTTCCGACGGT-1	53.4297	2.69424	plasma	metastatic
NB35-BM1_GCCAGGTGTCGAATGG-1	53.2825	2.79655	plasma	metastatic
NB35-BM1_GGGCTCAAGTCCCGGT-1	53.4935	2.69791	plasma	metastatic
NB35-BM1_TGGTTAGGTCCAACGC-1	53.4291	2.7535	plasma	metastatic
NB35-BM1_TGTTGGAAGCCGGATA-1	53.5193	2.55206	plasma	metastatic
NB37-BM5_CAACCTCAGTTTCCTT-1	20.0694	-14.0297	myeloid	non-metastatic
NB34_Bone_AGGCATTAGCCTTTCC-1	53.1193	2.45168	plasma	metastatic
NB34_Bone_ATTCTTGCAAATACAG-1	53.4517	2.65175	plasma	metastatic
NB34_Bone_CAGGCCAAGTCAGGGT-1	53.3256	2.77984	plasma	metastatic
NB34_Bone_CCAAGCGAGTGCCGAA-1	53.1588	2.5067	plasma	metastatic
NB34_Bone_GGAGCAACATCAGCGC-1	53.3706	2.77986	plasma	metastatic
NB34_Bone_TCACGGGCAGACCTGC-1	53.4552	2.6513	plasma	metastatic
NB34_Bone_TCCCAGTGTACGTGAG-1	53.4881	2.64155	plasma	metastatic
NB34_Bone_TGAGTCAAGACCCTTA-1	53.1797	2.44284	plasma	metastatic
BM10_TTTGATCAGAGTCCGA-1	18.5659	-16.1763	plasma	metastatic
BM7_GACGTTACAGCTGCAC-1	33.3358	-14.7582	proerythroblast	non-metastatic
BM7_TCTGGAACAAAGAATC-1	17.6896	-12.2163	proerythroblast	non-metastatic
NB33-BM3_AGATCGTGTAAGGCTG-1	20.7688	-13.9197	myeloid	metastatic
NB33-BM3_GTCACTCCAAAGCTAA-1	20.908	-15.4404	myeloid	metastatic
NB33-BM3_TTCCACGCAAGCTCTA-1	20.6817	-13.0155	immature B	metastatic
NB35-BM1_AGATCCACAGCTGAAG-1	53.1707	2.52305	plasma	metastatic
NB35-BM1_ATTCATCGTATATGGA-1	53.7503	2.54705	plasma	metastatic
NB35-BM1_CGAAGGACAGTCGAGA-1	53.421	2.8097	plasma	metastatic
NB35-BM1_TCACTATTCGTTAGTG-1	53.0544	2.41464	plasma	metastatic
NB35-BM1_TCCGTGTCAATGTTGC-1	53.085	2.50143	plasma	metastatic
NB34_Bone_CATGGTAAGTGGTGGT-1	13.0062	-20.2059	Neutrophil	metastatic
NBBM2_AAAGGGCCACGATAGG-1	19.3944	36.6953	B cells	metastatic
NBBM1_TGTAGACCAATGACCT-1	16.6262	37.6961	B cells	non-metastatic
NBBM1_AAAGGATGTAGGCTGA-1	25.3311	29.2332	B cells	non-metastatic
NBBM1_TCCATGCGTCGAATGG-1	23.2081	31.429	B cells	non-metastatic
NBBM2_ACACGCGCACCAAAGG-1	20.8078	32.5232	B cells	metastatic
NBBM1_TCACTCGTCACCATAG-1	24.657	31.958	B cells	non-metastatic
NBBM1_TCTTCCTAGATTAGTG-1	10.2152	38.1583	B cells	non-metastatic
NBBM2_CACGTTCCATGGCACC-1	21.0656	34.8028	B cells	metastatic
NBBM2_CCGGACAAGGAAGTCC-1	21.5972	32.4809	B cells	metastatic
NBBM2_CGTAGTAGTAAGTAGT-1	23.6591	35.7315	B cells	metastatic
NBBM2_CTAGGTACAGTGACCC-1	21.2975	34.9842	B cells	metastatic
NBBM2_CTCAGTCCACTCGATA-1	17.9274	37.0407	B cells	metastatic
NBBM2_TAGACCAGTGTACGCC-1	21.2407	33.9404	B cells	metastatic
NBBM2_TATTTCGAGTGGCGAT-1	19.073	35.8194	B cells	metastatic
NBBM2_TCATGAGAGTAATTGG-1	21.0129	34.1607	B cells	metastatic
NBBM1_TGTGCGGTCATTACGG-1	17.5327	36.5998	B cells	non-metastatic
NBBM5_AATCGACAGTACAGAT-1	25.0627	32.8103	B cells	non-metastatic
NBBM5_ACCAACATCTGCAGCG-1	25.3359	30.2868	B cells	non-metastatic
NBBM5_CTTCAATTCGAGTACT-1	25.7343	30.8705	B cells	non-metastatic
NBBM5_CTTTCGGCACATAACC-1	27.148	30.8644	B cells	non-metastatic
NBBM5_GTGCAGCCAAGGGCAT-1	26.1509	34.8203	B cells	non-metastatic
NBBM5_TAGGTACAGATAACAC-1	25.6393	33.4805	B cells	non-metastatic
NBBM5_TTACTGTAGAACAGGA-1	26.4163	34.054	B cells	non-metastatic
NBBM6_CTGTGAAAGAGAAGGT-1	24.0742	32.1328	B cells	non-metastatic
BM10_ATCCCTGTCGTAACAC-1	21.8565	19.2364	immature B	metastatic
BM10_GGAGGATGTTCGTGCG-1	26.0154	34.1848	B cells	metastatic
BM10_TGAGTCAAGCGACTAG-1	22.4081	36.4125	B cells	metastatic
BM6_AACCTTTTCCAAGAGG-1	22.1606	26.9103	B cells	non-metastatic
BM6_AGCCAATGTTGACGGA-1	17.2821	33.2224	B cells	non-metastatic
BM6_CTAAGTGAGGCAATGC-1	18.8039	35.5376	B cells	non-metastatic
BM6_CTACATTAGGGTGAAA-1	21.1723	29.3685	B cells	non-metastatic
BM6_GGAGAACGTTTGAAAG-1	18.8435	34.3716	B cells	non-metastatic
BM6_TCACGCTAGGAGAGTA-1	18.887	31.5685	B cells	non-metastatic
BM6_TGCGACGCAGATCCAT-1	14.8348	37.5839	B cells	non-metastatic
BM6_TTAATCCGTCAGGTAG-1	15.2769	36.6841	B cells	non-metastatic
BM7_CATATGGAGCGTCTAT-1	21.5607	35.7277	B cells	non-metastatic
BM7_CGTAGGCCAGTCAGAG-1	22.1818	30.9703	B cells	non-metastatic
BM7_CTCGTCACAATACGCT-1	21.4067	34.7976	B cells	non-metastatic
BM7_TTCGAAGTCGTGGACC-1	19.3103	33.4197	B cells	non-metastatic
NB21-BM2R_AAAGTAGAGAGGGCTT-1	21.484	35.222	B cells	non-metastatic
NB21-BM2R_AACCGCGAGTGTACGG-1	20.8701	34.6485	B cells	non-metastatic
NB21-BM2R_ATCACGACAAACCCAT-1	19.8941	36.4051	B cells	non-metastatic
NB21-BM2R_ATGAGGGCAGGATTGG-1	20.7829	35.2939	B cells	non-metastatic
NB21-BM2R_CACACAACAGGATCGA-1	21.4657	34.6713	B cells	non-metastatic
NB21-BM2R_CATCCACAGGTGGGTT-1	18.0673	36.5851	B cells	non-metastatic
NB21-BM2R_CGCTGGATCAGTGCAT-1	22.292	36.5266	B cells	non-metastatic
NB21-BM2R_CGGCTAGAGGGAAACA-1	23.4571	34.2763	B cells	non-metastatic
NB21-BM2R_GCTGCTTTCTGACCTC-1	22.0256	31.1009	B cells	non-metastatic
NB21-BM2R_GGGCATCGTTTGTTTC-1	20.5338	32.5771	B cells	non-metastatic
NB21-BM2R_GTGCTTCCATCAGTCA-1	21.695	34.1615	B cells	non-metastatic
NB21-BM2R_GTTTCTATCCGATATG-1	23.9429	33.6295	B cells	non-metastatic
NB21-BM2R_TGAGGGAGTTCCACAA-1	23.8429	34.8138	B cells	non-metastatic
NB21-BM2R_TGCCAAAAGTCGAGTG-1	21.3431	32.4635	B cells	non-metastatic
NB21-BM2R_TGCGGGTAGTGTACCT-1	19.8951	33.9776	B cells	non-metastatic
NB33-BM3_GTTACGATCCTGATAG-1	23.2038	35.8051	B cells	metastatic
NB33-BM3_GTTGCGGGTGGTAACG-1	21.9519	35.688	B cells	metastatic
NB35-BM1_CAGCAGCAGGCTGAAC-1	20.5118	34.8576	B cells	metastatic
NB35-BM1_CTCTCGACATATACCG-1	24.6044	31.9365	B cells	metastatic
NB35-BM1_GGATGTTCATCGCCTT-1	17.9926	35.2941	B cells	metastatic
NB35-BM1_GTTCGCTTCTAAGCCA-1	23.9008	34.8202	B cells	metastatic
NB35-BM1_TAACCAGCATACCATG-1	17.3778	36.0723	B cells	metastatic
NB35-BM1_TAGAGTCCACACAGAG-1	22.5683	31.0449	B cells	metastatic
NB35-BM1_TGAGGGAGTTCCGCGA-1	18.9707	33.1998	B cells	metastatic
NB37-BM5_CATCAAGAGCTGAAAT-1	22.9221	37.6626	B cells	non-metastatic
NB37-BM5_CCCATACGTACCGGCT-1	22.2298	31.1334	B cells	non-metastatic
NB37-BM5_TAGCCGGAGAAGGCCT-1	19.5795	33.3814	B cells	non-metastatic
NB34_Bone_GTGAGCCCAGTAGGAC-1	21.9847	31.5537	B cells	metastatic
NBBM1_GCTCAAATCCTATTGT-1	20.084	35.4162	B cells	non-metastatic
NBBM1_GGCTTGGTCATGTCAG-1	13.6528	38.1512	B cells	non-metastatic
NBBM1_TACGTCCCATCCGATA-1	19.897	35.5221	B cells	non-metastatic
NBBM1_TTTCACACATACTGAC-1	22.1701	36.2591	B cells	non-metastatic
NBBM2_CAACCAAAGGCCTGAA-1	22.053	36.246	B cells	metastatic
NBBM2_GATGACTTCCCAACTC-1	18.5863	36.4759	B cells	metastatic
NBBM2_GATGTTGAGATCGGTG-1	21.476	35.1471	B cells	metastatic
NBBM2_GTAACCAAGGTCATAA-1	15.4871	37.4782	B cells	metastatic
NBBM2_GTTTGGATCTAATTCC-1	24.9057	35.2677	B cells	metastatic
NBBM2_TATCGCCCAAACGGCA-1	24.1102	36.7311	B cells	metastatic
NBBM2_TCTACATTCGTTAGTG-1	21.6025	34.8485	B cells	metastatic
NBBM2_TCTCCGACAGCGTATT-1	20.0542	35.5861	B cells	metastatic
NBBM2_TTACCGCCAGGTCAGA-1	18.7483	35.6798	B cells	metastatic
BM7_CTAAGACGTACATCCA-1	19.3889	36.3226	B cells	non-metastatic
BM7_CTAGCCTTCCTATGTT-1	19.0322	36.7415	B cells	non-metastatic
BM7_GATCGTATCTGGTATG-1	19.5174	37.0532	B cells	non-metastatic
BM7_TACCTATCAAATACAG-1	19.5962	37.2321	B cells	non-metastatic
BM7_TGCACCTTCACCTTAT-1	19.9976	37.0753	B cells	non-metastatic
BM7_TGTTCCGTCTCTTATG-1	18.4705	37.2434	B cells	non-metastatic
NB21-BM2R_ACCGTAATCTATCCCG-1	20.1727	34.8748	B cells	non-metastatic
NB21-BM2R_ACTTACTCAGCGAACA-1	23.7778	37.2808	B cells	non-metastatic
NB21-BM2R_CACATAGAGGCGATAC-1	14.5701	38.2382	B cells	non-metastatic
NB21-BM2R_CATGGCGCACTAAGTC-1	17.5305	37.725	B cells	non-metastatic
NB21-BM2R_CTACACCTCGCCCTTA-1	17.1297	37.0822	B cells	non-metastatic
NB21-BM2R_CTGCTGTTCGAATGCT-1	22.1618	35.9945	B cells	non-metastatic
NB21-BM2R_GGGATGACAACACCCG-1	19.7204	35.9902	B cells	non-metastatic
NB21-BM2R_TACTCATCACAGCGTC-1	20.2586	36.2232	B cells	non-metastatic
NB37-BM5_CTGATCCCACCATCCT-1	23.1463	36.9828	B cells	non-metastatic
NB37-BM5_CTTACCGCAGAGTGTG-1	19.1801	37.6645	B cells	non-metastatic
NB37-BM5_TCTTTCCGTCCCTACT-1	17.0966	37.6309	B cells	non-metastatic
NB37-BM5_TTGCCGTTCTTGCATT-1	20.8483	35.3603	B cells	non-metastatic
NBBM2_GATCCCTTCAAAGGTA-1	21.8043	34.2137	B cells	metastatic
BM7_GACACGCTCAAAGACA-1	20.3202	37.5221	B cells	non-metastatic
BM7_TGACGGCGTAAGAGAG-1	20.0804	37.5126	B cells	non-metastatic
NB21-BM2R_CAAGGCCAGCTGAACG-1	17.0888	38.0382	B cells	non-metastatic
NB21-BM2R_CAGTAACTCGACAGCC-1	16.4259	38.1172	B cells	non-metastatic
NB21-BM2R_CATCGGGCATGCAACT-1	22.2222	36.193	B cells	non-metastatic
NB21-BM2R_GCGCGATAGCTAAACA-1	21.7082	35.9795	B cells	non-metastatic
NB35-BM1_CGCCATTTCAATCAGC-1	20.4843	36.9564	B cells	metastatic
NB37-BM5_AGAATAGTCAGCTCGG-1	18.2143	36.0814	B cells	non-metastatic
NB37-BM5_CTCGAGGCAATGGACG-1	18.9375	35.7478	B cells	non-metastatic
NB37-BM5_CTGCGGACAGTACACT-1	18.3821	36.7081	B cells	non-metastatic
NBBM2_GCCCAGAGTAGCGAGT-1	8.91386	15.5765	pro B	metastatic
NB37-BM5_TCAACGACATCTACGA-1	15.8603	37.3468	B cells	non-metastatic
NB37-BM5_TTCTCCTGTCTCTTTA-1	17.0586	37.6378	B cells	non-metastatic
NBBM1_ATGACCAGTTTCCCAC-1	18.5939	35.706	B cells	non-metastatic
NBBM2_AAGTACCTCAAGCGTT-1	19.4141	34.2146	B cells	metastatic
NBBM1_CATTCATGTATCGCTA-1	16.999	36.579	B cells	non-metastatic
NBBM1_TCATCATCAGCGGTTC-1	15.3991	37.3658	B cells	non-metastatic
NBBM1_AAAGTGATCGGCACTG-1	27.6188	34.7681	B cells	non-metastatic
NBBM1_TCGGGTGTCATCACCC-1	28.3475	33.7512	B cells	non-metastatic
NBBM2_CCCGAAGAGTTCGGTT-1	17.1242	36.1836	B cells	metastatic
NBBM2_CTGTCGTTCATCACCC-1	13.903	36.634	B cells	metastatic
NBBM2_GTAATGCCAACGACAG-1	18.9077	35.296	B cells	metastatic
NBBM6_TGCGGGTGTAGCCAGA-1	16.1575	36.3098	B cells	non-metastatic
BM6_AGTAGCTCACATATGC-1	21.2179	32.4002	B cells	non-metastatic
BM6_AGTTAGCCACTGTGTA-1	22.2706	36.2118	B cells	non-metastatic
BM6_CAACCAAAGTGACACG-1	21.5877	36.3002	B cells	non-metastatic
BM6_CAACGATCACAGCTTA-1	17.1863	37.374	B cells	non-metastatic
BM6_CAGTTCCTCTAGATCG-1	20.038	35.0502	B cells	non-metastatic
BM6_CGGGACTAGGATGCGT-1	21.9747	32.0665	B cells	non-metastatic
BM6_CTTCCTTCAGCGACAA-1	17.6838	36.4725	B cells	non-metastatic
BM6_GAGACCCCAGAGCTAG-1	21.9564	32.1944	B cells	non-metastatic
BM6_GGAGCAATCACAATGC-1	17.7871	37.6496	B cells	non-metastatic
BM6_GGAGGTACATCCTCAC-1	20.203	33.0877	B cells	non-metastatic
BM6_GTAGTACCACACGGAA-1	20.5138	34.1634	B cells	non-metastatic
BM6_TCATTCAGTATGAAGT-1	19.2138	34.0128	B cells	non-metastatic
BM6_TCATTTGCACTGTGTA-1	21.726	36.1643	B cells	non-metastatic
BM6_TGAGTCACACACAGAG-1	20.4056	35.035	B cells	non-metastatic
BM6_TTGGGCGAGCAGCACA-1	17.1737	37.9816	B cells	non-metastatic
BM7_ATTTCTGTCAGCTCTC-1	21.9966	36.8182	B cells	non-metastatic
BM7_CAACTAGCATGGTAGG-1	21.5594	33.229	B cells	non-metastatic
BM7_CCAATCCCAGCCAATT-1	23.6423	37.1118	B cells	non-metastatic
BM7_CGTGAGCCATGTAAGA-1	20.9956	37.4346	B cells	non-metastatic
BM7_CTAAGACTCACCCGAG-1	22.7285	36.104	B cells	non-metastatic
BM7_GCGCGATGTTTGTGTG-1	20.735	37.4616	B cells	non-metastatic
BM7_GGAATAAAGGGTGTTG-1	22.0622	36.4614	B cells	non-metastatic
BM7_GGTGTTAGTGTGAAAT-1	22.6089	33.8061	B cells	non-metastatic
BM7_GTCTCGTAGACTTTCG-1	20.2994	35.2651	B cells	non-metastatic
BM7_GTCTTCGCAGTACACT-1	20.8333	33.1154	B cells	non-metastatic
BM7_TGATTTCAGTAACCCT-1	19.2408	35.3867	B cells	non-metastatic
NB21-BM2R_ACCAGTAAGGTAGCTG-1	20.9271	34.4107	B cells	non-metastatic
NB21-BM2R_ACGTCAATCACGATGT-1	20.438	36.3372	B cells	non-metastatic
NB21-BM2R_AGATCTGGTTAGATGA-1	18.974	35.2956	B cells	non-metastatic
NB21-BM2R_ATGAGGGCAAGCCGCT-1	21.6564	34.2592	B cells	non-metastatic
NB21-BM2R_CCAATCCGTGCAACGA-1	23.9823	34.5467	B cells	non-metastatic
NB21-BM2R_CTCACACTCTATCCTA-1	23.3455	35.1448	B cells	non-metastatic
NB21-BM2R_GCGCGATTCTTTACGT-1	24.2396	35.2614	B cells	non-metastatic
NB21-BM2R_TACTTGTAGCTCCTCT-1	18.8984	35.5188	B cells	non-metastatic
NB21-BM2R_TAGGCATCAGTCTTCC-1	20.8301	35.1701	B cells	non-metastatic
NB34_BM_GTGAGCCCAGTAGGAC-1	22.7653	32.3	B cells	metastatic
NB34_BM_GTTCGCTCAATTGAAG-1	20.937	35.0052	B cells	metastatic
NB35-BM1_ATAGAGACAGGTCCGT-1	23.364	35.9868	B cells	metastatic
NB35-BM1_CAGATTGCAGAGTCTT-1	16.0893	36.6526	B cells	metastatic
NB35-BM1_CTCAATTGTTCCGGTG-1	24.6491	35.4276	B cells	metastatic
NB35-BM1_GTGAGCCGTCTAACTG-1	16.2229	35.9776	B cells	metastatic
NB37-BM5_ACTGCTCAGCCAGAAC-1	21.3762	36.2222	B cells	non-metastatic
NB37-BM5_AGAGTGGAGTCAATAG-1	19.9677	37.3351	B cells	non-metastatic
NB37-BM5_AGCTCTCGTGCGGTAA-1	19.6664	37.5499	B cells	non-metastatic
NB37-BM5_CACAGTATCTATGTGG-1	18.6041	37.6677	B cells	non-metastatic
NB37-BM5_CCTCAGTGTACGACCC-1	16.1129	38.5117	B cells	non-metastatic
NB37-BM5_CGTCCATGTGCCTGTG-1	22.5856	30.296	B cells	non-metastatic
NB37-BM5_CTGAAGTTCTTAGCCC-1	20.0123	37.0666	B cells	non-metastatic
NB37-BM5_GAAATGATCCACGCAG-1	19.2654	34.5529	B cells	non-metastatic
NB37-BM5_GACGTGCTCTAGAGTC-1	18.5925	35.6399	B cells	non-metastatic
NB37-BM5_GCGCGATAGTGAATTG-1	18.5041	33.4937	B cells	non-metastatic
NB37-BM5_GTATCTTTCACAACGT-1	20.2587	37.7638	B cells	non-metastatic
NB37-BM5_TCGAGGCTCGTATCAG-1	18.018	37.4122	B cells	non-metastatic
NB37-BM5_TTCTTAGCACATTCGA-1	15.3334	36.655	B cells	non-metastatic
NBBM1_TCCTCGAAGATGAAGG-1	8.8475	38.731	B cells	non-metastatic
NBBM1_CTCCTCCCAAGTTGGG-1	12.848	38.0086	B cells	non-metastatic
NBBM1_GACCCAGCAAGTCCCG-1	8.77262	39.8802	B cells	non-metastatic
NBBM2_GAGGCAAGTTACCCAA-1	15.6951	37.0932	B cells	metastatic
NBBM2_GTTTGGAAGCCTTCTC-1	15.8493	36.953	B cells	metastatic
NBBM2_TACGCTCCAATACCTG-1	18.4041	35.981	B cells	metastatic
NBBM3_CTAACCCAGGAATTAC-1	12.3371	38.1727	B cells	non-metastatic
NBBM6_AGATGAACACGGTAGA-1	22.4946	35.5144	B cells	non-metastatic
NBBM6_CTGGCAGCATGTAACC-1	11.3619	37.443	B cells	non-metastatic
NBBM6_GACTTCCGTGATTGGG-1	13.4167	38.3709	B cells	non-metastatic
BM10_CTCCGATTCCTCACTG-1	18.0907	36.5671	B cells	metastatic
BM10_GCGTGCATCTCTGACC-1	13.6487	38.6062	B cells	metastatic
BM10_GTTCGCTAGCCTCAAT-1	9.14002	38.019	B cells	metastatic
BM6_CGGCAGTCAGTAGTTC-1	10.7593	38.5332	B cells	non-metastatic
BM6_GCCTGTTTCAGCTGAT-1	14.415	37.9755	B cells	non-metastatic
BM6_GCGTGCAAGTCGAAAT-1	13.7669	37.8202	B cells	non-metastatic
BM6_GTCACGGTCCACAAGT-1	9.85075	38.5835	B cells	non-metastatic
BM6_GTTAGACTCAAAGCCT-1	14.2828	38.1814	B cells	non-metastatic
BM6_TCGGGACAGATGAACT-1	11.9508	38.8601	B cells	non-metastatic
BM6_TGAACGTAGGTGGGTT-1	13.8971	36.85	B cells	non-metastatic
NB21-BM2R_AACCGCGAGTAACCCT-1	12.3083	39.3963	B cells	non-metastatic
NB21-BM2R_ACACTGAAGCCCAGCT-1	13.3321	38.8266	B cells	non-metastatic
NB21-BM2R_ACAGCTAGTCAGCTAT-1	14.9701	38.1929	B cells	non-metastatic
NB21-BM2R_ATGTGTGAGACTAAGT-1	16.243	38.1294	B cells	non-metastatic
NB21-BM2R_CAGATCAGTAGGAGTC-1	13.0254	39.2212	B cells	non-metastatic
NB21-BM2R_CAGCCGAGTTCGGCAC-1	12.6938	37.7886	B cells	non-metastatic
NB21-BM2R_CAGTAACTCAGCATGT-1	15.1449	38.2979	B cells	non-metastatic
NB21-BM2R_CTAATGGTCTACTATC-1	13.0826	38.7095	B cells	non-metastatic
NB21-BM2R_GATGAGGTCTAACTCT-1	13.1547	39.1699	B cells	non-metastatic
NB21-BM2R_GCAATCAGTTTGCATG-1	12.7335	37.3989	B cells	non-metastatic
NB21-BM2R_GGACAAGGTCGTTGTA-1	14.3874	37.2461	B cells	non-metastatic
NB21-BM2R_GGCTGGTTCGCCATAA-1	13.0564	37.7418	B cells	non-metastatic
NB21-BM2R_GTAACTGAGATATGCA-1	12.3435	37.6355	B cells	non-metastatic
NB21-BM2R_TTGCGTCAGTATCTCG-1	16.1064	37.9904	B cells	non-metastatic
NB33-BM3_AAGCGTTAGTGTTCCA-1	23.6001	33.7661	B cells	metastatic
NB34_BM_AAAGGGCGTGGTAACG-1	11.9752	39.0659	B cells	metastatic
NB34_BM_CCTGCATTCGGCTTGG-1	12.4418	40.0327	B cells	metastatic
NB34_BM_CGAGGCTAGCCTTTCC-1	13.2068	39.1504	B cells	metastatic
NB34_BM_GCTTGGGTCTAGGAAA-1	9.09819	39.2799	B cells	metastatic
NB35-BM1_TCACGGGCACATACGT-1	12.6155	37.2719	B cells	metastatic
NB37-BM5_AAGTCTGAGTATTGGA-1	10.7699	40.0459	B cells	non-metastatic
NB37-BM5_ATAAGAGGTGTCTGAT-1	13.8502	38.1503	B cells	non-metastatic
NB37-BM5_ATTGGACCACTTACGA-1	14.7224	39.3078	B cells	non-metastatic
NB37-BM5_CAGAATCCAAGTAGTA-1	15.5201	38.9398	B cells	non-metastatic
NB37-BM5_GAGCAGACAATGGATA-1	13.21	39.7539	B cells	non-metastatic
NB37-BM5_GCTGCGATCTACGAGT-1	13.0962	39.2273	B cells	non-metastatic
NB37-BM5_GGCGTGTTCACCGGGT-1	16.2015	38.0509	B cells	non-metastatic
NB37-BM5_GTGCATACACATCTTT-1	14.6498	37.5618	B cells	non-metastatic
NB37-BM5_TTCTACAGTCGGCATC-1	13.6529	38.3186	B cells	non-metastatic
NB34_Bone_CCGGGTAGTGACTAAA-1	23.8344	30.0964	B cells	metastatic
NBBM1_TAGTGCAGTCGAGATG-1	23.8324	32.7341	B cells	non-metastatic
NBBM1_TGCAGTATCGAGAAAT-1	7.8158	35.3173	B cells	non-metastatic
NBBM1_GGTAATCAGCATACTC-1	6.97495	34.8418	B cells	non-metastatic
NBBM3_AGGGTTTAGTTTGGCT-1	18.6945	34.4676	B cells	non-metastatic
NBBM3_CGCCATTTCGAACACT-1	24.3763	31.4723	B cells	non-metastatic
NBBM3_GTCCACTTCAATCTCT-1	23.422	32.4509	B cells	non-metastatic
NBBM3_TTACCATTCATGAAAG-1	25.3373	31.8092	B cells	non-metastatic
NBBM3_TTCCTAAAGACCCTTA-1	24.609	32.1469	B cells	non-metastatic
NBBM6_CAAGAGGAGTAGGAAG-1	23.0663	32.8055	B cells	non-metastatic
NBBM6_CATTCTAAGTAATCCC-1	24.2695	30.0452	B cells	non-metastatic
NBBM6_TCGATTTTCTGGGATT-1	26.0311	31.3217	B cells	non-metastatic
BM6_AAAGTCCTCTCCGATC-1	19.1235	34.9054	B cells	non-metastatic
BM6_AGCTCAACAATGACCT-1	16.1501	35.4025	B cells	non-metastatic
BM6_AGGTTGTAGGACCCAA-1	14.0231	37.7596	B cells	non-metastatic
BM7_ACACCGGAGCGTTGCC-1	20.5693	34.2628	B cells	non-metastatic
BM7_CAAGGCCTCCTGTAGA-1	20.4728	31.4767	B cells	non-metastatic
BM7_CAGAATCAGAAAGTGG-1	17.3675	37.1335	B cells	non-metastatic
BM7_GTTCATTCAGCGTAAG-1	21.0739	35.7118	B cells	non-metastatic
BM7_TGAGAGGCAGATCTGT-1	20.1106	33.6705	B cells	non-metastatic
BM7_TTAGGCAGTGTCCTCT-1	18.8565	36.6591	B cells	non-metastatic
BM7_TTAGGCATCGTTGACA-1	21.8631	35.6233	B cells	non-metastatic
NB21-BM2R_AGCTCTCAGTCGTTTG-1	17.472	36.2663	B cells	non-metastatic
NB21-BM2R_AGTTGGTAGAGCCCAA-1	18.4616	32.9886	B cells	non-metastatic
NB21-BM2R_CACACCTTCACGGTTA-1	20.9447	32.7533	B cells	non-metastatic
NB21-BM2R_CACCAGGAGTTAGCGG-1	16.2914	34.9188	B cells	non-metastatic
NB21-BM2R_CAGTAACCACGTAAGG-1	16.5147	36.2445	B cells	non-metastatic
NB21-BM2R_CTGGTCTAGTAGCGGT-1	19.8331	32.9289	B cells	non-metastatic
NB21-BM2R_GAAGCAGTCCCTAATT-1	20.0519	32.6816	B cells	non-metastatic
NB21-BM2R_GACCTGGGTTTGCATG-1	16.3962	36.3294	B cells	non-metastatic
NB21-BM2R_GGGTTGCCATAGAAAC-1	19.6937	33.6277	B cells	non-metastatic
NB21-BM2R_GGGTTGCGTTGTACAC-1	16.8314	35.3373	B cells	non-metastatic
NB21-BM2R_TCGTACCGTGGCCCTA-1	20.8697	31.31	B cells	non-metastatic
NB21-BM2R_TGGTTCCCATGCTAGT-1	20.6488	31.1772	B cells	non-metastatic
NB21-BM2R_TGTTCCGAGTTAGCGG-1	18.567	33.8932	B cells	non-metastatic
NB37-BM5_ACGGGTCAGCGTTGCC-1	21.1393	35.9742	B cells	non-metastatic
NB37-BM5_GCAAACTAGTCGTACT-1	19.5219	31.9344	B cells	non-metastatic
NB37-BM5_GGATTACCAGACAAGC-1	20.2904	34.8387	B cells	non-metastatic
NB37-BM5_GGGCACTCAGGGCATA-1	23.0004	30.6251	B cells	non-metastatic
NB37-BM5_TGACGGCGTAGCGCAA-1	21.6308	31.5355	B cells	non-metastatic
NB37-BM5_TGTATTCCATAGACTC-1	22.6123	29.1411	B cells	non-metastatic
NBBM1_CTTCCTTAGGTTGGAC-1	12.6004	38.7481	B cells	non-metastatic
NBBM1_GGATCTATCCATCGTC-1	16.021	37.4919	B cells	non-metastatic
NBBM4_CAGATCAGTAGGAGGG-1	-4.06085	34.6375	T cells	metastatic
BM6_AAGTGAAGTACAACGG-1	11.3687	38.7291	B cells	non-metastatic
BM6_CTTTCGGGTTCAAGTC-1	16.2001	38.1494	B cells	non-metastatic
BM6_GAAGTAAGTCCAAATC-1	16.9659	34.0409	B cells	non-metastatic
BM6_GACGCTGCAAAGTGTA-1	13.2967	38.1619	B cells	non-metastatic
BM6_GTGAGGATCTGGCCAG-1	17.4735	37.01	B cells	non-metastatic
BM6_GTTCATTTCTGAGGCC-1	14.8601	39.165	B cells	non-metastatic
BM6_GTTGTGATCGCGATCG-1	15.2558	38.776	B cells	non-metastatic
BM7_AGTCTTTTCTTCGGTC-1	16.2989	37.7257	B cells	non-metastatic
BM7_CGAGAAGTCTCTGAGA-1	13.4807	37.0553	B cells	non-metastatic
BM7_CGTTGGGGTCCTGCTT-1	21.1432	34.6312	B cells	non-metastatic
BM7_CTCGGGAGTGCAGGTA-1	13.3283	36.7427	B cells	non-metastatic
BM7_GCAATCAAGTCTTGCA-1	18.6894	35.877	B cells	non-metastatic
BM7_GCGGGTTAGCTACCGC-1	14.18	38.3317	B cells	non-metastatic
NB21-BM2R_AAGTCTGAGGATGGTC-1	15.0921	37.5796	B cells	non-metastatic
NB21-BM2R_ACCCACTAGATCGGGT-1	13.6932	37.3108	B cells	non-metastatic
NB21-BM2R_ACTATCTGTTGAACTC-1	15.9625	38.402	B cells	non-metastatic
NBBM1_CTACCTGCACAAGTGG-1	23.7313	37.3129	B cells	non-metastatic
NB21-BM2R_CAAGATCCACATTCGA-1	13.421	36.834	B cells	non-metastatic
NB21-BM2R_CACAAACCACGGTAGA-1	15.3532	35.7264	B cells	non-metastatic
NB21-BM2R_CACATAGTCATCTGCC-1	15.2192	37.2141	B cells	non-metastatic
NB21-BM2R_CCCAGTTGTAGCGTAG-1	17.691	36.9972	B cells	non-metastatic
NB21-BM2R_GACGTGCAGAAACCAT-1	15.6128	37.056	B cells	non-metastatic
NB21-BM2R_GGTGAAGGTCATGCCG-1	15.8802	38.3187	B cells	non-metastatic
NB21-BM2R_TCAGCAAGTCCGTCAG-1	15.8612	37.654	B cells	non-metastatic
NB35-BM1_TCAAGCAAGCAGGCTA-1	9.66096	37.7226	B cells	metastatic
NB35-BM1_TGGTAGTAGCTTAAGA-1	15.4715	36.5082	pDC	metastatic
NB37-BM5_CGCGTTTTCACAGGCC-1	19.1838	36.6984	B cells	non-metastatic
NB37-BM5_GTGCGGTCACATCCAA-1	12.8201	39.2812	B cells	non-metastatic
NBBM1_AGAAGTAAGGGATCAC-1	24.6424	35.9239	B cells	non-metastatic
NBBM1_CATACTTTCTTCTGTA-1	27.1236	34.5418	B cells	non-metastatic
NBBM1_GGGATCCTCAAGCTGT-1	24.8394	34.2716	B cells	non-metastatic
NBBM2_CATTGCCAGCATGGGT-1	24.1982	36.0366	B cells	metastatic
NBBM2_GAACACTCATGACACT-1	17.71	36.1091	B cells	metastatic
NBBM2_TCAAGACCACTCCACT-1	23.0542	35.1196	B cells	metastatic
NBBM3_AAAGAACGTCGTCGGT-1	24.2707	34.5041	B cells	non-metastatic
NBBM3_AGAACCTTCATGGTAC-1	25.3427	33.1744	B cells	non-metastatic
NBBM3_AGGGTCCGTCGTAATC-1	25.7654	34.6087	B cells	non-metastatic
NBBM3_CCGGTAGTCGCATTAG-1	25.4305	33.0353	B cells	non-metastatic
NBBM3_CCTGTTGGTTTACGAC-1	24.1436	31.8005	B cells	non-metastatic
NBBM3_GTGGGAATCATTTGTC-1	24.5738	32.977	B cells	non-metastatic
BM6_ACCGTTCTCGAGTACT-1	17.255	37.2267	B cells	non-metastatic
BM6_ACTTCCGTCTTAGTTC-1	17.8691	35.7233	B cells	non-metastatic
BM6_AGCCAGCTCGAACTCA-1	20.3636	38.0956	B cells	non-metastatic
BM6_CACGTGGCACGTATAC-1	16.5792	37.5152	B cells	non-metastatic
BM6_TACTGCCCAATCGCAT-1	19.5946	36.2745	B cells	non-metastatic
BM6_TCCGAAAAGCTAGATA-1	16.3585	36.9181	B cells	non-metastatic
BM6_TCCTCCCGTTTATGCG-1	17.6853	36.4251	B cells	non-metastatic
BM6_TGCGGGTCATGAATAG-1	20.7921	31.4602	B cells	non-metastatic
BM7_ACAGCCGGTGCCTTGG-1	17.5593	36.276	B cells	non-metastatic
BM7_ATCCGAACATTATCTC-1	18.7334	35.1644	B cells	non-metastatic
BM7_GGAACTTAGATAGGAG-1	18.6473	33.8263	B cells	non-metastatic
NB21-BM2R_ACAGCTACAATCTACG-1	19.3667	37.3218	B cells	non-metastatic
NB21-BM2R_ACTGCTCAGTGTACCT-1	20.3387	36.353	B cells	non-metastatic
NB21-BM2R_CATTATCTCTGCAAGT-1	21.2189	36.2953	B cells	non-metastatic
NB21-BM2R_CTCTAATCAGCCTTGG-1	15.7669	37.4336	B cells	non-metastatic
NB21-BM2R_GATGAGGAGCTAACTC-1	18.1251	37.6744	B cells	non-metastatic
NB21-BM2R_GGGACCTGTCATCGGC-1	22.0372	33.6153	B cells	non-metastatic
NB35-BM1_TTCCGTGGTATACGGG-1	20.8854	37.4763	B cells	metastatic
NB37-BM5_ACTTGTTTCGTGACAT-1	23.8803	35.3845	B cells	non-metastatic
NB37-BM5_CTAACTTGTAATAGCA-1	21.8382	34.7335	B cells	non-metastatic
NB37-BM5_GTACTTTCATAGTAAG-1	21.4519	34.0362	B cells	non-metastatic
NB37-BM5_GTTCTCGAGTGTTTGC-1	22.6469	37.5755	B cells	non-metastatic
NB37-BM5_TGTATTCCATCACCCT-1	23.4765	34.1343	B cells	non-metastatic
NBBM1_CACCGTTTCGAGTGAG-1	26.6022	36.3115	B cells	non-metastatic
NBBM1_CGGGTGTTCGACGAGA-1	25.2698	36.5269	B cells	non-metastatic
BM10_TGTCCACCATGCACTA-1	19.7913	36.0517	B cells	metastatic
NB21-BM2R_CTGATAGTCCTCGCAT-1	17.7127	36.6701	B cells	non-metastatic
NB21-BM2R_TAAGCGTAGAATTGTG-1	18.5509	34.9781	B cells	non-metastatic
NB21-BM2R_TAGTGGTTCTTTACAC-1	19.9398	35.1803	B cells	non-metastatic
NB21-BM2R_TCGTACCAGAAGGCCT-1	16.4181	37.7659	B cells	non-metastatic
NB35-BM1_ATGCGATCACTACGGC-1	21.9847	37.0952	B cells	metastatic
NB37-BM5_ATAACGCGTGCTGTAT-1	21.4183	36.0327	B cells	non-metastatic
NB37-BM5_TCGTACCAGAATCTCC-1	19.4319	37.6708	B cells	non-metastatic
NB37-BM5_TGAGCCGGTGAGTATA-1	20.4218	35.2075	B cells	non-metastatic
NB37-BM5_TTTGGTTAGAAGGTTT-1	22.5529	38.0095	B cells	non-metastatic
NB34_Bone_ATGCCTCTCTCGTGAA-1	23.798	31.2653	B cells	metastatic
NB34_Bone_GTTGTAGAGGAAAGAC-1	24.0165	31.3104	B cells	metastatic
BM6_AAAGTCCGTTAGGAGC-1	21.6	31.3269	B cells	non-metastatic
BM6_CCTCTCCGTACGGGAT-1	19.166	33.7148	B cells	non-metastatic
BM6_GTTGTGAAGGCCGCTT-1	21.8402	29.1829	B cells	non-metastatic
BM7_TGTCCCAAGTCAAGCG-1	22.5574	36.3661	B cells	non-metastatic
NB21-BM2R_AAGTCTGGTGACGGTA-1	16.1371	37.5381	B cells	non-metastatic
NB21-BM2R_GATCGTACACGAAGCA-1	19.3266	35.9798	B cells	non-metastatic
NB21-BM2R_TAGACCACAAGAGGCT-1	18.5697	36.2815	B cells	non-metastatic
NB21-BM2R_TGAGCATAGACCTTTG-1	20.0626	34.9261	B cells	non-metastatic
NB37-BM5_GAGGTGACAGGCGATA-1	19.7637	38.1716	B cells	non-metastatic
NB37-BM5_TAAACCGTCGCAAACT-1	17.2833	37.3514	B cells	non-metastatic
NBBM5_TAAGTCGGTATTTCTC-1	14.2887	39.0964	B cells	non-metastatic
BM6_GCCGATGCAAGAAATC-1	15.8919	37.2952	B cells	non-metastatic
BM6_TCAGGGCGTGGATGAC-1	13.8476	39.002	B cells	non-metastatic
BM6_TCGGGACAGAGATTCA-1	15.9881	39.1424	B cells	non-metastatic
BM7_AATCGGTTCTCATTCA-1	17.1738	37.8614	B cells	non-metastatic
BM7_GTTCGGGGTTACCGAT-1	19.8842	37.4067	B cells	non-metastatic
NB21-BM2R_AGGGAGTAGCTCCCAG-1	15.0274	38.6157	B cells	non-metastatic
NB21-BM2R_GACTACATCCAGTATG-1	14.8984	38.2218	B cells	non-metastatic
NB21-BM2R_GTCATTTGTCCAACTA-1	17.9945	37.9343	B cells	non-metastatic
NB21-BM2R_GTGCATATCTACTATC-1	15.6684	38.1303	B cells	non-metastatic
NB37-BM5_ACTTGTTTCCACGAAT-1	14.8186	36.3065	B cells	non-metastatic
NB37-BM5_ATGAGGGCACGAAAGC-1	13.1825	38.6863	B cells	non-metastatic
NB34_Bone_GTTCGCTCAATTGAAG-1	20.1447	36.0599	B cells	metastatic
NBBM1_ATTCTTGTCGAGAGCA-1	27.1146	35.2709	B cells	non-metastatic
NBBM1_CGAAGTTTCGCCAACG-1	27.2778	35.3389	B cells	non-metastatic
NBBM1_CTGTCGTAGATTCGAA-1	26.9289	34.8913	B cells	non-metastatic
BM6_CAAGCTACACCCAAGC-1	20.7624	35.1913	B cells	non-metastatic
BM6_CCTCACAAGATAACAC-1	24.4914	36.6409	B cells	non-metastatic
BM6_GCTTTCGCACTCCACT-1	22.1618	36.0724	B cells	non-metastatic
BM6_TAAGCCAGTATTTCTC-1	23.355	35.2008	B cells	non-metastatic
BM6_TCATATCCACCAATTG-1	23.3969	35.864	B cells	non-metastatic
BM7_CACACAAGTTTAAGCC-1	26.6911	33.741	B cells	non-metastatic
BM7_GCTTGAAAGCACGCCT-1	23.0264	31.6838	B cells	non-metastatic
BM7_TAGCCGGAGACGCAAC-1	24.2811	37.2541	B cells	non-metastatic
BM7_TCAACGATCACATACG-1	23.8206	33.3946	B cells	non-metastatic
BM7_TTATGCTAGCGTCAAG-1	23.8087	36.0786	B cells	non-metastatic
NBBM1_TAGCACAGTGATACAA-1	22.8713	37.2184	B cells	non-metastatic
NB21-BM2R_AGGGAGTAGGCATGGT-1	23.9416	35.8929	B cells	non-metastatic
NB21-BM2R_ATCATCTCAATTGCTG-1	17.3969	37.4836	B cells	non-metastatic
NB21-BM2R_CACATTTCAGGACCCT-1	25.4166	37.1421	B cells	non-metastatic
NB21-BM2R_CAGTAACAGTCTTGCA-1	17.6615	36.1989	B cells	non-metastatic
NB21-BM2R_GATCAGTTCCTTTACA-1	22.4268	36.4518	B cells	non-metastatic
NB35-BM1_TGGATGTTCACCTCTG-1	18.0524	35.9778	B cells	metastatic
NB37-BM5_GCATGATTCCGCGCAA-1	17.7809	35.9435	B cells	non-metastatic
NB37-BM5_GCGCGATTCCCAACGG-1	26.1439	34.29	B cells	non-metastatic
NB37-BM5_GTATCTTCATTCTTAC-1	23.8455	35.216	B cells	non-metastatic
NB37-BM5_GTGCAGCTCTCATTCA-1	19.4197	36.789	B cells	non-metastatic
NB37-BM5_TAGTGGTTCACGCATA-1	24.732	36.1704	B cells	non-metastatic
NBBM1_AACCTTTCACTTCTCG-1	45.27	13.1419	pDC	non-metastatic
NBBM2_AAAGGGCGTGGTATGG-1	43.9023	13.8028	pDC	metastatic
NBBM1_AGGTTACAGTAACGAT-1	44.7113	13.5534	pDC	non-metastatic
NBBM1_ATCAGGTCAAACTCGT-1	44.9797	13.5492	pDC	non-metastatic
NBBM1_CAATGACTCCCTGTTG-1	45.1507	13.4643	pDC	non-metastatic
NBBM1_CAGATACGTTCGTACA-1	45.217	13.1832	pDC	non-metastatic
NBBM1_CCTATCGAGTCGCGAA-1	44.7738	13.5478	pDC	non-metastatic
NBBM1_GGATCTAGTGTTAACC-1	44.7031	13.8448	pDC	non-metastatic
NBBM1_GTTACCCAGTCCCGAC-1	45.0394	13.5468	pDC	non-metastatic
NBBM1_GTTGTGATCGTTCGCT-1	45.0873	13.4623	pDC	non-metastatic
NBBM1_TCAAGTGGTAATACCC-1	45.3092	11.6244	pDC	non-metastatic
NBBM1_TCATATCTCCACGTGG-1	45.1508	13.1569	pDC	non-metastatic
NBBM1_TCTAACTTCGACCATA-1	44.9895	13.6832	pDC	non-metastatic
NBBM1_AGGTCATCAGTCTTCC-1	45.1249	13.3011	pDC	non-metastatic
NBBM1_ATCCACCAGATAACGT-1	44.9778	13.3578	pDC	non-metastatic
NBBM1_GGGACCTTCGATACAC-1	44.9722	13.2822	pDC	non-metastatic
NBBM2_AGAAGTATCCAACTAG-1	43.9657	13.3329	pDC	metastatic
NBBM1_TCACACCCAAGCGCTC-1	44.8653	11.6181	pDC	non-metastatic
NBBM2_AGTCAACAGTTTCGGT-1	44.0117	13.2848	pDC	metastatic
NBBM1_AACCACAAGAAGAACG-1	44.7662	11.6941	pDC	non-metastatic
NBBM1_AGCTACAAGGGAGAAT-1	44.9174	11.5039	pDC	non-metastatic
NBBM2_CAGGTATCATAACGGG-1	44.0809	13.8676	pDC	metastatic
NBBM2_CATCCGTGTCGGCTAC-1	44.0261	13.9237	pDC	metastatic
NBBM2_CCAAGCGGTCTGCCTT-1	44.2364	13.7638	pDC	metastatic
NBBM2_CCACCATTCGAGAATA-1	44.1058	13.7655	pDC	metastatic
NBBM2_CTTCAATAGCAACAAT-1	43.9992	13.801	pDC	metastatic
NBBM2_GAATAGAAGGTCGCCT-1	44.1937	13.8582	pDC	metastatic
NBBM1_ATGCGATAGATCGCTT-1	44.3567	11.9875	pDC	non-metastatic
NBBM1_GGGCTCAAGCCTATCA-1	44.2035	11.8216	pDC	non-metastatic
NBBM2_GCAGGCTGTTACCGTA-1	44.1353	13.7803	pDC	metastatic
NBBM2_GCATTAGTCACGGAGA-1	43.9682	13.8257	pDC	metastatic
NBBM2_GTGCGTGAGGGTATAT-1	44.1851	13.8829	pDC	metastatic
NBBM2_TACAACGAGAAGGGAT-1	43.9564	13.925	pDC	metastatic
NBBM2_TCCGATCGTATTTCTC-1	44.0941	13.8968	pDC	metastatic
NBBM1_TTCTAACTCTGTCAGA-1	26.5659	-29.7434	myeloid	non-metastatic
NBBM2_TGGTACAAGAGGTTAT-1	44.0289	13.9312	pDC	metastatic
NBBM3_GATTCTTCAATTAGGA-1	43.9374	13.5674	pDC	non-metastatic
NBBM5_CAGGCCACAGTCTGGC-1	44.3561	13.5457	pDC	non-metastatic
NBBM5_CCTCCAATCTTTCAGT-1	44.1553	13.8376	pDC	non-metastatic
NBBM5_CGGAGAATCTGCCTGT-1	44.3744	13.5678	pDC	non-metastatic
NBBM5_GATGCTAGTGTGTGTT-1	41.2976	11.9935	pDC	non-metastatic
NBBM5_GGTGATTCACTAACGT-1	44.0778	13.6022	pDC	non-metastatic
NBBM5_TTAGTCTTCTTCCCGA-1	44.3274	13.9923	pDC	non-metastatic
NBBM6_AAAGTCCAGCATGTTC-1	44.4861	13.6704	pDC	non-metastatic
NBBM6_AGTTCCCAGACGAAGA-1	44.36	13.5338	pDC	non-metastatic
NBBM6_CAAGGGATCACTACTT-1	41.2771	12.0523	pDC	non-metastatic
NBBM6_CGAAGTTCAGTGTATC-1	41.3438	12.0611	pDC	non-metastatic
NBBM6_CTCAAGACACTCAAGT-1	44.3628	13.1619	pDC	non-metastatic
NBBM6_TAGATCGTCCATATGG-1	42.8679	12.8118	pDC	non-metastatic
BM10_CGATGCGCAGCTAACT-1	45.1512	11.6689	pDC	metastatic
BM10_CTGCAGGCAGTTCCAA-1	45.0587	11.6926	pDC	metastatic
BM10_GACCGTGAGAGCAACC-1	45.0208	11.6557	pDC	metastatic
BM10_GAGGGTAGTCGCCACA-1	44.0381	13.1611	pDC	metastatic
BM10_GTGCAGCAGGTGGGTT-1	43.5843	12.3861	pDC	metastatic
BM10_GTTGAACAGTCTGTAC-1	45.3221	11.9882	pDC	metastatic
BM10_TCAGCAAGTTAAGGGC-1	44.6789	12.1687	pDC	metastatic
BM10_TCATTCATCTCCATAT-1	44.314	13.1499	pDC	metastatic
BM10_TTCAGGAAGGAGGTTC-1	45.0551	11.7926	pDC	metastatic
BM10_TTCGATTAGTTGGACG-1	45.3175	12.3272	pDC	metastatic
BM6_AACCTGACATCTGTTT-1	45.6681	12.7804	pDC	non-metastatic
BM6_AGACAGGCAGCCGTCA-1	44.6929	13.7563	pDC	non-metastatic
BM6_AGCTACAAGAGCAGAA-1	44.976	13.3958	pDC	non-metastatic
BM6_CAACGATTCAGATGCT-1	45.7385	12.5869	pDC	non-metastatic
BM6_CCCGAAGTCCAGGACC-1	45.7694	12.8464	pDC	non-metastatic
BM6_CCTCTCCCAGCGACCT-1	45.6758	12.2956	pDC	non-metastatic
NBBM1_GATCCCTGTCTTCGAA-1	43.3489	13.752	pDC	non-metastatic
NBBM1_GTACAGTCAAATCGGG-1	43.3834	13.726	pDC	non-metastatic
BM6_CTTCTCTCACATAACC-1	45.1048	13.3968	pDC	non-metastatic
BM6_GACCAATAGCCTGCCA-1	45.4691	12.1152	pDC	non-metastatic
BM6_GCCAGCATCTTGGATG-1	45.6072	12.5695	pDC	non-metastatic
BM6_GGGATCCCAAACTCGT-1	45.122	13.4285	pDC	non-metastatic
BM6_TAGGTTGCACGGCCAT-1	45.72	12.7905	pDC	non-metastatic
BM6_TATGTTCTCGCAAGAG-1	45.3637	12.5378	pDC	non-metastatic
BM6_TGGTAGTGTAGTCTGT-1	45.1826	13.0381	pDC	non-metastatic
BM6_TTACAGGGTTTACTGG-1	45.7554	12.4991	pDC	non-metastatic
BM6_TTCAGGATCCAAACCA-1	45.0909	13.5506	pDC	non-metastatic
BM7_AACTGGTAGTCCAGGA-1	44.2848	13.3152	pDC	non-metastatic
BM7_AAGGCAGTCGGATGGA-1	43.1896	11.73	pDC	non-metastatic
BM7_ACAGCTAAGCGAAGGG-1	44.1296	13.7138	pDC	non-metastatic
BM7_ACGATGTCACCCATGG-1	44.2162	13.2843	pDC	non-metastatic
BM7_AGTAGTCAGTACATGA-1	44.2585	13.331	pDC	non-metastatic
BM7_CTCTGGTTCCGCGGTA-1	44.197	13.333	pDC	non-metastatic
BM7_GACGTTAAGTCACGCC-1	44.4128	13.2713	pDC	non-metastatic
BM7_GATTCAGTCGCGCCAA-1	41.2582	11.0614	myeloid	non-metastatic
BM7_GGATTACCACATCCAA-1	44.2944	13.4318	pDC	non-metastatic
BM7_GGGATGAGTATAATGG-1	43.8355	11.8641	pDC	non-metastatic
BM7_GTGCTTCAGAGGTTAT-1	44.3787	13.4673	pDC	non-metastatic
NB21-BM2R_ACTGTCCTCAGAGACG-1	43.7671	11.6067	pDC	non-metastatic
NB21-BM2R_ATAACGCGTTGAACTC-1	45.3458	12.1757	pDC	non-metastatic
NB21-BM2R_ATCCACCGTGAAAGAG-1	44.4655	13.4038	pDC	non-metastatic
NB21-BM2R_CAAGGCCTCCAAACAC-1	44.6179	11.9699	pDC	non-metastatic
NB21-BM2R_CAGTCCTCACCAACCG-1	43.8832	11.9104	pDC	non-metastatic
NB21-BM2R_CCATTCGTCCACGTGG-1	45.2848	12.1562	pDC	non-metastatic
NB21-BM2R_CGATTGAGTCCGTCAG-1	44.8312	12.1483	pDC	non-metastatic
NB21-BM2R_CGTAGGCTCAGCCTAA-1	44.1409	11.7393	pDC	non-metastatic
NB21-BM2R_CTCGAAAGTAAAGTCA-1	44.305	11.9989	pDC	non-metastatic
NB21-BM2R_CTCTAATCAACTTGAC-1	44.7867	12.2359	pDC	non-metastatic
NB21-BM2R_GTACTTTGTAAACCTC-1	45.4193	12.2639	pDC	non-metastatic
NB21-BM2R_GTGCATAAGCTCCTCT-1	45.4537	12.4272	pDC	non-metastatic
NB21-BM2R_TCAACGAAGGTGCTAG-1	44.2427	12.0637	pDC	non-metastatic
NB21-BM2R_TCTTTCCAGTCCCACG-1	43.7916	11.6666	pDC	non-metastatic
NB21-BM2R_TGCGCAGTCGTAGATC-1	42.6543	11.6281	pDC	non-metastatic
NB33-BM3_ACGATGTTCACTCGAA-1	44.0585	13.9847	pDC	metastatic
NB33-BM3_CAAGGGAAGGTCCTGC-1	44.3535	13.7564	pDC	metastatic
NB33-BM3_CTAACCCGTCTGTAAC-1	44.2434	13.8228	pDC	metastatic
NB33-BM3_CTACATTGTTCTCGCT-1	43.7539	13.8849	pDC	metastatic
NB33-BM3_CTCCATGTCGTGGCTG-1	44.2081	13.577	pDC	metastatic
NB33-BM3_GCCTGTTCAGCAGTTT-1	44.5048	13.7579	pDC	metastatic
NB33-BM3_GGTGATTTCATCCCGT-1	45.5436	12.6792	pDC	metastatic
NB33-BM3_TACCCGTAGGTGCTTT-1	45.0061	13.258	pDC	metastatic
NB33-BM3_TAGGGTTAGACTCGAG-1	44.7145	13.6676	pDC	metastatic
NB33-BM3_TATTGCTAGACTCATC-1	43.935	13.8829	pDC	metastatic
NB33-BM3_TCATGAGTCCTGGTCT-1	45.7668	12.5532	pDC	metastatic
NB33-BM3_TCCTCTTTCTTTACAC-1	44.3123	13.5369	pDC	metastatic
NB33-BM3_TCTGGCTAGCACCGAA-1	44.5985	13.1988	pDC	metastatic
NB33-BM3_TGAACGTCAGTAGAAT-1	44.6752	13.7224	pDC	metastatic
NB33-BM3_TTGCGTCAGGTGCAGT-1	44.4581	13.7076	pDC	metastatic
NB34_BM_ACCAACACACTACCGG-1	45.4184	13.0578	pDC	metastatic
NB34_BM_AGGTCATTCCACAAGT-1	45.6997	12.6343	pDC	metastatic
NB34_BM_CAGAGCCTCCAAGGGA-1	45.4141	12.1338	pDC	metastatic
NB34_BM_CAGCACGCAGCGCTTG-1	45.9259	12.5911	pDC	metastatic
NB34_BM_CTCCAACGTCTTGCGG-1	45.7043	12.3409	pDC	metastatic
NB34_BM_GCAGTTAGTTCCGTTC-1	45.8588	12.459	pDC	metastatic
NB34_BM_GCCAGTGCACAAAGCG-1	45.7855	12.265	pDC	metastatic
NB34_BM_GCCATGGTCACGATCA-1	44.6021	13.7732	pDC	metastatic
NB34_BM_GGCTTTCCATCTGTTT-1	45.2965	12.3495	pDC	metastatic
NB34_BM_GTAGCTACAAAGGCTG-1	45.7659	12.0876	pDC	metastatic
NB34_BM_GTAGCTATCGTCACCT-1	45.62	12.6599	pDC	metastatic
NB34_BM_TAACGACCAGTCGGTC-1	44.9331	12.191	pDC	metastatic
NB34_BM_TCAATTCTCTCGGGAC-1	45.5193	12.4619	pDC	metastatic
NB34_BM_TTGAGTGAGGTACCTT-1	45.2185	12.1519	pDC	metastatic
NB34_BM_TTTGACTGTAACCCTA-1	45.9337	12.4805	pDC	metastatic
NB35-BM1_ATACTTCGTACGGGAT-1	45.4531	12.4764	pDC	metastatic
NB35-BM1_CAACAACTCTAGGCAT-1	45.3321	12.6981	pDC	metastatic
NB35-BM1_CAATTTCGTCATACCA-1	44.8225	13.5122	pDC	metastatic
NB35-BM1_CACACAAGTGGCAGAT-1	45.3354	12.4394	pDC	metastatic
NB35-BM1_CATCCCACATCCTTGC-1	45.3564	13.0561	pDC	metastatic
NB35-BM1_CCAATGAGTAGATCCT-1	45.58	12.4765	pDC	metastatic
NB35-BM1_CTCCATGTCTCTGACC-1	45.1256	13.3126	pDC	metastatic
NB35-BM1_GACTATGGTGAACTAA-1	44.6449	12.8927	pDC	metastatic
NB35-BM1_GGATCTAGTAAGTTGA-1	44.6268	13.7628	pDC	metastatic
NB35-BM1_GTAACACAGTAAGAGG-1	45.3635	12.8377	pDC	metastatic
NB35-BM1_TCAAGTGCATAGACTC-1	44.6151	13.6954	pDC	metastatic
NB35-BM1_TCAGCCTAGTGTTCAC-1	45.5507	12.7577	pDC	metastatic
NB35-BM1_TCATATCCAACAGATA-1	44.5437	13.1259	pDC	metastatic
NB35-BM1_TGGGCGTAGTGGTTAA-1	45.3853	12.3078	pDC	metastatic
NB35-BM1_TTCTAACAGCTAATGA-1	44.9734	13.4116	pDC	metastatic
NB37-BM5_AAACCTGCATTGAGCT-1	45.1679	11.565	pDC	non-metastatic
NB37-BM5_AACACGTGTCGAGATG-1	45.179	11.8499	pDC	non-metastatic
NB37-BM5_ACCCACTTCTCCAACC-1	45.4837	11.8118	pDC	non-metastatic
NB37-BM5_ACTGAGTTCAGGCCCA-1	45.0339	11.5271	pDC	non-metastatic
NB37-BM5_AGCATACCACTCGACG-1	45.2526	11.7566	pDC	non-metastatic
NB37-BM5_AGGTCATTCTAGCACA-1	44.8635	11.5108	pDC	non-metastatic
NB37-BM5_ATCGAGTGTCGCTTTC-1	44.1819	11.3873	pDC	non-metastatic
NB37-BM5_CACATAGCAAAGGTGC-1	45.0172	11.6488	pDC	non-metastatic
NB37-BM5_CTAAGACGTAGCTAAA-1	44.6803	11.5613	pDC	non-metastatic
NB37-BM5_CTTACCGAGCATCATC-1	45.3355	11.7248	pDC	non-metastatic
NB37-BM5_GACGTTACACGTCAGC-1	44.7646	11.3833	pDC	non-metastatic
NB37-BM5_GATCGTACAGCCACCA-1	44.8183	11.5281	pDC	non-metastatic
NB37-BM5_TCACGAAGTGATGCCC-1	45.2212	11.9808	pDC	non-metastatic
NB37-BM5_TCTGAGAAGTGGAGAA-1	45.1375	11.7615	pDC	non-metastatic
NB37-BM5_TGAAAGAAGCCCTAAT-1	45.0883	12.0474	pDC	non-metastatic
NB34_Bone_ACCAACACACTACCGG-1	45.5131	13.0182	pDC	metastatic
NB34_Bone_ATAGGCTTCCATGATG-1	46.051	12.3398	pDC	metastatic
NB34_Bone_CAGAGCCTCCAAGGGA-1	45.6561	12.23	pDC	metastatic
NB34_Bone_CAGCACGCAGCGCTTG-1	45.885	12.6008	pDC	metastatic
NB34_Bone_CCAATGACAGGATTCT-1	45.6386	12.7308	pDC	metastatic
NB34_Bone_CTCAGTCGTTACGGAG-1	46.0773	12.3806	pDC	metastatic
NB34_Bone_GCAGTTAGTTCCGTTC-1	45.6706	12.6082	pDC	metastatic
NB34_Bone_GCCATGGTCACGATCA-1	44.7658	13.7886	pDC	metastatic
NB34_Bone_GGCTTTCCATCTGTTT-1	45.2049	12.5234	pDC	metastatic
NB34_Bone_GGGCCATAGTATGACA-1	45.0725	12.8465	pDC	metastatic
NB34_Bone_GTAGCTACAAAGGCTG-1	45.7904	12.0273	pDC	metastatic
NB34_Bone_TCCTCTTAGAGCTGCA-1	43.8487	14.0744	pDC	metastatic
NB34_Bone_TTAGTCTCAAACTAAG-1	43.7088	14.0239	pDC	metastatic
NB34_Bone_TTGAGTGAGGTACCTT-1	45.6565	12.4197	pDC	metastatic
NB34_Bone_TTTGACTGTAACCCTA-1	45.8354	12.8985	pDC	metastatic
NBBM1_CCTTGTGTCACTCTTA-1	44.7407	13.733	pDC	non-metastatic
NBBM1_TATATCCAGATAGCAT-1	45.3169	13.2891	pDC	non-metastatic
NBBM1_TGCAGGCGTCTCAGAT-1	45.3905	12.98	pDC	non-metastatic
NBBM2_AAAGTGACAGACCATT-1	44.5699	13.9533	pDC	metastatic
NBBM2_CAAGAGGAGATCCCGC-1	44.3891	13.5493	pDC	metastatic
NBBM6_CAGGGCTGTAGCGCTC-1	43.0262	12.8723	pDC	non-metastatic
BM6_ATGGGTTCAGTAGAAT-1	44.4839	13.8186	pDC	non-metastatic
BM6_CTTCGGTAGTAAGACT-1	43.9335	13.978	pDC	non-metastatic
BM6_GATCAGTGTGTACGCC-1	44.5979	13.6519	pDC	non-metastatic
BM6_TAGGTTGCAATAGTAG-1	44.39	13.7411	pDC	non-metastatic
BM6_TCTGTCGGTTCACGAT-1	44.766	13.5084	pDC	non-metastatic
NB21-BM2R_CTCGAAAAGCTAAGAT-1	43.235	11.4346	pDC	non-metastatic
NB33-BM3_GTTTACTCATCATTGG-1	44.6152	13.5798	pDC	metastatic
NB33-BM3_TGAGCATAGAATCGAT-1	43.9972	12.8177	pDC	metastatic
NB34_BM_AACCTGACAACGGCCT-1	45.8887	12.6112	pDC	metastatic
NB34_BM_ATGGATCTCGCCTTTG-1	45.9347	12.412	pDC	metastatic
NB34_BM_GCTGAATGTGGGACAT-1	44.9792	12.0692	pDC	metastatic
NB34_BM_GTCTTTATCTCTAAGG-1	44.8248	13.3216	pDC	metastatic
NB34_BM_TAGGTTGCAACCACAT-1	43.9347	13.935	pDC	metastatic
NB34_BM_TCACGGGGTTGTGTAC-1	44.1619	11.6918	pDC	metastatic
NB35-BM1_TATCTTGCAGGGACTA-1	44.0273	13.9155	pDC	metastatic
BM6_ACCCTCAAGTTGCTGT-1	43.8097	13.8404	pDC	non-metastatic
BM6_ATACCTTGTGAAGCTG-1	43.5718	13.7129	pDC	non-metastatic
BM6_ATTTCTGTCTTACCAT-1	43.9129	13.7222	pDC	non-metastatic
BM6_CATTCTATCGTGGGAA-1	44.2473	13.572	pDC	non-metastatic
BM6_GAATCACGTTGGTAGG-1	44.0378	13.8237	pDC	non-metastatic
BM6_GATCAGTTCTCAACGA-1	43.9168	13.8978	pDC	non-metastatic
BM6_GGGCTACAGCACTCAT-1	44.1969	13.8134	pDC	non-metastatic
BM6_GGGCTACGTATGCGGA-1	43.6969	13.5812	pDC	non-metastatic
BM6_TCCTCCCAGGAATTAC-1	44.0884	13.6558	pDC	non-metastatic
NBBM2_GTATTGGCACACACGC-1	43.6403	14.0155	pDC	metastatic
NB33-BM3_CATAAGCGTAGATCGG-1	43.9387	13.6466	pDC	metastatic
NB34_Bone_AACCTGACAACGGCCT-1	45.8948	12.5891	pDC	metastatic
NB34_Bone_ACGGTTACATCGCCTT-1	43.9772	14.013	pDC	metastatic
NB34_Bone_GTCTTTATCTCTAAGG-1	44.7845	13.2523	pDC	metastatic
NB34_Bone_TAGGTTGCAACCACAT-1	43.8317	13.9299	pDC	metastatic
NB34_Bone_TCAATTCTCTCGGGAC-1	45.5461	12.6474	pDC	metastatic
NBBM6_CTCGAGGGTTGTCCCT-1	24.7974	-7.75289	immature B	non-metastatic
BM6_AGCGATTAGTAGACAT-1	44.688	13.6873	pDC	non-metastatic
BM6_CTGCCATAGACGGATC-1	44.7572	13.6686	pDC	non-metastatic
BM6_TAGTGCAGTTGAATCC-1	44.4211	13.6487	pDC	non-metastatic
BM6_TTGGGATAGTTGTACC-1	44.2628	13.7367	pDC	non-metastatic
NBBM2_AGGTGTTCAAAGAGTT-1	44.1303	13.8731	pDC	metastatic
BM6_AAAGAACAGCTGTGCC-1	45.8425	12.1811	pDC	non-metastatic
BM7_CAACTAGCAATGAATG-1	53.8438	2.54585	plasma	non-metastatic
BM7_GCGCCAAAGATCTGAA-1	53.7989	2.57235	plasma	non-metastatic
NBBM1_GAGTGTTAGTCCTGTA-1	29.2203	-28.7162	pDC	non-metastatic
BM6_GCAGCCAGTTTCAGAC-1	45.8176	12.4168	pDC	non-metastatic
BM6_GTCTACCGTACACTCA-1	45.607	12.8968	pDC	non-metastatic
NB34_BM_AGCTACACAAGAGGCT-1	45.5133	12.715	pDC	metastatic
NB34_BM_CCAATGACAGGATTCT-1	45.811	12.5913	pDC	metastatic
NB35-BM1_CCGTGAGGTAGGAGGG-1	44.4701	13.8582	pDC	metastatic
NB34_Bone_AAACGAAAGTTAACAG-1	45.8809	12.2406	pDC	metastatic
BM6_CTTTCAAGTGGCTCTG-1	45.5721	12.8169	pDC	non-metastatic
BM6_TGACCCTCACTCATAG-1	45.1159	11.6206	pDC	non-metastatic
BM7_ACACCAACAAGTTCTG-1	53.6642	2.6169	plasma	non-metastatic
BM7_CATCCACGTGCAGACA-1	53.3588	2.81989	plasma	non-metastatic
NB34_BM_ATAGGCTTCCATGATG-1	46.0101	12.3594	pDC	metastatic
NBBM4_AAAGGTATCTATCCAT-1	22.2985	-6.6064	immature B	metastatic
BM6_CATTGTTAGGACAGTC-1	44.2465	13.5513	pDC	non-metastatic
BM6_CTGTCGTAGCATGGGT-1	44.7367	13.4413	pDC	non-metastatic
BM6_GTCGAATAGGATTCAA-1	44.3474	13.6937	pDC	non-metastatic
BM6_GATTGGTTCAAGAGGC-1	44.6698	13.7951	pDC	non-metastatic
BM7_CCTTCCCTCTGCGGCA-1	27.63	11.9121	immature B	non-metastatic
NB34_Bone_GTAGCTATCGTCACCT-1	45.5658	12.3333	pDC	metastatic
BM6_GGGACAAGTAGATTGA-1	45.8488	12.2181	pDC	non-metastatic
NBBM2_CCGGGTAGTCCAATCA-1	44.3195	13.7371	pDC	metastatic
NBBM1_TCACGGGCAAGATTGA-1	8.16228	14.2367	pDC	non-metastatic
BM6_ACGGAAGGTTTACCAG-1	44.8577	11.5012	pDC	non-metastatic
BM6_ACGTAGTTCACGTAGT-1	45.9255	12.3936	pDC	non-metastatic
BM6_GGGTCACGTAAGGCCA-1	45.4569	12.6041	pDC	non-metastatic
BM6_GTTTGGACAGTGTGGA-1	45.1381	11.5332	pDC	non-metastatic
BM6_TAGGTACGTCGCTTGG-1	45.1866	11.5177	pDC	non-metastatic
BM6_TCGGATACAGTATACC-1	45.4889	12.2891	pDC	non-metastatic
BM6_TTGTTCAGTCATAACC-1	45.4309	12.0149	pDC	non-metastatic
NB34_BM_GTAGCTACAATACAGA-1	46.164	12.2989	pDC	metastatic
NB35-BM1_GTAACCATCAAGCGTT-1	45.422	12.2209	pDC	metastatic
NB34_Bone_GTAGCTACAATACAGA-1	46.0238	12.3198	pDC	metastatic
NB34_BM_CTCAGTCGTTACGGAG-1	45.7695	12.4195	pDC	metastatic
NB34_BM_TCAAGCAAGTAAGAGG-1	45.9093	12.5335	pDC	metastatic
BM6_CACACAAGTCCCGGTA-1	45.4867	12.4586	pDC	non-metastatic
BM6_CATTGAGTCCTCTCGA-1	45.9106	12.2243	pDC	non-metastatic
NB34_BM_CGTGCTTAGCAGCCTC-1	45.1203	12.1112	pDC	metastatic
NBBM1_AAAGTGATCGCCAGAC-1	-5.21059	41.0508	B cells	non-metastatic
NBBM2_AAAGTCCCAACGCATT-1	-6.83616	39.1223	B cells	metastatic
NBBM1_AGGATAAAGTCTGGTT-1	-5.72992	39.9087	B cells	non-metastatic
NBBM1_ATCGGCGAGCGATTCT-1	-5.75893	37.9404	B cells	non-metastatic
NBBM1_CATTGCCAGCTCGACC-1	-4.96165	39.1867	B cells	non-metastatic
NBBM1_CCTGTTGCATCGATCA-1	-5.65301	39.7349	B cells	non-metastatic
NBBM1_CGCATAAGTGAATGAT-1	-6.83661	41.0081	B cells	non-metastatic
NBBM1_CTGGTCTGTTTGTTCT-1	-5.13328	39.1566	B cells	non-metastatic
NBBM1_GACACGCAGACAGTCG-1	-4.09094	37.6566	B cells	non-metastatic
NBBM1_GCGATCGTCCATCGTC-1	-5.66852	38.3362	B cells	non-metastatic
NBBM1_TGGGAAGAGACTCGAG-1	-2.37372	40.3592	B cells	non-metastatic
NBBM1_TTTCGATCACTGTCCT-1	-5.26677	40.9372	B cells	non-metastatic
NBBM1_AGGAGGTCAGGTAGTG-1	-4.01785	40.1919	B cells	non-metastatic
NBBM1_AGTCTCCCACACGGTC-1	-4.16767	39.5967	B cells	non-metastatic
NBBM1_CGCCATTTCCCAGGAC-1	-2.08919	39.8384	B cells	non-metastatic
NBBM1_CTTCTAAGTTATCTGG-1	-3.74673	40.7278	B cells	non-metastatic
NBBM2_ACCCTCAAGATGAACT-1	-5.94413	39.2956	B cells	metastatic
NBBM1_AGGGTGATCCATGATG-1	-3.83937	39.6821	B cells	non-metastatic
NBBM1_TTCTTCCGTGGTTCTA-1	-6.05846	41.3404	B cells	non-metastatic
NBBM1_AACAAGAGTCGCTTAA-1	-5.11309	36.3048	B cells	non-metastatic
NBBM2_CAAGCTAAGCATGCAG-1	-7.56654	39.7786	B cells	metastatic
NBBM1_CACATGAAGGTACAAT-1	-5.2655	39.914	B cells	non-metastatic
NBBM2_CAGCAGCGTACATTGC-1	-6.99777	39.6706	B cells	metastatic
NBBM2_CCTCCTCGTACTAACC-1	-7.75272	41.0704	B cells	metastatic
NBBM1_GTTCATTTCCGATCGG-1	-6.06302	40.9573	B cells	non-metastatic
NBBM2_CGATGCGCATGCCATA-1	-8.43198	40.4057	B cells	metastatic
NBBM2_GAGAGGTCAGTCAGTT-1	-7.84176	40.4369	B cells	metastatic
NBBM2_GGAGAACTCCATATGG-1	-4.55827	40.0224	B cells	metastatic
NBBM2_GTAACACGTTCTTGTT-1	-7.74063	39.3675	B cells	metastatic
NBBM2_GTAGTACCAGACAAGC-1	-5.74715	39.7833	B cells	metastatic
NBBM1_GGTGTCGTCCTTACCG-1	-5.49609	38.636	B cells	non-metastatic
NBBM2_GTCTACCTCACCCTGT-1	-4.54466	39.4828	B cells	metastatic
NBBM2_TGAATGCAGAACGTGC-1	-6.5294	39.5896	B cells	metastatic
NBBM2_TGGAACTCATGCAGGA-1	-6.34584	39.7317	B cells	metastatic
NBBM2_TTCACCGCACCGGTCA-1	-8.18709	40.7619	B cells	metastatic
NBBM2_TTCCACGAGTTGCCTA-1	-7.87957	39.9558	B cells	metastatic
NBBM1_AATCACGGTACTCCGG-1	-4.628	40.3972	B cells	non-metastatic
NBBM5_CAAGCTAAGCTTTCCC-1	-7.90738	41.2718	B cells	non-metastatic
NBBM5_GGAGGATTCCATCTGC-1	-7.75269	40.4637	B cells	non-metastatic
NBBM5_TCAGTTTCACGACAGA-1	-8.23085	40.6571	B cells	non-metastatic
NBBM5_TTCAGGATCACATCAG-1	-8.14605	41.094	B cells	non-metastatic
NBBM1_CATTGTTTCGTAGGGA-1	-5.0459	39.7275	B cells	non-metastatic
NBBM6_GAGCTGCGTTATGTGC-1	-7.97669	40.4575	B cells	non-metastatic
NBBM6_GTACAACGTGGGATTG-1	-6.56317	39.3674	B cells	non-metastatic
NBBM1_AACTTCTTCTGCCTCA-1	-5.26147	37.9933	B cells	non-metastatic
NBBM6_TGCTCCAGTGAGTTTC-1	-8.47921	40.6112	B cells	non-metastatic
NBBM6_TGTTGAGCAGTAGTTC-1	-8.28905	40.8223	B cells	non-metastatic
BM10_ACAGCCGGTCTAATCG-1	-4.33348	41.5659	B cells	metastatic
BM10_ACGATCACACGCCACA-1	-3.71261	41.0853	B cells	metastatic
BM10_AGATCCAAGACTGTTC-1	-4.96222	38.3351	B cells	metastatic
BM10_CAACAACCACCCTGTT-1	-6.80632	41.609	progenitor	metastatic
BM10_CAATGACTCCCTCGAT-1	-6.04018	40.1918	B cells	metastatic
BM10_CACCAAAGTCACTCAA-1	-4.69815	40.7688	B cells	metastatic
BM10_GAAACCTCAAACCATC-1	-6.23228	41.0662	B cells	metastatic
BM10_GGGTCACGTTGTACGT-1	-5.128	41.6325	B cells	metastatic
BM10_TACCTGCAGTCACTCA-1	-5.45093	41.5704	B cells	metastatic
BM10_TCCGAAATCTCCCAAC-1	-7.02287	42.5377	B cells	metastatic
BM10_TCCGGGATCGATTTCT-1	-4.86907	42.6751	B cells	metastatic
BM10_TGCATCCGTAGATCCT-1	-6.3463	41.8562	B cells	metastatic
BM10_TTAATCCAGTCATCCA-1	-5.90776	41.3525	B cells	metastatic
BM6_AAAGAACGTGCCTATA-1	-4.72615	37.4402	B cells	non-metastatic
BM6_TGAGCATGTCGGTGTC-1	-6.52	40.9301	B cells	non-metastatic
NB21-BM2R_ATGCGATAGGTGCTAG-1	-5.5396	41.1157	B cells	non-metastatic
NB21-BM2R_ATGCGATAGTGAAGTT-1	-5.8008	39.1499	B cells	non-metastatic
NB34_BM_AACCCAAAGCTGGCTC-1	-3.37533	40.4295	B cells	metastatic
NB34_BM_ACTGATGTCCGTGCGA-1	-3.09991	40.2765	B cells	metastatic
NB34_BM_ACTTCCGGTTAGAAAC-1	-2.7636	40.5497	B cells	metastatic
NB34_BM_AGACAAATCGTCGGGT-1	-3.83828	40.9851	B cells	metastatic
NB34_BM_ATGTCTTAGCGATCGA-1	-4.47908	40.9965	B cells	metastatic
NB34_BM_CGAGGAAAGGTAGCCA-1	-4.11507	40.7461	B cells	metastatic
NB34_BM_CTGAGGCCAAGACGAC-1	-3.02893	41.2092	B cells	metastatic
NB34_BM_CTGCGAGCATAGAAAC-1	-3.18261	41.0888	B cells	metastatic
NB34_BM_GTCGTTCCACACGTGC-1	-5.24981	41.7475	B cells	metastatic
NB34_BM_TGTACAGAGACCTCAT-1	-3.9216	41.1083	B cells	metastatic
NB35-BM1_CAACGGCCACTAACGT-1	-5.95018	42.6551	B cells	metastatic
NB35-BM1_CAGATTGCAATACCTG-1	-5.93395	42.4373	B cells	metastatic
NB35-BM1_CTGAGCGCAGCGAGTA-1	-3.57855	42.2515	B cells	metastatic
NB35-BM1_GACCGTGCACTGTGAT-1	-4.39398	41.3907	B cells	metastatic
NB35-BM1_GATTTCTTCCCTAGGG-1	-5.05687	42.0326	B cells	metastatic
NB35-BM1_GCAACATGTGGAATGC-1	-5.38045	42.784	B cells	metastatic
NB35-BM1_GTCAGCGCAGCTACAT-1	-5.70143	42.5514	B cells	metastatic
NB35-BM1_GTTGCTCTCTTACTGT-1	-6.06757	42.8459	B cells	metastatic
NB35-BM1_TATTGCTCATTAAGCC-1	-4.06012	41.628	B cells	metastatic
NB35-BM1_TCACAAGTCCAGCAAT-1	-5.66402	41.5902	B cells	metastatic
NB35-BM1_TCATCATTCAAACGAA-1	-6.29643	42.7067	B cells	metastatic
NB35-BM1_TCTATACGTAATTAGG-1	-4.78793	41.9813	B cells	metastatic
NBBM1_GAGTGTTTCGACACTA-1	-5.2989	40.0715	B cells	non-metastatic
NBBM1_GGGCGTTTCGCATTGA-1	-5.7497	37.5301	B cells	non-metastatic
NBBM1_TCAATTCAGGATATAC-1	-4.90737	39.9256	B cells	non-metastatic
NBBM1_TCAGTGAAGTCGTTAC-1	-4.83577	40.4404	B cells	non-metastatic
NBBM2_ACGTCCTTCGTTACCC-1	-8.62614	32.6809	B cells	metastatic
NBBM2_AGAAGTATCTACGCAA-1	0.695704	39.3462	B cells	metastatic
NBBM2_ATTGGGTGTCTAGGTT-1	-8.87206	32.076	B cells	metastatic
NBBM2_CATGGATGTTTACCAG-1	-5.9157	41.2288	B cells	metastatic
NBBM2_CCAATGAAGCAGTCTT-1	-6.92126	40.3879	B cells	metastatic
NBBM2_CTTTCAACATGACCCG-1	-8.11207	41.3837	B cells	metastatic
NBBM2_GATCGTACACTGAATC-1	-5.95946	38.7026	B cells	metastatic
NBBM2_GGAGCAATCTTTCGAT-1	-5.80418	39.0618	B cells	metastatic
NBBM2_GTGGGAAGTTCGAACT-1	-7.91808	39.6967	B cells	metastatic
NBBM2_TACTGCCAGGAAGAAC-1	-4.04503	40.7226	B cells	metastatic
NBBM2_TGTTACTAGACTCCGC-1	-6.9179	39.0702	B cells	metastatic
NBBM2_TTGTTTGTCTGGGCAC-1	0.799283	40.3385	B cells	metastatic
NBBM5_CGAGGAAAGATAGGGA-1	-7.98154	40.779	B cells	non-metastatic
NBBM5_GTAATGCAGTCGCCCA-1	-7.56327	39.252	B cells	non-metastatic
BM10_ATGAGTCTCAACTTTC-1	-5.22489	40.4825	B cells	metastatic
BM10_TCGAAGTCACTTCAAG-1	-3.9812	37.7894	B cells	metastatic
BM10_TTCGATTTCATTGCTT-1	-6.10778	37.952	B cells	metastatic
BM6_TAACGACTCACTAGCA-1	-7.09619	41.1235	B cells	non-metastatic
BM7_CCTTACGAGCAATATG-1	-0.300964	38.6377	B cells	non-metastatic
BM7_CGGACTGGTTCGGCAC-1	-2.68186	39.2954	B cells	non-metastatic
BM7_GACCTGGGTGTAAGTA-1	-6.80982	38.5296	B cells	non-metastatic
BM7_GATGAAATCCAGGGCT-1	-7.78533	39.9361	B cells	non-metastatic
BM7_TGAGGGAGTCAACATC-1	-6.66022	38.4449	B cells	non-metastatic
BM7_TGTTCCGCAGAGCCAA-1	-7.01991	38.5847	B cells	non-metastatic
BM7_TTCCCAGCATACAGCT-1	-6.77121	39.2441	B cells	non-metastatic
[truncated: 36,514 more rows]

## Sheet: F1C
	avg.exp	pct.exp	features.plot	id	avg.exp.scaled
MS4A1	0.00848682	2.01091	MS4A1	T cells	-0.329066
S100A9	0.135207	18.3632	S100A9	T cells	-0.34699
FCER1A	0.000160882	0.0779423	FCER1A	T cells	-0.426219
S100A8	0.145664	17.3266	S100A8	T cells	-0.317206
TPSAB1	0.00703037	1.0756	TPSAB1	T cells	-0.279365
CPA3	0.00277102	0.498831	CPA3	T cells	-0.27805
C1QA	0.000210093	0.0701481	C1QA	T cells	-0.344367
C1QB	0.000246382	0.0701481	C1QB	T cells	-0.312809
DCN	0.000808204	0.124708	DCN	T cells	-0.37036
LUM	0.000600964	0.109119	LUM	T cells	-0.342538
C1QC	0.00012835	0.0311769	C1QC	T cells	-0.293237
FXYD3	8.63791e-05	0.0233827	FXYD3	T cells	-0.148838
KRT18	0.00149711	0.592362	KRT18	T cells	-0.229206
KRT8	0.000393815	0.233827	KRT8	T cells	-0.517992
RAMP2	0	0	RAMP2	T cells	-0.365844
CD34	0.000129713	0.0467654	CD34	T cells	-0.443877
RNASE1	4.98629e-05	0.0311769	RNASE1	T cells	-0.84436
EGFL7	0.000821724	0.335152	EGFL7	T cells	-0.52907
VWF	1.33076e-05	0.00779423	VWF	T cells	-0.879321
SMC4	0.0564897	14.1699	SMC4	T cells	-0.53987
MKI67	0.00409154	1.02884	MKI67	T cells	-0.586047
XBP1	0.248704	48.0359	XBP1	T cells	-0.131037
CD8A	0.470021	58.1839	CD8A	T cells	2.5
CD8B	0.308696	46.6173	CD8B	T cells	2.5
FOXP3	0.0019685	0.576773	FOXP3	T cells	2.5
CTLA4	0.00724559	1.92518	CTLA4	T cells	2.5
NKG7	2.89189	65.8769	NKG7	T cells	1.32078
GNLY	5.73891	54.0296	GNLY	T cells	1.11652
CD79B	0.0274279	6.93687	CD79B	T cells	-0.52087
KLRD1	0.831059	55.2377	KLRD1	T cells	1.16452
FCN1	0.00532068	1.03663	FCN1	T cells	-0.425551
CD1C	0.000175851	0.0467654	CD1C	T cells	-0.544032
CD3D	1.04177	91.0366	CD3D	T cells	2.5
CD3E	0.603846	80.7249	CD3E	T cells	2.5
RGS5	0.000808466	0.327358	RGS5	T cells	-0.357353
ACTA2	0.00916735	3.00078	ACTA2	T cells	1.43488
MT1M	0.000121559	0.0233827	MT1M	T cells	-0.203394
IRF7	0.0613555	16.5783	IRF7	T cells	-0.27306
TNFRSF18	0.0104281	2.46298	TNFRSF18	T cells	-0.212162
TIGIT	0.0447931	10.1325	TIGIT	T cells	1.07803
IRF4	0.0103316	2.9696	IRF4	T cells	-0.557941
VEGFA	0.000980358	0.288387	VEGFA	T cells	-0.777124
HILPDA	0.00454919	1.56664	HILPDA	T cells	-0.581852
LDHA	0.224345	50.3897	LDHA	T cells	0.101462
MYH11	0.00521009	1.78488	MYH11	T cells	0.750738
CLEC9A	3.36193e-05	0.0155885	CLEC9A	T cells	-0.334364
XCL1	0.0138652	2.58769	XCL1	T cells	-0.0132879
CD19	0.000667694	0.241621	CD19	T cells	-0.52273
MS4A11	0.0774827	21.8145	MS4A1	immature B	-0.101979
S100A91	0.284971	31.8952	S100A9	immature B	-0.34139
FCER1A1	0.00166418	0.645161	FCER1A	immature B	-0.382305
S100A81	0.338684	30.5242	S100A8	immature B	-0.312455
TPSAB11	0.00608136	0.846774	TPSAB1	immature B	-0.281802
CPA31	0.00181245	0.846774	CPA3	immature B	-0.283053
C1QA1	0.000278864	0.201613	C1QA	immature B	-0.342607
C1QB1	7.42098e-05	0.0806452	C1QB	immature B	-0.317739
DCN1	0.0260372	2.05645	DCN	immature B	2.5
LUM1	0.0207099	1.85484	LUM	immature B	2.5
C1QC1	1.68081e-05	0.0403226	C1QC	immature B	-0.295536
FXYD31	2.57366e-05	0.0806452	FXYD3	immature B	-0.339189
KRT181	0.000744063	0.604839	KRT18	immature B	-0.386838
KRT81	0.00109677	1.29032	KRT8	immature B	-0.206004
RAMP21	0.00371069	1.16935	RAMP2	immature B	-0.0618262
CD341	0.0135981	7.41935	CD34	immature B	-0.0602212
RNASE11	0.00137712	0.524194	RNASE1	immature B	-0.214842
EGFL71	0.0417916	16.6532	EGFL7	immature B	0.0766504
VWF1	0.000322712	0.241935	VWF	immature B	-0.161352
SMC41	0.546174	79.7984	SMC4	immature B	2.5
MKI671	0.637311	75.4435	MKI67	immature B	2.5
XBP11	0.172633	50.4032	XBP1	immature B	-0.290282
CD8A1	0.0273068	4.87903	CD8A	immature B	-0.161778
CD8B1	0.0209322	3.99194	CD8B	immature B	-0.109521
FOXP31	0.000323181	0.282258	FOXP3	immature B	0.0324408
CTLA41	0.000529783	0.362903	CTLA4	immature B	-0.126004
NKG71	0.299286	17.3387	NKG7	immature B	-0.30203
GNLY1	0.805294	12.1774	GNLY	immature B	-0.206115
CD79B1	1.10848	77.6613	CD79B	immature B	0.626714
KLRD11	0.0970163	9.31452	KLRD1	immature B	-0.230841
FCN11	0.0214159	3.34677	FCN1	immature B	-0.393671
CD1C1	0.00119171	0.846774	CD1C	immature B	-0.388564
CD3D1	0.0656694	8.34677	CD3D	immature B	-0.168389
CD3E1	0.0380497	8.02419	CD3E	immature B	-0.19181
RGS51	0.0090372	2.29839	RGS5	immature B	0.302143
ACTA21	0.00643649	2.58065	ACTA2	immature B	0.68342
MT1M1	0.000483816	0.322581	MT1M	immature B	1.61482
IRF71	0.0420541	19.6371	IRF7	immature B	-0.333159
TNFRSF181	0.00481675	2.09677	TNFRSF18	immature B	-0.368976
TIGIT1	0.00487912	2.21774	TIGIT	immature B	-0.294688
IRF41	0.185685	43.75	IRF4	immature B	1.46438
VEGFA1	0.00548112	2.21774	VEGFA	immature B	-0.531274
HILPDA1	0.0211658	18.0242	HILPDA	immature B	1.59545
LDHA1	0.395619	77.3387	LDHA	immature B	1.46486
MYH111	0.00611267	4.19355	MYH11	immature B	1.16939
CLEC9A1	0.00020718	0.241935	CLEC9A	immature B	-0.262044
XCL11	0.00242019	0.806452	XCL1	immature B	-0.285581
CD191	0.0644361	33.9113	CD19	immature B	0.914982
MS4A12	0.0455855	6.25	MS4A1	progenitor	-0.206963
S100A92	0.390071	34.0625	S100A9	progenitor	-0.33746
FCER1A2	0.0398926	10.5208	FCER1A	progenitor	0.734424
S100A82	0.37085	31.4583	S100A8	progenitor	-0.311663
TPSAB12	1.41158	15	TPSAB1	progenitor	2.5
CPA32	0.693687	28.8542	CPA3	progenitor	2.5
C1QA2	0.140511	6.97917	C1QA	progenitor	2.5
C1QB2	0.126636	6.875	C1QB	progenitor	2.5
DCN2	0.000983884	0.3125	DCN	progenitor	-0.34645
LUM2	0.00200906	0.520833	LUM	progenitor	-0.111397
C1QC2	0.175716	6.97917	C1QC	progenitor	2.5
FXYD32	0.000166465	0.3125	FXYD3	progenitor	0.102543
KRT182	0.015968	11.3542	KRT18	progenitor	2.5
KRT82	0.00777945	8.02083	KRT8	progenitor	2.5
RAMP22	0.000278268	0.208333	RAMP2	progenitor	-0.343045
CD342	0.069844	31.6667	CD34	progenitor	1.54197
RNASE12	0.00612861	3.4375	RNASE1	progenitor	2.03878
EGFL72	0.143268	44.7917	EGFL7	progenitor	1.57694
VWF2	0.00126156	1.04167	VWF	progenitor	2.01723
SMC42	0.165133	46.3542	SMC4	progenitor	0.208623
MKI672	0.139797	16.7708	MKI67	progenitor	0.14565
XBP12	0.213495	57.8125	XBP1	progenitor	-0.204742
CD8A2	0.00819055	2.5	CD8A	progenitor	-0.311461
CD8B2	0.00623696	2.60417	CD8B	progenitor	-0.28441
FOXP32	0	0	FOXP3	progenitor	-0.569636
CTLA42	0.000786193	0.520833	CTLA4	progenitor	0.00453099
NKG72	0.0792998	23.2292	NKG7	progenitor	-0.439729
GNLY2	0.0867862	10.2083	GNLY	progenitor	-0.398737
CD79B2	0.102381	24.2708	CD79B	progenitor	-0.441304
KLRD12	0.0164148	3.4375	KLRD1	progenitor	-0.38406
FCN12	0.0516159	6.5625	FCN1	progenitor	-0.333853
CD1C2	0.000786616	0.729167	CD1C	progenitor	-0.45056
CD3D2	0.031294	7.39583	CD3D	progenitor	-0.289891
CD3E2	0.0172061	5.52083	CD3E	progenitor	-0.317344
RGS52	0.00647244	1.04167	RGS5	progenitor	0.0965881
ACTA22	0.00397142	3.75	ACTA2	progenitor	0.00509799
MT1M2	7.97723e-05	0.104167	MT1M	progenitor	-0.413128
IRF72	0.0316518	18.125	IRF7	progenitor	-0.365549
TNFRSF182	0.0371031	7.29167	TNFRSF18	progenitor	0.533295
TIGIT2	0.000981068	0.416667	TIGIT	progenitor	-0.428749
IRF42	0.00349786	2.08333	IRF4	progenitor	-0.636754
VEGFA2	0.0558926	11.3542	VEGFA	progenitor	2.2224
HILPDA2	0.0140046	13.5417	HILPDA	progenitor	0.657104
LDHA2	0.275368	61.3542	LDHA	progenitor	0.507625
MYH112	0.00503883	3.4375	MYH11	progenitor	0.671301
CLEC9A2	0.00873779	8.75	CLEC9A	progenitor	2.5
XCL12	0.0121722	2.39583	XCL1	progenitor	-0.0535666
CD192	0.00662643	3.75	CD19	progenitor	-0.388385
MS4A13	1.11654	56.9154	MS4A1	B cells	2.5
S100A93	0.213185	27.1921	S100A9	B cells	-0.344074
FCER1A3	0.00013972	0.026096	FCER1A	B cells	-0.426837
S100A83	0.211242	24.0475	S100A8	B cells	-0.315592
TPSAB13	0.00792254	0.0521921	TPSAB1	B cells	-0.277074
CPA33	0.00292709	0.143528	CPA3	B cells	-0.277235
C1QA3	0.000186159	0.0521921	C1QA	B cells	-0.344979
C1QB3	0.00027733	0.0782881	C1QB	B cells	-0.311922
DCN3	1.12309e-05	0.013048	DCN	B cells	-0.478828
LUM3	1.84247e-05	0.013048	LUM	B cells	-0.438163
C1QC3	0.000189822	0.0652401	C1QC	B cells	-0.29197
FXYD33	3.49226e-06	0.013048	FXYD3	B cells	-0.409011
KRT183	0.000852128	0.3262	KRT18	B cells	-0.364217
KRT83	0.000506833	0.300104	KRT8	B cells	-0.467832
RAMP23	9.68968e-05	0.0391441	RAMP2	B cells	-0.357905
CD343	0.000249061	0.117432	CD34	B cells	-0.440477
RNASE13	3.43608e-05	0.026096	RNASE1	B cells	-0.851712
EGFL73	0.00233195	0.626305	EGFL7	B cells	-0.506742
VWF3	4.67188e-05	0.026096	VWF	B cells	-0.80179
SMC43	0.0502384	12.4478	SMC4	B cells	-0.582939
MKI673	0.00936442	2.12683	MKI67	B cells	-0.557617
XBP13	0.0487389	12.0564	XBP1	B cells	-0.549638
CD8A3	0.00257767	0.456681	CD8A	B cells	-0.355411
CD8B3	0.00103138	0.221816	CD8B	B cells	-0.346363
FOXP33	7.06788e-06	0.013048	FOXP3	B cells	-0.556469
CTLA43	2.00589e-05	0.013048	CTLA4	B cells	-0.385499
NKG73	0.0217985	3.01409	NKG7	B cells	-0.475721
GNLY3	0.0279738	4.09708	GNLY	B cells	-0.414503
CD79B3	2.69966	94.6242	CD79B	B cells	2.31581
KLRD13	0.00482764	1.08299	KLRD1	B cells	-0.406086
FCN13	0.00798231	1.52662	FCN1	B cells	-0.420279
CD1C3	0.0178613	5.16701	CD1C	B cells	2.16258
CD3D3	0.0055594	1.23956	CD3D	B cells	-0.38085
CD3E3	0.00289542	0.678497	CD3E	B cells	-0.403532
RGS53	0.000264827	0.117432	RGS5	B cells	-0.400924
ACTA23	0.00181828	0.652401	ACTA2	B cells	-0.587387
MT1M3	5.7757e-05	0.026096	MT1M	B cells	-0.523625
IRF73	0.114825	24.5172	IRF7	B cells	-0.10657
TNFRSF183	0.0122861	3.19676	TNFRSF18	B cells	-0.160238
TIGIT3	0.00126171	0.391441	TIGIT	B cells	-0.419097
IRF43	0.270572	37.1999	IRF4	B cells	2.44336
VEGFA3	0.000515997	0.182672	VEGFA	B cells	-0.802489
HILPDA3	0.00668346	2.3095	HILPDA	B cells	-0.302195
LDHA3	0.0985624	24.6738	LDHA	B cells	-0.89981
MYH113	0.00437245	1.44833	MYH11	B cells	0.362211
CLEC9A3	0.000120841	0.0521921	CLEC9A	B cells	-0.29802
XCL13	0.000148844	0.0391441	XCL1	B cells	-0.33962
CD193	0.156508	34.6816	CD19	B cells	2.5
MS4A14	0.0111546	2.57967	MS4A1	Tumor	-0.320286
S100A94	0.648508	67.83	S100A9	Tumor	-0.327797
FCER1A4	8.41345e-05	0.0758725	FCER1A	Tumor	-0.428461
S100A84	0.663216	69.7269	S100A8	Tumor	-0.304467
TPSAB14	0.00195003	0.531108	TPSAB1	Tumor	-0.29241
CPA34	0.00256137	0.834598	CPA3	Tumor	-0.279144
C1QA4	0.000635699	0.227618	C1QA	Tumor	-0.333474
C1QB4	0.00255386	0.379363	C1QB	Tumor	-0.246725
DCN4	0.00955573	0.986343	DCN	Tumor	0.820181
LUM4	0.010234	0.986343	LUM	Tumor	1.23873
C1QC4	0.000951463	0.227618	C1QC	Tumor	-0.276275
FXYD34	0	0	FXYD3	Tumor	-0.419973
KRT184	0.00165749	0.834598	KRT18	Tumor	-0.195634
KRT84	0.000393394	0.455235	KRT8	Tumor	-0.518179
RAMP24	0.0444228	26.5554	RAMP2	Tumor	2.5
CD344	0.00120158	0.531108	CD34	Tumor	-0.413344
RNASE14	0.00222089	0.986343	RNASE1	Tumor	0.185357
EGFL74	0.00531679	1.44158	EGFL7	Tumor	-0.462613
VWF4	0.00103	0.758725	VWF	Tumor	1.47989
SMC44	0.0930846	31.6388	SMC4	Tumor	-0.28775
MKI674	0.0626321	22.003	MKI67	Tumor	-0.270408
XBP14	0.0598902	27.7693	XBP1	Tumor	-0.526294
CD8A4	0.00313377	1.21396	CD8A	Tumor	-0.351056
CD8B4	0.000686228	0.531108	CD8B	Tumor	-0.35047
FOXP34	9.12039e-05	0.0758725	FOXP3	Tumor	-0.399726
CTLA44	0.000607663	0.30349	CTLA4	Tumor	-0.0863567
NKG74	0.035015	6.14568	NKG7	Tumor	-0.467448
GNLY4	0.0750514	8.95296	GNLY	Tumor	-0.401883
CD79B4	0.0298713	7.96662	CD79B	Tumor	-0.518276
KLRD14	0.00824402	2.12443	KLRD1	Tumor	-0.399592
FCN14	0.0369548	7.66313	FCN1	Tumor	-0.362893
CD1C4	7.5248e-05	0.0758725	CD1C	Tumor	-0.559428
CD3D4	0.00889975	2.35205	CD3D	Tumor	-0.369044
CD3E4	0.00546611	1.59332	CD3E	Tumor	-0.388049
RGS54	0.0457508	6.29742	RGS5	Tumor	2.5
ACTA24	0.00391805	2.12443	ACTA2	Tumor	-0.00958664
MT1M4	0.000297972	0.227618	MT1M	Tumor	0.68204
IRF74	0.00901353	3.79363	IRF7	Tumor	-0.436039
TNFRSF184	0.00221452	0.834598	TNFRSF18	Tumor	-0.441697
TIGIT4	0.000866479	0.379363	TIGIT	Tumor	-0.43269
IRF44	0.00278726	0.834598	IRF4	Tumor	-0.644949
VEGFA4	0.0119554	6.67678	VEGFA	Tumor	-0.177622
HILPDA4	0.026483	18.2853	HILPDA	Tumor	2.29216
LDHA4	0.430323	71.0167	LDHA	Tumor	1.74111
MYH114	0.00148917	0.682853	MYH11	Tumor	-0.975165
CLEC9A4	0.000177896	0.0758725	CLEC9A	Tumor	-0.274246
XCL14	0.000421022	0.379363	XCL1	Tumor	-0.333145
CD194	0.00157788	0.60698	CD19	Tumor	-0.502209
MS4A15	0.0138454	3.0401	MS4A1	proerythroblast	-0.311429
S100A95	0.182545	21.1514	S100A9	proerythroblast	-0.34522
FCER1A5	0.00155953	1.16429	FCER1A	proerythroblast	-0.385362
S100A85	0.274876	19.6636	S100A8	proerythroblast	-0.314026
TPSAB15	0.0271183	1.03493	TPSAB1	proerythroblast	-0.227781
CPA35	0.00647064	1.09961	CPA3	proerythroblast	-0.258741
C1QA5	0.000407324	0.0646831	C1QA	proerythroblast	-0.339319
C1QB5	0	0	C1QB	proerythroblast	-0.319865
DCN5	0.000825039	0.0646831	DCN	proerythroblast	-0.368068
LUM5	0.000138203	0.129366	LUM	proerythroblast	-0.418501
C1QC5	3.44903e-05	0.0646831	C1QC	proerythroblast	-0.295171
FXYD35	0.00115024	2.71669	FXYD3	proerythroblast	2.5
KRT185	0.000703444	0.970246	KRT18	proerythroblast	-0.395341
KRT85	0.000437717	0.776197	KRT8	proerythroblast	-0.498507
RAMP25	0.000134841	0.0646831	RAMP2	proerythroblast	-0.354796
CD345	0.00189199	1.94049	CD34	proerythroblast	-0.393677
RNASE15	0.00373306	6.27426	RNASE1	proerythroblast	0.902578
EGFL75	0.0215799	12.0957	EGFL7	proerythroblast	-0.22217
VWF5	0.000869482	0.194049	VWF	proerythroblast	1.10742
SMC45	0.260907	45.5369	SMC4	proerythroblast	0.868462
MKI675	0.368821	43.3376	MKI67	proerythroblast	1.3805
XBP15	0.02123	13.066	XBP1	proerythroblast	-0.607224
CD8A5	0.00550156	1.55239	CD8A	proerythroblast	-0.332516
CD8B5	0.00445159	1.35834	CD8B	proerythroblast	-0.305658
FOXP35	9.48216e-05	0.129366	FOXP3	proerythroblast	-0.392986
CTLA45	0.000158731	0.0646831	CTLA4	proerythroblast	-0.314902
NKG75	0.0424956	5.04528	NKG7	proerythroblast	-0.462766
GNLY5	0.106073	6.59767	GNLY	proerythroblast	-0.393566
CD79B5	0.0339778	7.95602	CD79B	proerythroblast	-0.513917
KLRD15	0.0125124	2.13454	KLRD1	proerythroblast	-0.391478
FCN15	0.0223467	2.78137	FCN1	proerythroblast	-0.391827
CD1C5	0.000743288	0.194049	CD1C	proerythroblast	-0.457191
CD3D5	0.0164993	3.16947	CD3D	proerythroblast	-0.342183
CD3E5	0.00536412	1.68176	CD3E	proerythroblast	-0.388663
RGS55	0.00294764	0.323415	RGS5	proerythroblast	-0.185909
ACTA25	0.000625474	1.09961	ACTA2	proerythroblast	-0.915617
MT1M5	0.00012202	0.0646831	MT1M	proerythroblast	-0.201079
IRF75	0.0263765	6.72704	IRF7	proerythroblast	-0.381975
TNFRSF185	0.00135809	0.388098	TNFRSF18	proerythroblast	-0.465631
TIGIT5	0.00210654	0.323415	TIGIT	proerythroblast	-0.390042
IRF45	0.00487377	1.87581	IRF4	proerythroblast	-0.620886
VEGFA5	0.0270238	13.066	VEGFA	proerythroblast	0.645473
HILPDA5	0.006636	9.83182	HILPDA	proerythroblast	-0.308414
LDHA5	0.0640653	21.3454	LDHA	proerythroblast	-1.17442
MYH115	0.00176601	1.22898	MYH11	proerythroblast	-0.846759
CLEC9A5	0.000104177	0.0646831	CLEC9A	proerythroblast	-0.304964
XCL15	0.00149378	0.452781	XCL1	proerythroblast	-0.307622
CD195	0.0047763	1.81113	CD19	proerythroblast	-0.430098
MS4A16	0.0125804	2.21086	MS4A1	myeloid	-0.315593
S100A96	22.2464	95.9908	S100A9	myeloid	0.479766
FCER1A6	0.0197963	4.93318	FCER1A	myeloid	0.14737
S100A86	17.8315	92.6745	S100A8	myeloid	0.11813
TPSAB16	0.0184006	0.676456	TPSAB1	myeloid	-0.250167
CPA36	0.00427589	0.808447	CPA3	myeloid	-0.270196
C1QA6	0.0316085	4.93318	C1QA	myeloid	0.459193
C1QB6	0.014436	2.29335	C1QB	myeloid	0.0935671
DCN6	0.00109598	0.131991	DCN	myeloid	-0.331193
LUM6	0.00108555	0.115492	LUM	myeloid	-0.262993
C1QC6	0.00763364	0.857944	C1QC	myeloid	-0.138571
FXYD36	4.13946e-06	0.0164989	FXYD3	myeloid	-0.406979
KRT186	0.000542129	0.362976	KRT18	myeloid	-0.429109
KRT86	0.000962232	0.874443	KRT8	myeloid	-0.265715
RAMP26	0.000112332	0.0824946	RAMP2	myeloid	-0.35664
CD346	0.000958375	0.61046	CD34	myeloid	-0.420272
RNASE16	0.00537202	2.83782	RNASE1	myeloid	1.67993
EGFL76	0.00620687	2.68933	EGFL7	myeloid	-0.449453
VWF6	0.000546084	0.428972	VWF	myeloid	0.356978
SMC46	0.055723	21.0691	SMC4	myeloid	-0.545152
MKI676	0.0691888	14.3046	MKI67	myeloid	-0.235056
XBP16	0.100899	37.7	XBP1	myeloid	-0.440448
CD8A6	0.0118338	2.12836	CD8A	myeloid	-0.282934
CD8B6	0.00835972	1.84788	CD8B	myeloid	-0.259147
FOXP36	0.000527175	0.0824946	FOXP3	myeloid	0.412477
CTLA46	0.000181846	0.0989936	CTLA4	myeloid	-0.303135
NKG76	0.219107	38.03	NKG7	myeloid	-0.352218
GNLY6	0.221351	11.9782	GNLY	myeloid	-0.362662
CD79B6	0.0645559	17.9178	CD79B	myeloid	-0.481457
KLRD16	0.0260104	3.81125	KLRD1	myeloid	-0.365819
FCN16	1.69894	84.4415	FCN1	myeloid	2.5
CD1C6	0.0185594	5.95611	CD1C	myeloid	2.26941
CD3D6	0.0300163	5.06517	CD3D	myeloid	-0.294407
CD3E6	0.0136325	3.0688	CD3E	myeloid	-0.338866
RGS56	0.000815911	0.31348	RGS5	myeloid	-0.356757
ACTA26	0.00417315	2.49134	ACTA2	myeloid	0.0606107
MT1M6	0.000542452	0.181488	MT1M	myeloid	1.90911
IRF76	0.075007	27.8832	IRF7	myeloid	-0.230553
TNFRSF186	0.00115223	0.61046	TNFRSF18	myeloid	-0.471384
TIGIT6	0.00181551	0.758951	TIGIT	myeloid	-0.400051
IRF46	0.00873043	3.99274	IRF4	myeloid	-0.576408
VEGFA6	0.0264389	11.2688	VEGFA	myeloid	0.613524
HILPDA6	0.00667506	4.32272	HILPDA	myeloid	-0.303295
LDHA6	0.256438	63.8014	LDHA	myeloid	0.356933
MYH116	0.00234424	1.20442	MYH11	myeloid	-0.578553
CLEC9A6	0.00131651	0.46197	CLEC9A	myeloid	0.200197
XCL16	0.00162438	0.494968	XCL1	myeloid	-0.304515
CD196	0.00241006	1.00643	CD19	myeloid	-0.483447
MS4A17	0.0362309	9.15033	MS4A1	plasma	-0.237751
S100A97	0.872643	57.5163	S100A9	plasma	-0.319416
FCER1A7	0.00178286	0.653595	FCER1A	plasma	-0.378838
S100A87	0.858615	48.366	S100A8	plasma	-0.299657
TPSAB17	0.000778552	0.653595	TPSAB1	plasma	-0.295419
CPA37	0.0015571	0.653595	CPA3	plasma	-0.284386
C1QA7	0	0	C1QA	plasma	-0.349743
C1QB7	0	0	C1QB	plasma	-0.319865
DCN7	0.00607335	1.96078	DCN	plasma	0.346228
LUM7	0	0	LUM	plasma	-0.441187
C1QC7	0	0	C1QC	plasma	-0.295882
FXYD37	0	0	FXYD3	plasma	-0.419973
KRT187	0.00988266	5.88235	KRT18	plasma	1.52612
KRT87	0.00255459	1.96078	KRT8	plasma	0.44101
RAMP27	0.00751407	2.61438	RAMP2	plasma	0.249787
CD347	0.000930649	0.653595	CD34	plasma	-0.421062
RNASE17	0.00285057	0.653595	RNASE1	plasma	0.484012
EGFL77	0.0166427	4.57516	EGFL7	plasma	-0.295164
VWF7	0	0	VWF	plasma	-0.910201
SMC47	0.0807638	29.4118	SMC4	plasma	-0.372634
MKI677	0.0356915	10.4575	MKI67	plasma	-0.415666
XBP17	1.75803	84.9673	XBP1	plasma	2.5
CD8A7	0.016442	4.57516	CD8A	plasma	-0.246851
CD8B7	0.00976926	3.92157	CD8B	plasma	-0.242372
FOXP37	0.000533983	0.653595	FOXP3	plasma	0.425159
CTLA47	0	0	CTLA4	plasma	-0.395711
NKG77	0.111124	16.9935	NKG7	plasma	-0.419809
GNLY7	0.269767	16.9935	GNLY	plasma	-0.349682
CD79B7	0.157049	44.4444	CD79B	plasma	-0.383272
KLRD17	0.00308641	1.96078	KLRD1	plasma	-0.409396
FCN17	0.0625411	7.18954	FCN1	plasma	-0.312213
CD1C7	0.00466267	0.653595	CD1C	plasma	0.142637
CD3D7	0.0622939	10.4575	CD3D	plasma	-0.18032
CD3E7	0.0193168	5.22876	CD3E	plasma	-0.304632
RGS57	0.0011911	1.96078	RGS5	plasma	-0.326687
ACTA27	0	0	ACTA2	plasma	-1.08773
MT1M7	0	0	MT1M	plasma	-0.813514
IRF77	0.172435	45.7516	IRF7	plasma	0.072812
TNFRSF187	0.0310528	5.88235	TNFRSF18	plasma	0.364214
TIGIT7	0.0121067	3.26797	TIGIT	plasma	-0.0461173
IRF47	0.109574	33.9869	IRF4	plasma	0.586602
VEGFA7	0.0203946	9.80392	VEGFA	plasma	0.28336
HILPDA7	0.00488194	3.92157	HILPDA	plasma	-0.538251
LDHA7	0.194138	50.9804	LDHA	plasma	-0.138995
MYH117	0.00281896	1.30719	MYH11	plasma	-0.358358
CLEC9A7	0	0	CLEC9A	plasma	-0.348373
XCL17	0.00164841	0.653595	XCL1	plasma	-0.303943
CD197	0.0352103	18.3007	CD19	plasma	0.256062
MS4A18	0.0109968	2.8169	MS4A1	NK	-0.320805
S100A98	0.243884	27.666	S100A9	NK	-0.342926
FCER1A8	0.00102633	0.201207	FCER1A	NK	-0.400938
S100A88	0.24792	24.5473	S100A8	NK	-0.314689
TPSAB18	0.00456354	0.603622	TPSAB1	NK	-0.285699
CPA38	0.0066203	0.653924	CPA3	NK	-0.25796
C1QA8	0.000572914	0.0503018	C1QA	NK	-0.335081
C1QB8	0.000530213	0.150905	C1QB	NK	-0.30468
DCN8	0	0	DCN	NK	-0.480357
LUM8	0.000143884	0.0503018	LUM	NK	-0.417568
C1QC8	0.000146867	0.0503018	C1QC	NK	-0.292855
FXYD38	0	0	FXYD3	NK	-0.419973
KRT188	0.000764363	0.352113	KRT18	NK	-0.382589
KRT88	0.000768899	0.503018	KRT8	NK	-0.351521
RAMP28	0	0	RAMP2	NK	-0.365844
CD348	0.00041002	0.201207	CD34	NK	-0.435892
RNASE18	0.000486915	0.100604	RNASE1	NK	-0.637066
EGFL78	0.00180907	0.402414	EGFL7	NK	-0.514473
VWF8	0.000380792	0.150905	VWF	NK	-0.0265785
SMC48	0.0641359	15.6942	SMC4	NK	-0.487192
MKI678	0.0102845	2.26358	MKI67	NK	-0.552656
XBP18	0.37494	63.0282	XBP1	NK	0.133223
CD8A8	0.0573529	10.4125	CD8A	NK	0.0734872
CD8B8	0.0235344	5.28169	CD8B	NK	-0.0785513
FOXP38	0.000111832	0.0503018	FOXP3	NK	-0.361297
CTLA48	0.000574937	0.201207	CTLA4	NK	-0.103017
NKG78	5.40465	98.5915	NKG7	NK	2.5
GNLY8	12.8618	84.7586	GNLY	NK	2.5
CD79B8	0.0744096	15.8451	CD79B	NK	-0.470997
KLRD18	1.79983	95.6237	KLRD1	NK	2.5
FCN18	0.00610415	1.50905	FCN1	NK	-0.423999
CD1C8	0.000756982	0.251509	CD1C	NK	-0.455095
CD3D8	0.177072	17.7062	CD3D	NK	0.225369
CD3E8	0.162784	29.4769	CD3E	NK	0.55942
RGS58	2.35778e-05	0.0503018	RGS5	NK	-0.420259
ACTA28	0.0101124	3.42052	ACTA2	NK	1.69494
MT1M8	0	0	MT1M	NK	-0.813514
IRF78	0.0878037	21.8813	IRF7	NK	-0.190707
TNFRSF188	0.130175	26.3078	TNFRSF18	NK	2.5
TIGIT8	0.10149	24.8994	TIGIT	NK	2.5
IRF48	0.0054379	1.86117	IRF4	NK	-0.61438
VEGFA8	0.00294948	1.00604	VEGFA	NK	-0.669562
HILPDA8	0.00692115	2.51509	HILPDA	NK	-0.271051
LDHA8	0.225133	48.4909	LDHA	NK	0.107733
MYH118	0.00642838	2.36419	MYH11	NK	1.31583
CLEC9A8	0.000120844	0.100604	CLEC9A	NK	-0.298019
XCL18	0.153462	27.6157	XCL1	NK	2.5
CD198	0.00183267	0.603622	CD19	NK	-0.496465
MS4A19	0.000189456	0.091659	MS4A1	Neutrophil	-0.356375
S100A99	96.1173	99.3584	S100A9	Neutrophil	2.5
FCER1A9	0.00124164	0.091659	FCER1A	Neutrophil	-0.394648
S100A89	147.285	99.45	S100A8	Neutrophil	2.5
TPSAB19	0	0	TPSAB1	Neutrophil	-0.297418
CPA39	0	0	CPA3	Neutrophil	-0.292512
C1QA9	0.000538432	0.091659	C1QA	Neutrophil	-0.335964
C1QB9	0.000440465	0.183318	C1QB	Neutrophil	-0.30725
DCN9	0	0	DCN	Neutrophil	-0.480357
LUM9	0	0	LUM	Neutrophil	-0.441187
C1QC9	0.00116104	0.274977	C1QC	Neutrophil	-0.271956
FXYD39	0	0	FXYD3	Neutrophil	-0.419973
KRT189	0	0	KRT18	Neutrophil	-0.542591
KRT89	0.000195907	0.091659	KRT8	Neutrophil	-0.605828
RAMP29	0	0	RAMP2	Neutrophil	-0.365844
CD349	0	0	CD34	Neutrophil	-0.447572
RNASE19	0.00049408	0.183318	RNASE1	Neutrophil	-0.633668
EGFL79	0.00406468	0.458295	EGFL7	Neutrophil	-0.481125
VWF9	0	0	VWF	Neutrophil	-0.910201
SMC49	0.0463729	4.85793	SMC4	Neutrophil	-0.60957
MKI679	0.0250162	2.56645	MKI67	Neutrophil	-0.473225
XBP19	0.0228947	3.11641	XBP1	Neutrophil	-0.60374
CD8A9	0.00722909	0.733272	CD8A	Neutrophil	-0.318989
CD8B9	0.00156682	0.091659	CD8B	Neutrophil	-0.33999
FOXP39	0	0	FOXP3	Neutrophil	-0.569636
CTLA49	0	0	CTLA4	Neutrophil	-0.395711
NKG79	0.909716	43.4464	NKG7	Neutrophil	0.0800633
GNLY9	0.0882586	7.51604	GNLY	Neutrophil	-0.398342
CD79B9	0.0104023	1.00825	CD79B	Neutrophil	-0.538943
KLRD19	0.012949	0.91659	KLRD1	Neutrophil	-0.390648
FCN19	0.889708	53.1622	FCN1	Neutrophil	1.32618
CD1C9	0.000686633	0.091659	CD1C	Neutrophil	-0.465861
CD3D9	0.0062147	0.733272	CD3D	Neutrophil	-0.378534
CD3E9	0.00128015	0.091659	CD3E	Neutrophil	-0.41326
RGS59	0	0	RGS5	Neutrophil	-0.422148
ACTA29	0	0	ACTA2	Neutrophil	-1.08773
MT1M9	0	0	MT1M	Neutrophil	-0.813514
IRF79	0.0378936	3.66636	IRF7	Neutrophil	-0.346114
TNFRSF189	0	0	TNFRSF18	Neutrophil	-0.503584
TIGIT9	0.000788804	0.091659	TIGIT	Neutrophil	-0.435361
IRF49	0.00223135	0.183318	IRF4	Neutrophil	-0.65136
VEGFA9	0.0432605	5.22456	VEGFA	Neutrophil	1.53239
HILPDA9	0	0	HILPDA	Neutrophil	-1.17794
LDHA9	0.286586	28.0477	LDHA	Neutrophil	0.596924
MYH119	0.00126766	0.366636	MYH11	Neutrophil	-1.07791
CLEC9A9	4.98764e-05	0.091659	CLEC9A	Neutrophil	-0.32759
XCL19	0	0	XCL1	Neutrophil	-0.343161
CD199	0	0	CD19	Neutrophil	-0.537784
MS4A110	0.00503864	1.68244	MS4A1	erythroid	-0.340415
S100A910	0.0509811	13.5647	S100A9	erythroid	-0.350139
FCER1A10	0.000187538	0.105152	FCER1A	erythroid	-0.42544
S100A810	0.0431562	11.2513	S100A8	erythroid	-0.31973
TPSAB110	0	0	TPSAB1	erythroid	-0.297418
CPA310	0	0	CPA3	erythroid	-0.292512
C1QA10	0	0	C1QA	erythroid	-0.349743
C1QB10	0	0	C1QB	erythroid	-0.319865
DCN10	0	0	DCN	erythroid	-0.480357
LUM10	0	0	LUM	erythroid	-0.441187
C1QC10	0	0	C1QC	erythroid	-0.295882
FXYD310	0	0	FXYD3	erythroid	-0.419973
KRT1810	0	0	KRT18	erythroid	-0.542591
KRT810	0	0	KRT8	erythroid	-0.692776
RAMP210	0	0	RAMP2	erythroid	-0.365844
CD3410	0	0	CD34	erythroid	-0.447572
RNASE110	0	0	RNASE1	erythroid	-0.868009
EGFL710	0.00117578	0.630915	EGFL7	erythroid	-0.523836
VWF10	0	0	VWF	erythroid	-0.910201
SMC410	0.0057095	2.83912	SMC4	erythroid	-0.88972
MKI6710	0.00972107	3.57518	MKI67	erythroid	-0.555694
XBP110	0.00261254	0.736067	XBP1	erythroid	-0.646198
CD8A10	0.000549673	0.105152	CD8A	erythroid	-0.37129
CD8B10	0.00099882	0.525762	CD8B	erythroid	-0.34675
FOXP310	0	0	FOXP3	erythroid	-0.569636
CTLA410	0	0	CTLA4	erythroid	-0.395711
NKG710	0.0055833	2.62881	NKG7	erythroid	-0.485871
GNLY10	0.00820886	2.31335	GNLY	erythroid	-0.419802
CD79B10	0.0169889	7.15037	CD79B	erythroid	-0.531951
KLRD110	0.000802066	0.42061	KLRD1	erythroid	-0.413738
FCN110	0.00108716	0.42061	FCN1	erythroid	-0.433937
CD1C10	0.000205778	0.105152	CD1C	erythroid	-0.539452
CD3D10	0.00325214	1.15668	CD3D	erythroid	-0.389006
CD3E10	0.00170034	0.630915	CD3E	erythroid	-0.410729
RGS510	0	0	RGS5	erythroid	-0.422148
ACTA210	0.00109967	0.42061	ACTA2	erythroid	-0.785129
MT1M10	0	0	MT1M	erythroid	-0.813514
IRF710	0.00991972	2.52366	IRF7	erythroid	-0.433217
TNFRSF1810	0	0	TNFRSF18	erythroid	-0.503584
TIGIT10	0	0	TIGIT	erythroid	-0.46249
IRF410	0.00124989	0.630915	IRF4	erythroid	-0.662679
VEGFA10	9.18603e-05	0.105152	VEGFA	erythroid	-0.825657
HILPDA10	7.74946e-05	0.105152	HILPDA	erythroid	-1.16778
LDHA10	0.00307145	1.36698	LDHA	erythroid	-1.65995
MYH1110	0	0	MYH11	erythroid	-1.6659
CLEC9A10	0	0	CLEC9A	erythroid	-0.348373
XCL110	0	0	XCL1	erythroid	-0.343161
CD1910	0.000699399	0.210305	CD19	erythroid	-0.522015
MS4A111	0.0620062	7.24947	MS4A1	pro B	-0.152917
S100A911	0.251643	30.064	S100A9	pro B	-0.342636
FCER1A11	0.00220008	0.21322	FCER1A	pro B	-0.36665
S100A811	0.26519	27.3987	S100A8	pro B	-0.314264
TPSAB111	0	0	TPSAB1	pro B	-0.297418
CPA311	0	0	CPA3	pro B	-0.292512
C1QA11	0.000397946	0.10661	C1QA	pro B	-0.339559
C1QB11	0	0	C1QB	pro B	-0.319865
DCN11	0.000164066	0.10661	DCN	pro B	-0.458027
LUM11	0	0	LUM	pro B	-0.441187
C1QC11	0	0	C1QC	pro B	-0.295882
FXYD311	0	0	FXYD3	pro B	-0.419973
KRT1811	0.000949542	0.21322	KRT18	pro B	-0.343826
KRT811	0.000539741	0.426439	KRT8	pro B	-0.453227
RAMP211	0	0	RAMP2	pro B	-0.365844
CD3411	0.113693	30.7036	CD34	pro B	2.5
RNASE111	0	0	RNASE1	pro B	-0.868009
EGFL711	0.221643	47.8678	EGFL7	pro B	2.5
VWF11	0.000505356	0.21322	VWF	pro B	0.262471
SMC411	0.239559	47.1215	SMC4	pro B	0.72138
MKI6711	0.0242902	6.28998	MKI67	pro B	-0.47714
XBP111	0.722879	79.2111	XBP1	pro B	0.861587
CD8A11	0.00416365	1.0661	CD8A	pro B	-0.342992
CD8B11	0.00295855	1.0661	CD8B	pro B	-0.323427
FOXP311	0	0	FOXP3	pro B	-0.569636
CTLA411	0	0	CTLA4	pro B	-0.395711
NKG711	0.0351712	3.83795	NKG7	pro B	-0.467351
GNLY11	0.0636379	4.79744	GNLY	pro B	-0.404942
CD79B11	2.36033	95.7356	CD79B	pro B	1.9556
KLRD111	0.00958719	1.59915	KLRD1	pro B	-0.397038
FCN111	0.0208772	2.34542	FCN1	pro B	-0.394738
CD1C11	0.000924987	0.319829	CD1C	pro B	-0.429383
CD3D11	0.0105542	1.91898	CD3D	pro B	-0.363196
CD3E11	0.00983522	2.1322	CD3E	pro B	-0.361736
RGS511	0.000542541	0.21322	RGS5	pro B	-0.378666
ACTA211	0.00117404	0.533049	ACTA2	pro B	-0.764667
MT1M11	0.000401733	0.21322	MT1M	pro B	1.20283
IRF711	0.0620263	18.0171	IRF7	pro B	-0.270971
TNFRSF1811	0.000697804	0.426439	TNFRSF18	pro B	-0.484083
TIGIT11	0.0024628	0.746269	TIGIT	pro B	-0.37779
IRF411	0.0434196	11.194	IRF4	pro B	-0.176345
VEGFA11	0.00071626	0.319829	VEGFA	pro B	-0.79155
HILPDA11	0.00843358	3.51812	HILPDA	pro B	-0.072874
LDHA11	0.0802083	23.9872	LDHA	pro B	-1.04591
MYH1111	0.00638873	2.1322	MYH11	pro B	1.29744
CLEC9A11	0	0	CLEC9A	pro B	-0.348373
XCL111	0.000252212	0.10661	XCL1	pro B	-0.337161
CD1911	0.0320497	10.5544	CD19	pro B	0.184804
MS4A112	0.00993038	2.62664	MS4A1	pDC	-0.324315
S100A912	0.761302	42.4015	S100A9	pDC	-0.323579
FCER1A12	0.122033	33.9587	FCER1A	pDC	2.5
S100A812	0.885191	39.9625	S100A8	pDC	-0.299003
TPSAB112	0.020262	0.375235	TPSAB1	pDC	-0.245388
CPA312	0.00591309	0.187617	CPA3	pDC	-0.261651
C1QA12	0.00230999	0.375235	C1QA	pDC	-0.290625
C1QB12	0	0	C1QB	pDC	-0.319865
DCN12	0.000327888	0.375235	DCN	pDC	-0.435731
LUM12	0	0	LUM	pDC	-0.441187
C1QC12	0.000674882	0.187617	C1QC	pDC	-0.281974
FXYD312	0.000302902	0.187617	FXYD3	pDC	0.530801
KRT1812	0.000135994	0.187617	KRT18	pDC	-0.514124
KRT812	0.00466273	3.56473	KRT8	pDC	1.37665
RAMP212	0.00177911	1.31332	RAMP2	pDC	-0.220081
CD3412	0.00135223	1.31332	CD34	pDC	-0.409052
RNASE112	0.00104367	0.375235	RNASE1	pDC	-0.372998
EGFL712	0.00923967	5.4409	EGFL7	pDC	-0.404615
VWF12	0.000123189	0.187617	VWF	pDC	-0.624342
SMC412	0.0887752	28.5178	SMC4	pDC	-0.31744
MKI6712	0.0699818	13.3208	MKI67	pDC	-0.23078
XBP112	0.29995	72.4203	XBP1	pDC	-0.0237588
CD8A12	0.00927842	2.06379	CD8A	pDC	-0.302943
CD8B12	0.00253014	1.31332	CD8B	pDC	-0.328526
FOXP312	0.000317217	0.375235	FOXP3	pDC	0.0213297
CTLA412	0	0	CTLA4	pDC	-0.395711
NKG712	0.108366	25.5159	NKG7	pDC	-0.421535
GNLY12	0.11061	10.8818	GNLY	pDC	-0.39235
CD79B12	0.0497865	10.6942	CD79B	pDC	-0.497135
KLRD112	0.0175432	3.93996	KLRD1	pDC	-0.381914
FCN112	0.0372774	4.69043	FCN1	pDC	-0.362254
CD1C12	0.00186807	0.750469	CD1C	pDC	-0.285053
CD3D12	0.0139404	4.50281	CD3D	pDC	-0.351227
CD3E12	0.0272943	10.5066	CD3E	pDC	-0.256586
RGS512	0.000620112	0.562852	RGS5	pDC	-0.372449
ACTA212	0.00889122	5.06567	ACTA2	pDC	1.3589
MT1M12	0	0	MT1M	pDC	-0.813514
IRF712	1.2073	91.182	IRF7	pDC	2.5
TNFRSF1812	0.00297496	0.938086	TNFRSF18	pDC	-0.420446
TIGIT12	0.00126781	0.562852	TIGIT	pDC	-0.418888
IRF412	0.114843	28.8931	IRF4	pDC	0.647367
VEGFA12	0.00199193	0.562852	VEGFA	pDC	-0.721868
HILPDA12	0.0103554	8.06754	HILPDA	pDC	0.17894
LDHA12	0.21693	57.7861	LDHA	pDC	0.042438
MYH1112	0.00345302	2.43902	MYH11	pDC	-0.0642561
CLEC9A12	0	0	CLEC9A	pDC	-0.348373
XCL112	0	0	XCL1	pDC	-0.343161
CD1912	0.00329305	1.50094	CD19	pDC	-0.463539

## Sheet: F1D
	avg.exp	pct.exp	features.plot	id	avg.exp.scaled
PHOX2B	0.000187915	0.0545596	PHOX2B	T cells	-0.314628
CDK4	0.0352759	11.1224	CDK4	T cells	-0.297834
MDK	0.00201878	0.55339	MDK	T cells	-0.400775
HAND2	0.000438164	0.0701481	HAND2	T cells	-0.303579
KCNQ2	0.000279498	0.0701481	KCNQ2	T cells	-0.287894
PHOX2B1	0.0199977	2.90323	PHOX2B	immature B	-0.0565079
CDK41	0.179942	48.871	CDK4	immature B	-0.127235
MDK1	0.0856221	23.2258	MDK	immature B	-0.0491399
HAND21	0.015656	2.66129	HAND2	immature B	-0.0561805
KCNQ21	0.00494504	1.97581	KCNQ2	immature B	-0.223561
PHOX2B2	0.00350354	0.3125	PHOX2B	progenitor	-0.271426
CDK42	0.087519	42.6042	CDK4	progenitor	-0.236225
MDK2	0.0472033	21.9792	MDK	progenitor	-0.210729
HAND22	0.0013981	0.208333	HAND2	progenitor	-0.287973
KCNQ22	0.00070489	0.3125	KCNQ2	progenitor	-0.282028
PHOX2B3	0.000725835	0.117432	PHOX2B	B cells	-0.307619
CDK43	0.0356567	10.1905	CDK4	B cells	-0.297384
MDK3	0.00498095	1.12213	MDK	B cells	-0.388316
HAND23	0.00069707	0.169624	HAND2	B cells	-0.29937
KCNQ23	0.0010624	0.247912	KCNQ2	B cells	-0.277098
PHOX2B4	0.279091	57.0561	PHOX2B	Tumor	2.5
CDK44	3.1062	90.5159	CDK4	Tumor	2.5
MDK4	0.877449	87.7845	MDK	Tumor	2.5
HAND24	0.223364	47.4962	HAND2	Tumor	2.5
KCNQ24	0.262488	65.7056	KCNQ2	Tumor	2.5
PHOX2B5	0.00259693	0.323415	PHOX2B	proerythroblast	-0.283239
CDK45	0.0600985	24.9677	CDK4	proerythroblast	-0.268561
MDK5	0.0104253	1.74644	MDK	proerythroblast	-0.365417
HAND25	0.00310757	0.323415	HAND2	proerythroblast	-0.260182
KCNQ25	0.00152186	0.258732	KCNQ2	proerythroblast	-0.270763
PHOX2B6	0.000834099	0.197987	PHOX2B	myeloid	-0.306208
CDK46	0.0311155	16.7794	CDK4	myeloid	-0.30274
MDK6	0.0105411	2.11186	MDK	myeloid	-0.36493
HAND26	0.000937433	0.164989	HAND2	myeloid	-0.295462
KCNQ26	0.000676011	0.230985	KCNQ2	myeloid	-0.282426
PHOX2B7	0.00806249	1.30719	PHOX2B	plasma	-0.212023
CDK47	0.0587723	22.8758	CDK4	plasma	-0.270125
MDK7	0.112961	20.915	MDK	plasma	0.0658461
HAND27	0	0	HAND2	plasma	-0.310702
KCNQ27	0	0	KCNQ2	plasma	-0.291748
PHOX2B8	0.000171021	0.100604	PHOX2B	NK	-0.314848
CDK48	0.0467447	13.8833	CDK4	NK	-0.284309
MDK8	0.00162763	0.503018	MDK	NK	-0.40242
HAND28	0.000499847	0.150905	HAND2	NK	-0.302576
KCNQ28	0.000132898	0.0503018	KCNQ2	NK	-0.289915
PHOX2B9	0	0	PHOX2B	Neutrophil	-0.317077
CDK49	0.00472072	0.824931	CDK4	Neutrophil	-0.333866
MDK9	0.00209987	0.274977	MDK	Neutrophil	-0.400434
HAND29	0.000670512	0.091659	HAND2	Neutrophil	-0.299801
KCNQ29	0.000503898	0.091659	KCNQ2	Neutrophil	-0.284799
PHOX2B10	0	0	PHOX2B	erythroid	-0.317077
CDK410	0.00171027	0.630915	CDK4	erythroid	-0.337416
MDK10	0	0	MDK	erythroid	-0.409266
HAND210	0	0	HAND2	erythroid	-0.310702
KCNQ210	0	0	KCNQ2	erythroid	-0.291748
PHOX2B11	0.000257077	0.10661	PHOX2B	pro B	-0.313727
CDK411	0.0326431	10.8742	CDK4	pro B	-0.300938
MDK11	0.09295	22.2814	MDK	pro B	-0.0183186
HAND211	0.00112815	0.10661	HAND2	pro B	-0.292362
KCNQ211	0.00147965	0.21322	KCNQ2	pro B	-0.271345
PHOX2B12	0.000919952	0.375235	PHOX2B	pDC	-0.30509
CDK412	0.0614727	23.0769	CDK4	pDC	-0.266941
MDK12	0.0170915	3.00188	MDK	pDC	-0.337379
HAND212	0.000555176	0.375235	HAND2	pDC	-0.301676
KCNQ212	0.0012613	0.562852	KCNQ2	pDC	-0.274356

## Sheet: F1F
	X1	X2	cell	fraction
NBBM1_AAACGCTGTCACAATC-1	33.639	9.29678	T cells	Met
NBBM2_AAACCCAGTGTATCCA-1	30.3221	-5.19984	T cells	Met
NBBM1_GGTAATCAGCTGAGCA-1	31.9063	11.5294	T cells	Met
NBBM1_GAAACCTCAAGTTGGG-1	33.4975	12.7882	T cells	Met
NBBM1_CATGAGTGTGTGGACA-1	32.2927	12.4892	T cells	Met
NBBM1_GTTGCGGCACCGTGGT-1	32.42	11.5979	T cells	Met
NBBM1_TACGGGCGTCTAACTG-1	33.451	12.5359	T cells	Met
NBBM1_TTCCTTCTCGGACTTA-1	33.3294	12.3664	T cells	Met
NBBM1_AGCGTATAGAACGTGC-1	28.6149	-21.463	T cells	Met
NBBM1_TATCTTGCAACGATCT-1	31.8509	5.66813	T cells	Met
NBBM2_CATGGTAAGCAGCCTC-1	29.9154	3.76963	T cells	Met
NBBM1_CGCGTGAGTGATGTAA-1	33.8045	10.5757	T cells	Met
NBBM2_TAGGAGGGTTATGTCG-1	26.1531	9.4807	T cells	Met
NBBM3_GTATTGGCAGCCTACG-1	28.3177	-4.81715	T cells	Met
NBBM4_AACCATGCATCGATCA-1	26.0386	2.09739	T cells	Met
NBBM1_AAAGGTAGTGAGTGAC-1	33.5949	9.76099	T cells	Met
NBBM4_ATGTCTTCATGGCCCA-1	26.1229	-18.0652	T cells	Met
NBBM4_CATACTTAGATCCCGC-1	27.1116	8.43885	T cells	Met
NBBM4_CCATCACCACATTGTG-1	29.6278	12.9173	T cells	Met
NBBM4_CCGCAAGAGTTTGAGA-1	23.7827	-18.2366	T cells	Met
NBBM4_CGATCGGTCTAGTGAC-1	26.9088	0.0656177	T cells	Met
NBBM4_CTTCCTTGTCTGATAC-1	25.5159	-7.70548	T cells	Met
NBBM4_CTTCTAACACTGCACG-1	28.1901	-8.06209	T cells	Met
NBBM4_GCCCAGACAGACCGCT-1	28.037	-8.11875	T cells	Met
NBBM4_GTTACAGTCAACCCGG-1	30.767	5.77053	T cells	Met
NBBM4_TCATCATGTCCAGCGT-1	28.8104	8.94654	T cells	Met
NBBM4_TCCCATGCAAGTGACG-1	25.0878	2.09675	T cells	Met
NBBM4_TGCTCCAGTTGGAGGT-1	27.8009	6.52407	T cells	Met
NBBM4_TGGGCTGGTGACACGA-1	26.8997	5.37837	T cells	Met
NBBM1_TCTCCGACATTGCTTT-1	31.8439	12.1862	T cells	Met
NBBM6_AGGGCCTAGAGGTATT-1	28.7811	-18.5378	T cells	Met
NBBM6_CACTTCGAGGCCCAAA-1	28.9417	-19.0094	T cells	Met
NBBM6_TGCTTCGTCAGGGTAG-1	29.353	-21.3752	T cells	Met
BM10_CTCCTCCTCCTTACCG-1	33.4505	15.4348	T cells	Met
BM10_GCGATCGCAACAGATA-1	29.0911	-16.0448	T cells	Met
NBBM1_AGGGTCCCAGCTACTA-1	32.9532	12.6439	T cells	Met
BM6_ACATTTCGTTTAGTCG-1	33.6599	8.45869	T cells	Met
BM6_ACGTACACAGGGTTGA-1	21.2562	6.8132	T cells	Met
BM6_AGGAAATCATTAGGAA-1	33.7479	9.08015	T cells	Met
BM6_ATTGGGTAGCCTGAGA-1	30.9524	6.64804	T cells	Met
BM6_CCGATGGGTGGACTAG-1	33.0928	7.51683	T cells	Met
BM6_CCTCTCCTCCAAGCCG-1	32.7547	8.20891	T cells	Met
BM6_CTCCCAATCTTCGCTG-1	33.9449	10.7286	T cells	Met
BM6_GACCAATGTATCCCTC-1	32.7879	8.59422	T cells	Met
BM6_GGCTTTCGTACAGTAA-1	34.019	9.64712	T cells	Met
BM6_TGATGGTGTACAGCGA-1	34.0262	10.0658	T cells	Met
BM6_TGCATCCGTCCTATAG-1	32.564	8.27167	T cells	Met
BM6_TGGGCGTTCTCGAGTA-1	33.7803	9.25822	T cells	Met
BM6_TGTAACGCAATATCCG-1	31.896	4.28298	T cells	Met
BM7_ACATACGTCGATGAGG-1	32.5284	8.35722	T cells	Met
BM7_AGCTCCTAGCAGGCTA-1	30.8253	11.804	T cells	Met
BM7_AGCTTGATCTCATTCA-1	32.7039	7.90522	T cells	Met
BM7_AGGCCACGTCACACGC-1	30.1914	8.8989	T cells	Met
BM7_AGGGAGTCAGACGCTC-1	31.1943	9.61752	T cells	Met
BM7_CCGGGATGTTATGCGT-1	32.0572	10.2838	T cells	Met
BM7_CGCTATCTCATAACCG-1	32.88	10.138	T cells	Met
BM7_GACGTTAAGATCCCGC-1	31.3348	7.48922	T cells	Met
BM7_GGGTTGCAGTCGTTTG-1	32.009	9.09761	T cells	Met
BM7_TACGGGCGTACCAGTT-1	31.5034	6.53726	T cells	Met
NB21-BM2R_AACCATGGTCATATGC-1	31.2484	8.46763	T cells	Met
NB21-BM2R_AGAATAGCATGCTGGC-1	32.9634	9.65892	T cells	Met
NB21-BM2R_CACACCTAGGCAATTA-1	33.6224	12.3735	T cells	Met
NB21-BM2R_CTAGCCTCACATTTCT-1	33.9571	10.5267	T cells	Met
NB21-BM2R_CTCGTACGTGCAACTT-1	33.8211	10.1397	T cells	Met
NB21-BM2R_CTTCTCTAGCTAACAA-1	22.533	8.02402	T cells	Met
NB21-BM2R_GATCAGTCACCAACCG-1	31.2854	7.18044	T cells	Met
NB21-BM2R_GGAGCAATCTACTCAT-1	32.4819	8.35682	T cells	Met
NB21-BM2R_TCGCGAGGTCCAACTA-1	33.0361	8.99803	T cells	Met
NB21-BM2R_TTAGGACCAGACAAAT-1	33.6302	11.1698	T cells	Met
NB33-BM3_CAAGCTAGTAACATGA-1	28.3962	-8.40964	T cells	Met
NB34_BM_AATGACCCACAGTACT-1	31.7301	8.44974	T cells	Met
NB34_BM_ACGCACGGTGATATAG-1	23.6613	7.84353	T cells	Met
NB34_BM_AGTACTGTCGTCAACA-1	31.8141	6.4579	T cells	Met
NB34_BM_ATAGGCTTCATTGTGG-1	28.7862	5.63634	T cells	Met
NB34_BM_CATTCCGAGTACTCGT-1	22.6879	8.17916	T cells	Met
NB34_BM_CCCAACTTCTGCCTGT-1	29.9422	-1.15028	T cells	Met
NB34_BM_CCTCCTCTCTAGACAC-1	29.8308	-4.80687	T cells	Met
NB34_BM_CTACATTCAACTTGCA-1	32.5174	8.8867	T cells	Met
NB34_BM_GACTCTCCAAGGTACG-1	28.5779	-0.694277	T cells	Met
NB34_BM_GAGCCTGCACTTCATT-1	26.7948	-4.77641	T cells	Met
NB34_BM_TACCGAATCTACTATC-1	31.0271	3.90137	T cells	Met
NB34_BM_TCAAGTGGTTCTCTAT-1	33.1612	8.62657	T cells	Met
NB35-BM1_ACGTAGTTCCCATACC-1	28.5379	-7.07806	T cells	Met
NB35-BM1_AGTACCACAGCTGAGA-1	34.1018	8.11641	T cells	Met
NB35-BM1_AGTTCGAAGTCGAGGT-1	33.6984	-17.5715	T cells	Met
NB35-BM1_CCTAACCTCCCTCTTT-1	32.5821	13.6157	T cells	Met
NB35-BM1_GCTCAAAAGCTGTCCG-1	29.4684	-11.5088	T cells	Met
NB35-BM1_GGCACGTGTCACAGAG-1	27.9797	-7.71713	T cells	Met
NB35-BM1_GTAACACCAGCCTACG-1	28.8658	-3.99523	T cells	Met
NB35-BM1_TACGCTCAGTGCAACG-1	20.9886	2.99681	T cells	Met
NB35-BM1_TACGCTCGTTCTCGTC-1	28.2959	-21.1972	T cells	Met
NB35-BM1_TCACTATGTCGTGGAA-1	27.2033	-22.5014	T cells	Met
NB35-BM1_TGCTTGCAGGTGAGAA-1	33.8524	7.19578	T cells	Met
NB35-BM1_TGTTTGTCAGCTGGTC-1	29.145	-10.8335	T cells	Met
NB37-BM5_AAGGCAGTCGGAAACG-1	33.1426	10.2949	T cells	Met
NB37-BM5_AGAGTGGCATTATCTC-1	33.0504	10.0829	T cells	Met
NB37-BM5_CAGCGACCAGCTGGCT-1	28.8539	9.1708	T cells	Met
NB37-BM5_CATATGGTCGTCGTTC-1	30.9914	4.67907	T cells	Met
NB37-BM5_CTCGGAGAGTTAAGTG-1	33.5281	9.14138	T cells	Met
NB37-BM5_CTCTAATAGGCATTGG-1	30.7742	10.5082	T cells	Met
NB37-BM5_GCAGTTAGTTGGACCC-1	32.4875	7.68937	T cells	Met
NB37-BM5_TAAGTGCCAGCGTCCA-1	32.2691	9.394	T cells	Met
NB37-BM5_TACTCATTCCGTTGCT-1	32.1992	8.60541	T cells	Met
NB37-BM5_TCGTACCGTCGCGGTT-1	33.0127	7.80896	T cells	Met
NB37-BM5_TGACGGCCATCTCCCA-1	33.7757	9.78387	T cells	Met
NB37-BM5_TGAGCATGTAACGTTC-1	33.2228	10.826	T cells	Met
NB37-BM5_TTCGAAGAGGACATTA-1	25.8025	7.60874	T cells	Met
NBBM1_AACCTTTTCCTCTAAT-1	33.3304	13.1973	T cells	Met
NBBM1_AGCGATTGTTCTTGTT-1	33.4753	11.3644	T cells	Met
NBBM1_ATGAGTCTCCTCAGAA-1	33.7618	7.96689	T cells	Met
NBBM1_CCTCAGTAGAGTCTGG-1	33.8527	10.4706	T cells	Met
NBBM1_CTTCTAAAGGGTCAAC-1	33.8137	12.6264	T cells	Met
NBBM1_GAAACCTAGCATGGGT-1	33.8219	10.2892	T cells	Met
NBBM1_GAGTTTGTCTATTTCG-1	33.7752	12.2439	T cells	Met
NBBM1_GTGAGGACAGGTCCCA-1	33.6278	13.449	T cells	Met
NBBM1_GTGTCCTAGTGCAACG-1	33.7243	13.1234	T cells	Met
NBBM1_TCGTGGGGTCACTTCC-1	29.2068	1.89983	T cells	Met
NBBM2_ACGTTCCAGATGAAGG-1	32.7578	8.94684	T cells	Met
NBBM2_ACTGTCCGTTGTGGAG-1	32.1729	12.6605	T cells	Met
NBBM2_AGTACTGCACCCTGAG-1	33.2644	10.1678	T cells	Met
NBBM2_ATGGTTGTCTGGCCTT-1	32.6906	11.7032	T cells	Met
NBBM2_CAACCTCTCTAGGCCG-1	30.4771	-4.57447	T cells	Met
NBBM2_CAAGCTATCCTGGTCT-1	33.6623	9.72027	T cells	Met
NBBM2_CCTCCTCGTCCTGTCT-1	33.5852	13.2048	T cells	Met
NBBM2_TACGGGCAGCTGAAAT-1	34.0375	10.392	T cells	Met
NBBM2_TGTAACGAGGGACACT-1	33.1653	8.4314	T cells	Met
NBBM2_TTCCGGTCATAGATGA-1	33.2542	8.7165	T cells	Met
NBBM4_AACTTCTAGTTCCGGC-1	33.1849	14.8622	T cells	Met
NBBM4_AGTACTGTCGTCACCT-1	29.6079	-10.0641	T cells	Met
NBBM4_CAACAGTCAATGACCT-1	33.4443	14.7097	T cells	Met
NBBM4_CACTGTCTCGATACTG-1	33.2971	14.8545	T cells	Met
NBBM4_CCACTTGGTTCCCACT-1	29.1296	-7.58823	T cells	Met
NBBM4_CGCATAAAGATCGCTT-1	33.157	15.0038	T cells	Met
NBBM4_GACTATGCAAGATCCT-1	28.3062	-8.14418	T cells	Met
NBBM4_GGGCTCAGTCTTGAGT-1	29.366	-6.96011	T cells	Met
NBBM4_GTCATTTAGAGGGTCT-1	28.3185	-6.81821	T cells	Met
NBBM4_TACCCACGTTCTCCTG-1	30.5477	-4.53937	T cells	Met
NBBM4_TCCTGCAGTCCGAAGA-1	29.7933	-7.06313	T cells	Met
NBBM4_TTCATGTCAATTCTTC-1	29.2797	-6.55535	T cells	Met
BM10_ATGCGATTCAAGCCAT-1	28.6763	-6.68401	T cells	Met
BM10_ATTCCTAGTACCCGAC-1	29.6925	-3.87678	T cells	Met
BM10_CACGTTCGTGCACATT-1	33.308	11.4367	progenitor	Met
BM10_GAATCGTTCACATCAG-1	33.6903	12.4306	T cells	Met
BM10_GAGCTGCAGAGCAGTC-1	32.4869	12.4643	T cells	Met
BM10_TCCAGAATCCCGAAAT-1	33.6164	12.6243	T cells	Met
BM10_TCTGCCACAGCAAGAC-1	27.5938	-0.297541	T cells	Met
BM10_TTACCATGTCCAGCCA-1	26.6357	5.35189	T cells	Met
BM10_TTCACGCCAATAGTAG-1	30.7099	-9.00142	T cells	Met
BM10_TTCGATTTCCTCTGCA-1	30.2421	-6.78942	T cells	Met
BM7_CGATTGAAGTACTTGC-1	26.5094	-6.90894	T cells	Met
NB21-BM2R_AGAGCTTTCTCGCATC-1	31.9403	10.3716	T cells	Met
NB21-BM2R_AGATTGCCACTGTCGG-1	26.025	9.09995	T cells	Met
NB21-BM2R_CAAGGCCCACGCCAGT-1	33.3706	10.3602	T cells	Met
NB21-BM2R_CTCGAAAGTCTACCTC-1	33.2399	11.5365	T cells	Met
NB21-BM2R_GACTGCGGTGGCAAAC-1	31.3686	8.87542	T cells	Met
NB21-BM2R_GGACAGACAAGAGTCG-1	28.4305	7.89612	T cells	Met
NB21-BM2R_GTTCTCGAGACAAGCC-1	32.2051	8.27004	T cells	Met
NB33-BM3_ACTTTGTTCTCTCTTC-1	31.3747	13.8177	T cells	Met
NB33-BM3_AGTAGCTCAGGTAGTG-1	32.4215	14.0856	T cells	Met
NB33-BM3_GAGTTACTCCGGTTCT-1	31.4572	13.6878	T cells	Met
NB33-BM3_GGGATCCTCCATACTT-1	30.6217	13.7028	T cells	Met
NB33-BM3_GTCACTCTCGCATTAG-1	28.9124	-7.33871	T cells	Met
NB33-BM3_TCATCCGCAGGGACTA-1	31.6368	13.8271	T cells	Met
NB33-BM3_TCCTCCCTCCCTTGGT-1	32.7537	13.6973	T cells	Met
NB33-BM3_TCTTCCTTCACATTGG-1	33.8014	8.63362	T cells	Met
NB34_BM_ACTCCCACAGTCGCTG-1	29.6894	4.05317	T cells	Met
NB34_BM_AGGTTGTGTGTTGACT-1	32.2455	14.6239	T cells	Met
NB34_BM_CCACGAGTCAACACCA-1	32.592	11.1976	T cells	Met
NB34_BM_CCTGTTGAGGTGCCTC-1	28.01	12.185	T cells	Met
NB34_BM_GACTATGAGCATTTGC-1	33.8167	10.5717	T cells	Met
NB34_BM_TAACCAGCAACAGAGC-1	28.3743	-6.71094	T cells	Met
NB34_BM_TCATGCCTCCGACGGT-1	29.6926	13.1129	T cells	Met
NB34_BM_TTGCATTAGCCGCACT-1	32.3483	11.6243	T cells	Met
NB35-BM1_AAACGCTAGCCAAGTG-1	31.9285	13.1617	T cells	Met
NB35-BM1_ATCATTCGTCAGGCAA-1	34.0318	9.02385	T cells	Met
NB35-BM1_ATTCATCCACTGGACC-1	33.342	12.0239	T cells	Met
NB35-BM1_GACTTCCGTTAACCTG-1	32.4613	13.8516	T cells	Met
NB35-BM1_TCCCAGTTCGGTCAGC-1	31.9918	12.648	T cells	Met
NB37-BM5_ATTACTCCAGCCTTTC-1	28.8447	13.0001	T cells	Met
NBBM4_TGTTACTAGTCGAAGC-1	28.7588	-9.31553	T cells	Met
NBBM4_TGTTCATTCCCTATTA-1	30.3619	-5.57415	T cells	Met
BM6_TCCCAGTAGGTATCTC-1	30.3976	-9.71384	T cells	Met
NB33-BM3_AAAGGATCATAATCGC-1	30.77	13.5779	T cells	Met
NB34_BM_GTGTGATGTGCGAGTA-1	33.3631	10.0144	T cells	Met
NB35-BM1_CACGAATCAATTTCTC-1	29.4885	-12.8116	T cells	Met
NB35-BM1_CCAAGCGAGTTGGAGC-1	33.2421	8.54548	T cells	Met
NB35-BM1_CTTGAGAGTCAGGCAA-1	33.1974	8.20383	T cells	Met
NB37-BM5_CTTCTCTCATTCTCAT-1	29.1558	-6.34836	T cells	Met
NBBM1_TTAGGGTTCCATTTCA-1	33.4327	13.5927	T cells	Met
NBBM2_ACGTAGTAGGTTAGTA-1	33.3594	12.7114	T cells	Met
NBBM1_AAGACTCTCCTTATAC-1	33.5502	12.8258	T cells	Met
NBBM1_ATGTCCCCACTTCAAG-1	33.7168	12.6834	T cells	Met
NBBM1_TGAACGTCATCATTTC-1	33.4646	13.4463	T cells	Met
NBBM1_AAGAACAGTCATAACC-1	33.5723	12.7334	T cells	Met
NBBM1_TGCTCCAAGCTAGCCC-1	33.8057	12.4769	T cells	Met
NBBM1_TTGGGATTCAGCCTTC-1	33.1815	14.9174	T cells	Met
NBBM2_ATTACCTAGTCACTCA-1	33.6643	13.6269	T cells	Met
NBBM1_AACGGGACAGAGCCCT-1	34.0082	12.0612	T cells	Met
NBBM1_CTCTCGAAGGTCGTCC-1	33.8626	10.2455	T cells	Met
NBBM1_GCCATGGGTCAGATTC-1	33.1447	13.4436	T cells	Met
NBBM1_CACTGGGAGAGTCACG-1	33.5688	12.1746	T cells	Met
NBBM2_GTTTACTTCCTTCGAC-1	33.3218	13.7232	T cells	Met
NBBM2_TTTCCTCGTCCAGCGT-1	33.3994	14.5283	T cells	Met
NBBM1_GGGACCTGTACTAACC-1	33.1028	13.9558	T cells	Met
NBBM4_AATGGCTGTGGAATGC-1	31.1036	12.1245	T cells	Met
NBBM1_CTCAGTCCATCTTCGC-1	32.879	14.8439	T cells	Met
NBBM4_ATAGACCTCATTATCC-1	27.5841	5.35325	T cells	Met
NBBM1_AGAGAATCACTAGGTT-1	33.1254	14.3359	T cells	Met
NBBM4_ATCGTAGCACGATAGG-1	24.6579	6.56208	T cells	Met
NBBM4_CTATCTAAGCGTTCAT-1	29.4935	12.2863	T cells	Met
NBBM4_GGTGATTTCCAAATGC-1	31.0171	13.5525	T cells	Met
NBBM4_GTTGTGAAGGTCGTAG-1	27.7862	5.89801	T cells	Met
NBBM4_TTGGGATGTCTGATCA-1	26.433	3.27568	T cells	Met
BM6_AACAGGGTCTCACCCA-1	33.0753	13.8883	T cells	Met
BM6_ACGGTCGGTAACGGTG-1	30.6202	12.8058	T cells	Met
BM6_AGAAGTAAGCTAAACA-1	33.4482	11.444	T cells	Met
BM6_ATCGATGGTGATGTAA-1	33.3664	12.1356	T cells	Met
BM6_CACGGGTAGATGTAGT-1	33.4618	13.5091	T cells	Met
BM6_CATACAGAGACGCAGT-1	33.1214	14.0756	T cells	Met
BM6_CATGCTCTCCTTCTGG-1	33.0111	11.076	T cells	Met
BM6_CCTCCTCGTGACTCTA-1	33.6527	11.6519	T cells	Met
BM6_GACGCTGCAGGTGAGT-1	33.4342	13.0071	T cells	Met
BM6_GGATGTTAGCAACTTC-1	33.2581	12.9346	T cells	Met
BM6_TCAAGCACACACCGAC-1	33.6756	13.1618	T cells	Met
BM6_TCCTCGATCAACTTTC-1	32.6679	12.0771	T cells	Met
BM6_TCGACGGCAGTTTCGA-1	33.1352	13.9567	T cells	Met
BM6_TCTATCAAGACCTCAT-1	33.2802	11.5807	T cells	Met
BM6_TGGTGATAGCACACCC-1	33.7461	12.5142	T cells	Met
BM7_AAAGTAGGTTCACCTC-1	33.7512	11.9677	T cells	Met
BM7_AACCGCGTCTTCATGT-1	33.634	12.5789	T cells	Met
BM7_ACCTTTACACCATCCT-1	32.6966	12.6148	T cells	Met
BM7_ATCTACTGTTCGGCAC-1	32.8709	12.8737	T cells	Met
BM7_CAAGTTGTCGATCCCT-1	33.5285	13.6942	T cells	Met
BM7_CACACTCTCCGTCATC-1	33.4265	9.71626	T cells	Met
BM7_CACCTTGCACAGACTT-1	32.6901	12.8065	T cells	Met
BM7_CAGCTGGTCACGATGT-1	33.4104	13.4049	T cells	Met
BM7_CATCAAGTCCCTGACT-1	33.6443	12.2253	T cells	Met
BM7_CCACCTAGTCAAACTC-1	31.9352	11.531	T cells	Met
BM7_CTAACTTAGGCCATAG-1	32.3367	12.1082	T cells	Met
BM7_CTAAGACCAACGCACC-1	32.7541	12.2476	T cells	Met
BM7_GATCAGTAGCTCCTTC-1	33.1759	12.9565	T cells	Met
BM7_TACTTACTCACGCGGT-1	32.6722	12.5226	T cells	Met
BM7_TTTGCGCCACGTCAGC-1	33.0989	12.9545	T cells	Met
NB21-BM2R_CAGTCCTAGATACACA-1	30.7963	9.10472	T cells	Met
NB21-BM2R_TCCACACTCATTATCC-1	32.8903	13.901	T cells	Met
NB34_BM_CCCAACTTCCCTCGAT-1	31.6292	12.8936	T cells	Met
NB34_BM_CTATCTATCTCCAATT-1	32.839	12.2153	T cells	Met
NB34_BM_CTTCCTTTCATTACTC-1	32.0985	13.4919	T cells	Met
NB34_BM_TAGCACAGTCCTCATC-1	32.2977	9.76479	T cells	Met
NB34_BM_TATTCCATCCACCTCA-1	32.316	13.6836	T cells	Met
NB34_BM_TCTTAGTGTACAACGG-1	31.5677	10.5018	T cells	Met
NB37-BM5_CCTACACTCTGTCCGT-1	33.9288	12.4555	T cells	Met
NB37-BM5_CCTAGCTCATCAGTAC-1	33.5004	12.7909	T cells	Met
NB37-BM5_CTCGTCATCCCTCTTT-1	34.2252	11.2355	T cells	Met
NB37-BM5_GCAGCCATCTCCTATA-1	32.2867	8.81302	T cells	Met
NB37-BM5_TCGTACCAGCACAGGT-1	33.3961	13.4538	T cells	Met
NB37-BM5_TTGGAACTCACATACG-1	34.3081	10.9581	T cells	Met
NBBM1_ACACAGTCACCCAATA-1	32.6878	14.6205	T cells	Met
NBBM1_ATTACCTGTCCATACA-1	32.8652	12.7007	T cells	Met
NBBM1_AACACACGTGGACAGT-1	32.328	9.69953	T cells	Met
NBBM1_TCTGGCTGTACGGATG-1	32.2887	9.57737	T cells	Met
NBBM4_AGTACTGAGACGGTCA-1	25.4452	5.74045	T cells	Met
NBBM4_CAAGACTTCCTCTAAT-1	30.4764	13.0814	T cells	Met
NBBM4_CCACACTTCCGATAAC-1	25.1779	6.57421	T cells	Met
NBBM4_GATGTTGTCTCTTCAA-1	28.5966	13.4175	T cells	Met
NBBM4_TCTCACGCACCCAATA-1	26.5031	14.1124	T cells	Met
NBBM4_TCTTCCTGTGCCTATA-1	24.9809	6.19635	T cells	Met
NBBM4_TGAGTCAAGACGCCAA-1	25.888	5.78102	T cells	Met
BM6_ACCCTTGTCAAGAAAC-1	33.4982	9.87079	T cells	Met
NBBM1_CGGGCATTCGACGTCG-1	33.5794	13.338	T cells	Met
BM6_CAATGACTCTTTGCGC-1	28.121	11.4128	T cells	Met
BM6_CAGTTAGCATGAATCC-1	33.5984	10.7052	T cells	Met
BM6_GTTCGCTTCACCTCAC-1	32.8095	13.4997	T cells	Met
BM6_TACAGGTGTACGATTC-1	33.2883	10.9664	T cells	Met
BM6_TACCCACTCGCTTGCT-1	33.5869	11.407	T cells	Met
BM6_TATCTGTGTTTCCATT-1	33.7023	11.8117	T cells	Met
BM6_TCTCTGGTCTGAGGCC-1	33.6512	9.06873	T cells	Met
BM6_TGAGCATCACTTGTCC-1	32.7222	11.1713	T cells	Met
BM7_AACCGCGGTCCTGCTT-1	33.0205	10.4504	T cells	Met
BM7_ACCTTTAAGCTACCTA-1	31.7976	5.95893	T cells	Met
BM7_AGAATAGAGTCTTGCA-1	33.0023	9.81573	T cells	Met
BM7_CCTTCGATCGCGTAGC-1	32.9759	11.0193	T cells	Met
BM7_CGGACACAGATGTGTA-1	33.045	10.1944	T cells	Met
BM7_GCCAAATAGTAGGTGC-1	33.4477	10.6737	T cells	Met
BM7_TATGCCCTCTAACTTC-1	29.102	7.78266	T cells	Met
BM7_TCATTACCACATTTCT-1	33.1325	11.2509	T cells	Met
BM7_TGAGAGGTCCCTCAGT-1	33.5622	10.3594	T cells	Met
BM7_TGCGGGTAGTGTCCCG-1	31.5667	10.1483	T cells	Met
BM7_TTCTACACAACGCACC-1	33.1266	9.48094	T cells	Met
NB21-BM2R_ACTATCTGTCTCCCTA-1	29.4542	9.98874	T cells	Met
NB21-BM2R_AGACGTTCAGTCAGCC-1	33.5936	10.1341	T cells	Met
NB21-BM2R_AGCAGCCAGTGTACCT-1	28.5741	12.1903	T cells	Met
NB21-BM2R_CTCGGAGGTCTCACCT-1	33.5254	10.595	T cells	Met
NB21-BM2R_CTGAAACTCAGCTGGC-1	31.9807	10.066	T cells	Met
NB21-BM2R_TCAGCTCTCCGGGTGT-1	28.6698	10.0191	T cells	Met
NB21-BM2R_TCCACACAGCTGAACG-1	33.1916	9.65987	T cells	Met
NB21-BM2R_TGCCCATCAGCCAGAA-1	30.6176	11.8827	T cells	Met
NB34_BM_ACTATTCTCCACCTCA-1	30.3031	13.7593	T cells	Met
NB34_BM_ATTCATCAGCTCGACC-1	23.7538	7.92296	T cells	Met
NB34_BM_CTGGTCTAGTTGTCAC-1	30.3326	10.6614	T cells	Met
NB34_BM_GAACGTTGTCGATTTG-1	30.4886	10.8814	T cells	Met
NB34_BM_GGGACTCCACTTCCTG-1	31.2325	10.5772	T cells	Met
NB37-BM5_CCTACCACAATGTAAG-1	32.6376	8.51301	T cells	Met
NB37-BM5_CGTCAGGGTTTGGGCC-1	33.9643	10.9577	T cells	Met
NB37-BM5_GACTGCGAGCATGGCA-1	31.9172	7.38804	T cells	Met
NB37-BM5_GCATGATGTAGCGATG-1	30.4631	13.5575	T cells	Met
NB37-BM5_TACGGTACAATCCGAT-1	24.3817	6.3167	T cells	Met
NB37-BM5_TGACTTTGTCAATACC-1	33.3875	9.62425	T cells	Met
NB37-BM5_TGGTTAGTCCTACAGA-1	30.0066	2.45565	T cells	Met
NBBM1_CTTGAGACATATACCG-1	33.8435	11.3134	T cells	Met
NBBM1_CCACGTTTCCTTTAGT-1	32.5531	7.73608	T cells	Met
NBBM1_CCTCCAAAGTGCTACT-1	32.8694	10.1742	T cells	Met
NBBM1_TTCGATTCAACACTAC-1	33.3933	8.37665	T cells	Met
NBBM1_CCGGGTACAGCACGAA-1	31.1049	5.67315	T cells	Met
NBBM1_GCGGATCAGCACCGAA-1	27.9529	-15.8322	T cells	Met
NBBM1_GGCAGTCCATGACTTG-1	33.1304	14.5985	T cells	Met
NBBM1_TATTGGGGTCCATACA-1	28.1594	-10.4724	T cells	Met
NBBM1_CCTGTTGTCCGAGTGC-1	29.4973	0.405691	T cells	Met
NBBM1_CGGCAGTTCCTAGAGT-1	30.8089	-7.23203	T cells	Met
NBBM1_CGGTCAGGTGAGGATC-1	31.9236	7.33684	T cells	Met
NBBM1_CCCTGATTCTAGCATG-1	25.7289	-17.066	T cells	Met
NBBM4_ACTTCGCCAAGTAGTA-1	26.62	-8.47742	T cells	Met
NBBM4_AGACCCGTCTCCTGTG-1	27.9537	-3.41493	T cells	Met
NBBM4_CAGGTATAGGGAACAA-1	25.0311	-8.33929	T cells	Met
NBBM4_CATTTCACATAAGCAA-1	26.6723	-9.34227	T cells	Met
NBBM4_CCTGCATAGGGTAATT-1	26.3104	-11.2424	T cells	Met
NBBM4_CGTGATAGTGGCATCC-1	28.7445	-6.20488	T cells	Met
NBBM4_GCGATCGGTGGCATCC-1	26.2587	-8.95859	T cells	Met
NBBM4_TAGAGTCCATGGTACT-1	27.4989	-8.76473	T cells	Met
BM10_TTTCGATTCCATTTAC-1	28.0054	-10.3761	T cells	Met
BM6_ACGCACGTCCATAGGT-1	30.2541	8.62861	T cells	Met
BM6_ACGGTCGCAGGACTAG-1	34.1377	8.46043	T cells	Met
BM6_AGATGCTCACAGAGCA-1	33.6676	8.8291	T cells	Met
BM6_AGGTCTACACGGCACT-1	33.4403	8.36366	T cells	Met
BM6_ATGTCCCTCTAGCAAC-1	33.7291	7.30214	T cells	Met
BM6_CAATTTCAGGTTCCGC-1	31.9183	1.72459	T cells	Met
BM6_CCTCATGGTCATATGC-1	23.7073	-6.50316	T cells	Met
BM6_CTGGACGCAAGACTGG-1	34.0147	9.47558	T cells	Met
BM6_GAAACCTGTGTCGCTG-1	33.8925	8.44644	T cells	Met
BM6_TAACACGCACATGACT-1	31.3286	5.53436	T cells	Met
BM6_TCAGCCTGTGGTACAG-1	32.2535	5.94858	T cells	Met
BM6_TCATTTGAGCATGTTC-1	23.6569	-11.52	T cells	Met
BM6_TCTGCCAAGTTATGGA-1	28.6159	2.40318	T cells	Met
BM6_TTACTGTGTTAACAGA-1	30.9925	1.76185	T cells	Met
BM7_AACTGGTTCTACCTGC-1	32.1501	8.14366	T cells	Met
BM7_ATGGGAGGTTGCGCAC-1	33.0527	8.84354	T cells	Met
BM7_CGGAGCTAGATCTGAA-1	30.7638	6.82853	T cells	Met
BM7_CTAATGGTCGTCGTTC-1	30.6238	6.20602	T cells	Met
BM7_CTCGAGGGTCGGATCC-1	31.1364	5.65569	T cells	Met
BM7_GGCGACTTCAGCCTAA-1	31.7937	6.44285	T cells	Met
BM7_GGGACCTAGTGAATTG-1	30.5173	5.02549	T cells	Met
BM7_GTAACGTAGCTAGTCT-1	31.3101	7.19497	T cells	Met
BM7_GTCCTCAGTATCTGCA-1	32.1255	8.08689	T cells	Met
BM7_TCGAGGCTCTTTAGTC-1	30.6451	6.42276	T cells	Met
NB21-BM2R_AACACGTTCAACACTG-1	32.0542	6.71537	T cells	Met
NB21-BM2R_ACAGCCGTCATCTGCC-1	30.758	9.26223	T cells	Met
NB21-BM2R_ACTTTCATCCTCATTA-1	33.0869	8.13078	T cells	Met
NB21-BM2R_AGGCCACAGACACGAC-1	33.3471	8.83388	T cells	Met
NB21-BM2R_CCACCTAAGTGTGGCA-1	31.4589	5.58317	T cells	Met
NB21-BM2R_CCACCTATCGGATGTT-1	32.1976	6.54978	T cells	Met
NB21-BM2R_CCTACACAGTGTACGG-1	32.1176	8.45854	T cells	Met
NB21-BM2R_CGCGTTTGTCCGAGTC-1	31.1398	6.75748	T cells	Met
NB21-BM2R_CGCGTTTTCGCTGATA-1	31.1857	6.27337	T cells	Met
NB21-BM2R_GACCTGGCACATCCGG-1	28.2959	10.6376	T cells	Met
NB21-BM2R_GCACTCTGTTCTGGTA-1	31.0991	10.0251	T cells	Met
NB21-BM2R_GTACTCCCAAGCCTAT-1	31.9743	7.69946	T cells	Met
NB21-BM2R_TATGCCCAGTGTCCCG-1	32.9338	7.00099	T cells	Met
NB21-BM2R_TCGCGTTAGAGCTGCA-1	32.7068	6.8038	T cells	Met
NB33-BM3_TACGTCCTCAGTGCGC-1	30.894	-10.8689	T cells	Met
NB33-BM3_TCTACCGCAAACACCT-1	32.0513	9.15648	T cells	Met
NB34_BM_ACACTGATCTAGTGAC-1	33.3144	8.89435	T cells	Met
NB34_BM_AGAACCTTCATGGCCG-1	32.5504	8.90455	T cells	Met
NB34_BM_AGGTTACTCAGATGCT-1	31.2895	8.27984	T cells	Met
NB34_BM_ATGACCATCGCAGTTA-1	31.7009	9.18581	T cells	Met
NB34_BM_GCACTAACAGACAAAT-1	23.9495	-6.03049	T cells	Met
NB34_BM_GCGGATCAGTATGAGT-1	31.7679	10.1973	T cells	Met
NB34_BM_GTAATCGCAGTCAACT-1	31.8891	6.68461	T cells	Met
NB34_BM_TATGTTCGTCAGTCTA-1	24.688	-5.54029	T cells	Met
NB35-BM1_CATTTCACATCTAACG-1	33.7422	7.99102	T cells	Met
NB35-BM1_CCGTTCAGTCCAGCCA-1	32.8686	6.16158	T cells	Met
NB35-BM1_GTTTGGACAAAGACGC-1	32.9408	13.6796	T cells	Met
NB37-BM5_AAAGATGTCTTTACAC-1	31.7839	5.81214	T cells	Met
NB37-BM5_AAATGCCGTAAATGTG-1	33.2336	7.49696	T cells	Met
NB37-BM5_ATCGAGTGTAACGTTC-1	32.5978	7.11685	T cells	Met
NB37-BM5_CAGCGACGTCTCAACA-1	32.291	5.49826	T cells	Met
NB37-BM5_CCCTCCTGTCGAACAG-1	33.3652	9.27738	T cells	Met
NB37-BM5_CGCGTTTGTGAGCGAT-1	30.3231	4.04174	T cells	Met
NB37-BM5_CTCGGGAGTCTCAACA-1	32.2658	10.1199	T cells	Met
NB37-BM5_CTGGTCTGTCGGATCC-1	32.0728	6.26299	T cells	Met
NB37-BM5_GACCTGGTCGTGGTCG-1	30.4704	-2.41688	T cells	Met
NB37-BM5_GATGAGGTCGAGAGCA-1	31.2455	6.21987	T cells	Met
NB37-BM5_GTACTTTCAGTAAGAT-1	25.8735	1.35108	T cells	Met
NB37-BM5_TACTTGTAGTTGAGAT-1	30.6535	9.83595	T cells	Met
NB37-BM5_TGAGCCGCAGTACACT-1	32.5844	7.05158	T cells	Met
NB37-BM5_TGCGCAGAGGTAAACT-1	32.3157	7.2855	T cells	Met
NB37-BM5_TGTTCCGAGATGTCGG-1	32.3354	5.8437	T cells	Met
NBBM2_ACATCGATCGAACACT-1	33.1438	14.9479	T cells	Met
NBBM1_CTAAGTGGTTCGGTAT-1	32.0905	7.15992	T cells	Met
NBBM1_CCTCCTCAGCACTCAT-1	34.1475	11.1971	T cells	Met
NBBM2_CTAACCCAGAACTCCT-1	33.5323	13.4755	T cells	Met
NBBM4_AGAACCTTCAAAGACA-1	32.4491	14.5551	T cells	Met
NBBM1_ATCCCTGTCAGACCCG-1	32.6979	6.54292	T cells	Met
NBBM4_TCGTGCTGTGGATCGA-1	27.8082	2.87616	T cells	Met
NBBM4_TGAGGAGGTGTCCCTT-1	28.2297	-6.36457	T cells	Met
BM6_ACACAGTTCCTCAGAA-1	33.2452	9.80148	T cells	Met
BM6_GAAGGGTAGGTACATA-1	31.1083	11.0365	T cells	Met
BM6_GCCAGGTTCTACCACC-1	33.6874	12.8296	T cells	Met
BM6_TTCCTTCGTGACCGTC-1	32.9031	13.8119	T cells	Met
BM6_TTTACGTAGACTTCCA-1	33.9879	8.34476	T cells	Met
BM7_CTACACCAGTGTACGG-1	28.1581	7.41642	T cells	Met
BM7_GCGGGTTCAGACGCCT-1	31.0955	3.4003	T cells	Met
BM7_GGAGCAATCTTTCCTC-1	33.7009	8.92214	T cells	Met
NB21-BM2R_TCATTACTCTCAAGTG-1	33.137	10.2935	T cells	Met
NB33-BM3_CCCTCTCCATCTTAGG-1	32.8937	14.9052	T cells	Met
NB34_BM_ATTCCTACAAACACCT-1	32.0061	6.29271	T cells	Met
NB34_BM_TCCATCGAGCTTTCCC-1	30.2558	10.7218	T cells	Met
NB35-BM1_CAACCAAGTGCCTTTC-1	32.4633	13.0944	T cells	Met
NB35-BM1_GTCATCCCATCTAGAC-1	33.1657	14.9491	T cells	Met
NB37-BM5_ACGCCAGTCCTATTCA-1	32.9818	9.07252	T cells	Met
NB37-BM5_CGTTGGGGTAAGAGAG-1	32.3122	10.2071	T cells	Met
NB37-BM5_GAACCTAGTGAGTGAC-1	33.9403	12.3819	T cells	Met
NB37-BM5_GGACATTTCTGATACG-1	33.8559	10.6237	T cells	Met
NB37-BM5_TCTGGAATCTGATTCT-1	33.7588	10.51	T cells	Met
NB37-BM5_TTATGCTCATCTGGTA-1	29.4327	10.4306	T cells	Met
NBBM1_GTTGCTCTCTCGTCAC-1	33.8073	12.8944	T cells	Met
NBBM1_ATCCTATTCCGCAACG-1	33.7953	11.9993	T cells	Met
NBBM1_TGTCCCATCCGATAGT-1	33.4721	12.1633	T cells	Met
BM6_ATGAAAGGTCAGGTGA-1	33.6182	12.8247	T cells	Met
NBBM1_TTAATCCTCAAAGAAC-1	33.6346	12.5096	T cells	Met
BM6_ATGCATGGTCATCACA-1	32.9286	13.3777	T cells	Met
BM6_CAATACGAGCAGATAT-1	32.5811	12.9548	T cells	Met
BM6_CATACAGGTCCATAGT-1	32.6895	13.1732	T cells	Met
BM6_GACTCTCAGACGCAGT-1	33.7058	12.1773	T cells	Met
BM6_GTCATTTTCGCCTTGT-1	33.5484	12.4495	T cells	Met
BM6_TAATTCCTCCCTTGTG-1	33.7115	11.7385	T cells	Met
BM6_TCGACCTTCTGTCAGA-1	33.4048	12.2389	T cells	Met
BM6_TTACAGGCAGCTATAC-1	32.3879	12.3668	T cells	Met
BM7_AGATTGCAGCCATCGC-1	33.1941	12.6211	T cells	Met
BM7_CACACCTCAGTCCTTC-1	33.8071	11.5109	T cells	Met
BM7_CTTTGCGTCCACGTTC-1	33.234	13.027	T cells	Met
BM7_TGCTACCCACTGAAGG-1	33.8098	12.1643	T cells	Met
NB21-BM2R_CCGTTCATCGGAGCAA-1	29.0986	10.2188	T cells	Met
NB37-BM5_CCCAATCTCACCACCT-1	33.2223	7.94002	T cells	Met
NB37-BM5_CCTAAAGGTGCACGAA-1	33.5589	12.8685	T cells	Met
NB37-BM5_GAAACTCTCCACGCAG-1	33.4863	13.296	T cells	Met
NB37-BM5_GAAATGAGTACTTAGC-1	34.0076	10.895	T cells	Met
NB37-BM5_GCTCTGTCAACACCCG-1	33.3648	12.5097	T cells	Met
NB37-BM5_GCTGCGATCCGTAGTA-1	33.7396	13.0824	T cells	Met
NB37-BM5_GTCTTCGTCGGCGCAT-1	33.9407	11.6636	T cells	Met
NB37-BM5_TCAATCTCACTCAGGC-1	33.8279	11.2193	T cells	Met
NB37-BM5_TCTCATACATCCCACT-1	34.3044	11.5408	T cells	Met
NBBM1_GTAGAGGTCGAAGGAC-1	33.2819	14.4966	T cells	Met
NBBM2_ATGAAAGAGAGATCGC-1	30.6822	-4.40659	T cells	Met
NBBM4_GTGATGTCAGCAAGAC-1	27.6548	-6.88565	T cells	Met
BM6_AACCTTTAGGGCAACT-1	32.0001	9.40512	T cells	Met
BM6_AAGATAGTCGCAGTTA-1	34.0419	10.9225	T cells	Met
BM6_CACAACATCTCCTACG-1	33.7229	12.6597	T cells	Met
BM6_GCACATAGTATACCTG-1	31.479	5.84285	T cells	Met
BM6_GTTGCGGTCCGATTAG-1	31.3358	8.03693	T cells	Met
BM6_TCCTCCCCAAAGAACT-1	32.6045	7.99277	T cells	Met
BM6_TCTCTGGGTCCGGATC-1	29.2361	0.0460717	T cells	Met
BM7_CGAGCACAGTTGTCGT-1	33.755	8.8304	T cells	Met
BM7_GAACATCCATGCCACG-1	27.794	11.3242	T cells	Met
BM7_GACTACATCATCTGTT-1	33.0779	8.26477	T cells	Met
BM7_GGGATGATCAGCCTAA-1	32.4561	10.7017	T cells	Met
BM7_TGCGTGGCACACCGAC-1	30.2514	7.93462	T cells	Met
BM7_TGGCGCAAGCGTTTAC-1	33.279	10.4783	T cells	Met
NB21-BM2R_ACTTTCATCAGGTAAA-1	32.097	14.4001	T cells	Met
NB34_BM_AGTGATCGTTATGTCG-1	30.4458	6.93987	T cells	Met
NB34_BM_CAACAACAGAGCCGAT-1	29.024	-7.81635	T cells	Met
NB34_BM_GTCACTCCAATCCTTT-1	29.2631	-7.17015	T cells	Met
NB34_BM_GTCTAGAGTAGCTGTT-1	28.2342	3.42665	T cells	Met
NB34_BM_TCATTACCACCTCTGT-1	27.1199	-7.14062	T cells	Met
NB37-BM5_AAGGTTCGTCTCCACT-1	27.661	12.6773	T cells	Met
NB37-BM5_CTGATAGAGTCATGCT-1	33.8054	9.01601	T cells	Met
NB37-BM5_GCGCAACCAATAACGA-1	30.8633	1.61944	T cells	Met
NB37-BM5_TTAACTCTCCTTCAAT-1	26.9639	-8.02095	T cells	Met
NB37-BM5_TTAGTTCCAGTGGGAT-1	28.7743	0.809005	T cells	Met
NB37-BM5_TTTGGTTTCCAAAGTC-1	25.3524	-0.670041	T cells	Met
NBBM1_GCAGCCATCAGCACCG-1	33.1773	15.4433	T cells	Met
BM6_TTCATTGAGACGCATG-1	32.4577	13.7398	T cells	Met
BM7_GATCGCGGTCGTCTTC-1	25.9521	8.86247	T cells	Met
BM7_TTGAACGGTGTAAGTA-1	32.074	12.3163	T cells	Met
NB21-BM2R_CTCGGGAGTAGCGTCC-1	33.2809	11.9262	T cells	Met
NB34_BM_CAAGCTATCTGACCCT-1	27.6535	8.94532	T cells	Met
NB34_BM_TTACTGTTCGAAGTGG-1	29.3836	10.8143	T cells	Met
NB35-BM1_TGGGCGTTCGCTCCTA-1	32.0231	13.665	T cells	Met
NB37-BM5_CACTCCACAGTCTTCC-1	33.5353	12.5926	T cells	Met
NB37-BM5_GTAACTGCAGGCTCAC-1	32.92	11.9013	T cells	Met
NB37-BM5_TAAACCGAGTGTCTCA-1	33.9791	11.052	T cells	Met
NBBM1_CCCTAACCAACGAGGT-1	33.6666	13.2414	T cells	Met
NBBM1_CATACAGTCTTCTGTA-1	33.5746	12.878	T cells	Met
NBBM4_ACAGGGACATGATGCT-1	33.237	15.5145	T cells	Met
NBBM1_TTGCTGCGTTTGATCG-1	33.2423	15.4829	T cells	Met
NBBM4_TCAGTGATCGTAATGC-1	33.3559	15.6529	T cells	Met
NBBM4_TTCATGTTCACCATCC-1	33.1548	15.4087	T cells	Met
BM7_ACTGCTCTCGACCAGC-1	33.2878	13.7243	T cells	Met
NB34_BM_AAGCCATTCCAACCGG-1	32.8974	14.9114	T cells	Met
NB34_BM_TTGCATTTCTTCGCTG-1	31.745	12.8864	T cells	Met
NBBM1_GACAGCCTCCGCGATG-1	33.1768	13.9234	T cells	Met
NBBM1_CCCTAACAGCCAAGGT-1	33.4203	12.911	T cells	Met
NBBM1_TTACCATTCAATCCGA-1	33.4274	13.3672	T cells	Met
NBBM1_GCTACAAAGGCTTAAA-1	33.2956	12.9457	T cells	Met
NBBM1_GTCATTTAGATCGCTT-1	32.7889	14.2529	T cells	Met
NBBM1_GGAAGTGGTTCTCCTG-1	32.7654	13.3406	T cells	Met
NBBM5_GAGAAATCAACTCGAT-1	17.2972	0.443715	T cells	Met
BM6_TCATGAGTCATCTACT-1	33.3054	12.8553	T cells	Met
BM6_TGGATCATCAAGTTGC-1	33.4929	9.98554	T cells	Met
BM6_TTCCACGAGCTACTGT-1	32.9365	12.6833	T cells	Met
BM7_GAAATGAGTAGCTGCC-1	33.1926	12.7272	T cells	Met
NB35-BM1_TAACGACCAACTCCCT-1	33.5557	8.76049	T cells	Met
NBBM1_TGCATCCCAGGGCTTC-1	31.3306	5.31084	T cells	Met
NBBM4_ACTTCGCTCGAAACAA-1	29.2057	-11.2611	T cells	Met
NBBM4_CAAGAGGCATGGATCT-1	27.6843	-6.55563	T cells	Met
NBBM4_GCACATATCTCAGGCG-1	23.9519	1.52864	T cells	Met
NBBM4_TATACCTCAAACTCGT-1	31.8188	11.2575	T cells	Met
BM10_AGATGAAAGCCTGTGC-1	21.4993	-7.17071	T cells	Met
BM6_AGCCAATAGGTTGAGC-1	31.608	6.70374	T cells	Met
BM6_ATTCATCCACGTTCGG-1	28.4671	0.594716	T cells	Met
BM6_CGCATAATCCGTTGGG-1	30.342	1.69174	T cells	Met
BM6_CGTGTCTCATAGCACT-1	30.8871	6.27711	T cells	Met
BM6_CTCAATTGTGAGTCAG-1	28.8828	4.10762	T cells	Met
BM6_CTCCACACACTTGGCG-1	31.6766	6.45937	T cells	Met
BM6_CTCCTCCTCCGCTTAC-1	31.5136	5.25458	T cells	Met
BM6_CTGAGGCCAGGAGGAG-1	31.3338	5.72276	T cells	Met
BM6_TGAACGTAGGATTCCT-1	29.6087	2.74306	T cells	Met
BM7_ACAGCTAAGCCGCCTA-1	31.0569	6.37724	T cells	Met
BM7_ACTATCTTCTGGTGTA-1	30.9512	5.5774	T cells	Met
BM7_CAAGATCAGTGGGCTA-1	29.7977	-2.97414	T cells	Met
BM7_GATCAGTTCACAAACC-1	30.2387	7.1883	T cells	Met
BM7_GTCTTCGAGAGTACCG-1	29.8026	-1.22373	T cells	Met
BM7_TAGCCGGCACGGCTAC-1	30.8957	5.78937	T cells	Met
BM7_TGGGAAGAGAGCCCAA-1	27.8718	3.31874	T cells	Met
NB21-BM2R_AAAGTAGAGTCCGTAT-1	31.0995	6.14639	T cells	Met
NB21-BM2R_GGGATGAGTATGAATG-1	25.3642	1.85789	T cells	Met
NB34_BM_AGACCATTCGAATGCT-1	23.3557	-6.54462	T cells	Met
NB34_BM_CACTGTCCATCCGAAT-1	27.9905	-5.4117	T cells	Met
NB34_BM_CATTTCAAGTGAGGTC-1	23.4669	-6.14173	T cells	Met
NB34_BM_CCGGTGATCTGCGGGT-1	29.576	4.05322	T cells	Met
NB34_BM_CTCGAGGGTCTTCTAT-1	29.1917	-0.117193	T cells	Met
NB34_BM_GGAGGTAAGCCATTGT-1	31.8836	4.86156	T cells	Met
NB34_BM_GGGAGTAAGAGATGCC-1	29.398	1.27459	T cells	Met
NB37-BM5_AACCGCGCAGCTCCGA-1	28.3215	6.83167	T cells	Met
NB37-BM5_ACGGCCATCGGCGCAT-1	32.2714	6.15297	T cells	Met
NB37-BM5_AGTGGGATCGTTTGCC-1	33.8406	8.54648	T cells	Met
NB37-BM5_CAGCTAAGTAGATTAG-1	27.6859	-1.64466	T cells	Met
NB37-BM5_CCTAAAGCAGACAAGC-1	33.8198	10.6756	T cells	Met
NB37-BM5_GGACAGAGTAAAGTCA-1	31.2169	3.05609	T cells	Met
NB37-BM5_GGCCGATGTGGGTATG-1	24.4242	-7.87748	T cells	Met
NB37-BM5_GTGTGCGCACAGAGGT-1	29.4359	5.08781	T cells	Met
NB37-BM5_GTTAAGCTCTGACCTC-1	23.7825	-8.64169	T cells	Met
NB37-BM5_TATCAGGAGGTTACCT-1	29.6031	-2.20186	T cells	Met
NBBM1_ATGATCGGTGCGTTTA-1	-5.79075	39.3994	B cells	Met
NBBM2_AAACGAATCAGTCAGT-1	-7.49307	40.9936	B cells	Met
NBBM2_AAACGCTGTGAGATTA-1	-6.78448	40.4478	B cells	Met
NBBM1_CTCCCAAAGAGTGTGC-1	-2.61063	39.0144	B cells	Met
NBBM1_GGGATGACAGCCTTCT-1	-3.74191	38.7458	B cells	Met
NBBM1_GTCAAGTGTTAATCGC-1	-6.41419	41.1516	B cells	Met
NBBM1_GTCGTTCTCTTGGATG-1	-3.08009	40.2561	B cells	Met
NBBM1_TATTGCTAGCACGATG-1	-3.48252	39.6242	B cells	Met
NBBM1_GCTTGGGGTTATAGCC-1	-2.0993	39.2688	B cells	Met
NBBM1_TAGACTGAGTCATGAA-1	-6.41604	40.637	B cells	Met
NBBM2_AGGAATAAGCTTACGT-1	-7.32603	41.0814	B cells	Met
NBBM1_CTACAGATCGGAACTT-1	-7.4542	41.9374	B cells	Met
NBBM1_GAGTTACGTCACGTGC-1	-10.0843	42.79	B cells	Met
NBBM1_ATCGGCGAGGAGAGTA-1	-7.24484	42.1053	B cells	Met
NBBM2_AGGCCACAGCACTTTG-1	-8.18544	41.4798	B cells	Met
NBBM1_CCCTCAAAGGCCTAAG-1	-6.70878	41.4376	B cells	Met
NBBM1_TCATTTGTCCTCATAT-1	-7.16384	41.818	B cells	Met
NBBM2_CAGGCCATCTCACCCA-1	-7.88984	41.4523	B cells	Met
NBBM2_CATACAGTCCCGGTAG-1	-6.47763	39.9221	B cells	Met
NBBM2_CGGAGAATCGTGGGTC-1	-8.7475	42.0059	B cells	Met
NBBM2_CTGGTCTCAAATTAGG-1	-9.25605	41.5007	B cells	Met
NBBM2_GAACTGTCATACCGTA-1	-6.35364	40.4839	B cells	Met
NBBM2_GAAGGGTCAATAGGGC-1	-3.42569	38.5985	B cells	Met
NBBM2_GTCGAATCAATTGCGT-1	-5.97708	41.1656	B cells	Met
NBBM2_GTGTTAGCACCTGCGA-1	-6.67735	41.2205	B cells	Met
NBBM2_TATTTCGCACTGGCGT-1	-7.93191	41.324	B cells	Met
NBBM2_TCGACGGGTACGGTTT-1	-7.53881	41.2965	B cells	Met
NBBM2_TGTAAGCAGATAGTGT-1	-6.15778	40.4319	B cells	Met
NBBM3_AATCACGGTCGTTGGC-1	-7.22222	40.9059	B cells	Met
NBBM3_AGTACCACACGTTGGC-1	-6.55984	41.4335	B cells	Met
NBBM3_CGTCAAAGTAGATCCT-1	-7.24077	41.7423	B cells	Met
NBBM3_GGGTGAATCCACGTAA-1	-7.71673	41.9075	B cells	Met
NBBM3_GTAGGTTTCCCAGCGA-1	-8.69938	41.8509	B cells	Met
NBBM3_GTTACCCCAGACCTGC-1	-6.6396	40.6971	B cells	Met
NBBM3_TAGAGTCGTATCATGC-1	-2.11922	37.7555	B cells	Met
NBBM3_TTCACGCGTGTCCTAA-1	-6.1715	41.3555	B cells	Met
NBBM4_CCAAGCGAGCGCCTTG-1	-19.9755	13.4312	Tumor	Met
NBBM5_ACAGCCGTCGCGAAGA-1	-7.44425	41.3569	B cells	Met
NBBM5_AGTGCCGCACGACGCT-1	-1.74815	37.5456	B cells	Met
NBBM5_CAACAACAGGCTGGAT-1	-3.42633	39.883	B cells	Met
NBBM5_CCTCCTCCACGGCGTT-1	-1.58602	38.5862	B cells	Met
NBBM5_CTAACTTTCGCACGAC-1	-3.81157	39.5535	B cells	Met
NBBM5_CTTCTAATCTCAGGCG-1	-1.18735	36.7984	B cells	Met
NBBM5_GATCGTAAGATTGTGA-1	-7.99212	41.6537	B cells	Met
NBBM5_GTCAGCGAGCGCTGAA-1	0.33799	37.1945	B cells	Met
NBBM5_GTGAGCCAGGGAGTTC-1	-3.96053	40.5878	B cells	Met
NBBM5_TTACGCCTCCTTACCG-1	-4.98495	41.1108	B cells	Met
NBBM6_ACGTAGTGTCACAGAG-1	-3.57985	39.6507	B cells	Met
NBBM6_AGTGATCTCGAGCCAC-1	-6.04382	41.442	B cells	Met
NBBM6_AGTTCGAGTTCGGTTA-1	-4.51292	40.0163	B cells	Met
NBBM6_CAATTTCCAAATGCGG-1	-7.08672	41.5651	B cells	Met
NBBM6_CCCTCAATCGACTCCT-1	-4.66168	38.8599	B cells	Met
NBBM6_CCTCAACAGTGCTCAT-1	-3.71015	40.9029	B cells	Met
NBBM6_CCTCTCCCACCTGCAG-1	-8.41514	41.6342	B cells	Met
NBBM6_CTTCAATGTAATGCGG-1	-5.52004	41.5702	B cells	Met
NBBM6_GACTGATCACAAGCCC-1	-4.80178	41.0898	B cells	Met
NBBM6_GGGTTATAGGTCCCTG-1	-6.50874	41.8566	B cells	Met
NBBM6_TCCCATGTCCGCACTT-1	-8.07786	41.8839	B cells	Met
BM10_ATCATTCTCATTGTGG-1	-8.13246	41.8357	B cells	Met
BM10_CATTCATAGGCATTTC-1	-5.87637	41.2596	B cells	Met
BM10_TACCTCGTCTCGGTAA-1	-6.23458	41.0354	B cells	Met
BM10_TTGACCCCAAATGCTC-1	-6.00408	41.4034	B cells	Met
BM10_TTTCAGTGTTGCTGAT-1	-3.82007	38.6088	B cells	Met
BM6_ATCGTGACAATCCAGT-1	-8.67957	41.081	B cells	Met
BM6_CCTTGTGAGGCTATCT-1	-7.94349	41.0986	B cells	Met
BM6_CGCAGGTGTCATGGCC-1	-7.74697	41.1364	B cells	Met
BM6_GGAGATGTCCGTCAAA-1	-5.4113	39.1316	B cells	Met
BM6_TCCCATGAGCTGAGCA-1	-8.51122	41.8158	B cells	Met
BM6_TGGGTTACAAAGGGTC-1	-7.92075	42.1383	B cells	Met
BM7_CGATTGAGTAAACGCG-1	-9.49188	41.9816	B cells	Met
BM7_CGGAGCTAGACTGGGT-1	-8.48063	41.8444	B cells	Met
NB21-BM2R_ACCTTTAAGTGTCTCA-1	-7.88782	40.9244	B cells	Met
NB21-BM2R_ACGGCCAGTGCGGTAA-1	-4.17336	38.6004	B cells	Met
NB21-BM2R_ACTTTCAAGGCTAGCA-1	-3.92041	37.5474	B cells	Met
NB21-BM2R_ATCATGGCAGAGCCAA-1	-5.66263	39.3827	B cells	Met
NB21-BM2R_CAGAATCGTAATAGCA-1	-5.42947	39.2383	B cells	Met
NBBM1_TCCCACAGTCTTGAGT-1	24.4474	-8.87482	B cells	Met
NB21-BM2R_CTAATGGAGCGTCTAT-1	-6.70655	40.385	B cells	Met
NB21-BM2R_CTCACACAGAACTCGG-1	-8.62282	41.3213	B cells	Met
NB21-BM2R_CTCGGAGCATCCTAGA-1	-3.772	38.3385	B cells	Met
NB21-BM2R_CTGCGGAGTTACGACT-1	-4.76244	38.5277	B cells	Met
NB21-BM2R_GCGCAACAGAGGTACC-1	-5.63999	39.5193	B cells	Met
NB21-BM2R_GCGCAGTCAGGAATGC-1	-6.10309	39.5918	B cells	Met
NB21-BM2R_GCTCTGTTCGCTAGCG-1	-6.40688	40.6416	B cells	Met
NB21-BM2R_GGTATTGTCGCAAGCC-1	-8.42384	41.2449	B cells	Met
NB21-BM2R_TCGCGAGTCGCCTGTT-1	-7.70204	40.8823	B cells	Met
NB21-BM2R_TGGTTAGTCTGCCCTA-1	-8.01546	40.8112	B cells	Met
NB33-BM3_ATACCGACAAGGTCAG-1	-7.65377	41.0366	B cells	Met
NB33-BM3_TGCATCCGTAGGGTAC-1	-2.20769	37.9045	B cells	Met
NB35-BM1_CACAACACAGTTCTAG-1	-8.14633	41.9558	B cells	Met
NB35-BM1_CATCGGGGTTGTAAAG-1	-5.43231	40.7335	B cells	Met
NB35-BM1_CATGCCTCACTGTTCC-1	-6.96785	41.9288	B cells	Met
NB35-BM1_GAACACTTCTTGCAGA-1	-6.53991	40.864	B cells	Met
NB35-BM1_GACCAATGTATCGCTA-1	-4.74374	40.2686	B cells	Met
NB35-BM1_GTTAGACGTTAGGGAC-1	-7.3984	42.285	B cells	Met
NB35-BM1_TGATCTTGTCGGCCTA-1	-4.5112	39.7881	B cells	Met
NB35-BM1_TGCATGAAGCGCTTCG-1	-6.32558	41.2074	B cells	Met
NB35-BM1_TGTGCGGAGTCTAGAA-1	-7.65153	41.4315	B cells	Met
NB35-BM1_TTCTCTCAGAATTCAG-1	-6.08558	41.2312	B cells	Met
NB37-BM5_AACACGTGTCTCACCT-1	-7.73793	41.1333	B cells	Met
NB37-BM5_AAGGCAGTCGATAGAA-1	-8.52564	41.3462	B cells	Met
NB37-BM5_AGACGTTGTGCCTGTG-1	-8.39241	41.6715	B cells	Met
NB37-BM5_CAGTAACCAGGTCGTC-1	-7.47485	42.5375	B cells	Met
NB37-BM5_CATATTCGTACACCGC-1	-6.13058	40.1535	B cells	Met
NB37-BM5_CCCATACGTAAGTGGC-1	-8.9479	41.6814	B cells	Met
NB37-BM5_CCGTGGACATCAGTCA-1	-7.91383	41.0065	B cells	Met
NB37-BM5_CTAATGGCAAGAAGAG-1	-7.71175	42.4031	B cells	Met
NB37-BM5_CTACGTCTCGCCAGCA-1	-4.74785	38.6037	B cells	Met
NB37-BM5_CTAGAGTGTTCGTTGA-1	-10.6891	42.9114	B cells	Met
NB37-BM5_TGGCTGGAGGTCGGAT-1	-3.84232	38.4266	B cells	Met
NB37-BM5_TTAACTCGTCGACTAT-1	-8.60446	42.0113	B cells	Met
NBBM2_AGTCACACAAGAGGTC-1	1.76023	37.4586	B cells	Met
NBBM2_AGTTCGACACCCTGAG-1	-5.87272	41.2329	B cells	Met
NBBM2_CCATCACCATGGGATG-1	-5.52833	39.9627	B cells	Met
NBBM2_GGAATCTTCAATCAGC-1	-8.40616	41.9574	B cells	Met
NBBM2_GGGACAATCACGAACT-1	-9.30361	42.3666	B cells	Met
NBBM2_GTAGGTTCAGGGATAC-1	-4.01633	40.2307	B cells	Met
NBBM2_TCCTTTCGTATACAGA-1	-5.99205	41.4111	B cells	Met
NBBM2_TTTACTGCATGGACAG-1	-6.66147	41.6521	B cells	Met
NBBM3_ACACGCGGTCCACAGC-1	-7.25334	42.3789	B cells	Met
NBBM5_ATTCCATTCCTCACGT-1	-10.0671	42.5037	B cells	Met
NBBM5_TCGCTCAAGAGCGACT-1	-5.8573	41.7433	B cells	Met
NBBM5_TGAGCGCTCCCTCTCC-1	-7.76723	42.5003	B cells	Met
BM10_TGAGCATGTGTCTTAG-1	-9.30761	42.2796	B cells	Met
BM6_CCACGTTGTACGACTT-1	-5.5884	41.2723	B cells	Met
BM6_GCCATTCAGGCTAACG-1	-8.43314	41.4819	B cells	Met
BM6_GTCTTTACATCCGTTC-1	-7.1747	40.9483	B cells	Met
BM6_TAGGAGGTCATCACCC-1	-5.65058	41.2058	B cells	Met
BM7_ATAACGCAGTGTCCCG-1	-7.84446	41.98	B cells	Met
BM7_CATCGGGCATCCTTGC-1	-8.40066	41.5453	B cells	Met
BM7_CCAATCCCATTACGAC-1	-8.08787	41.1487	B cells	Met
BM7_GACGGCTTCACTGGGC-1	-7.1956	41.3936	B cells	Met
BM7_GCAGTTACAGACGTAG-1	-6.57632	41.8217	B cells	Met
BM7_TGCCCATGTCGCGGTT-1	-7.73453	42.3147	B cells	Met
BM7_TGTGTTTCATCGTCGG-1	-8.436	42.5527	B cells	Met
NB21-BM2R_ACGATGTCACCGCTAG-1	-8.24936	41.6955	B cells	Met
NB21-BM2R_ATAACGCGTTCGTCTC-1	-7.39094	40.9387	B cells	Met
NB21-BM2R_ATTATCCTCACGACTA-1	-7.65671	41.3984	B cells	Met
NB21-BM2R_CATCAAGTCGCATGAT-1	-7.59372	41.0247	B cells	Met
NB21-BM2R_CCTACACAGCGTGTCC-1	-7.59358	40.9171	B cells	Met
NB21-BM2R_GTCGTAATCGTAGGAG-1	-7.6568	41.1287	B cells	Met
NB21-BM2R_GTGTTAGTCACTATTC-1	-6.09621	40.5568	B cells	Met
NB33-BM3_CCCATTGGTATTTCTC-1	-6.5817	41.5968	B cells	Met
NB33-BM3_GTTACAGGTTCTCAGA-1	-9.98106	42.3808	B cells	Met
NB33-BM3_TCCGGGATCAGGACGA-1	-8.92067	42.2962	B cells	Met
NB34_BM_GTACAGTAGATGCTAA-1	-10.1669	42.7383	B cells	Met
NB35-BM1_CGAGAAGGTGCATTAC-1	-8.91071	42.6867	B cells	Met
NB35-BM1_CGTGATATCCTCAGAA-1	-6.32492	41.8951	B cells	Met
NB37-BM5_CTAAGACCAGTTCCCT-1	-7.9031	41.8956	B cells	Met
NB37-BM5_GCGCAGTCATCTACGA-1	-7.40572	41.7935	B cells	Met
NBBM2_AGTGCCGCATCGTTCC-1	-7.43897	42.0899	B cells	Met
NBBM2_ATGAGGGAGGCGTCCT-1	-8.16174	40.9875	B cells	Met
NBBM2_ATTTACCAGAGGGTCT-1	-7.88158	41.0789	B cells	Met
NBBM5_TGTCCCAGTTCACGAT-1	-4.70262	40.4761	B cells	Met
BM10_CATGCAATCCAAGGGA-1	-7.43042	41.7378	B cells	Met
BM6_ACTTATCGTCCTGTCT-1	-9.39455	42.1745	B cells	Met
BM6_GACACGCTCCATTTGT-1	-8.06433	41.992	B cells	Met
BM6_GAGTGTTCAAGCGAGT-1	-5.99457	41.2598	B cells	Met
BM6_TAGGGTTTCGGAGTGA-1	-9.38048	42.2154	B cells	Met
BM6_TTCCGGTTCTCTGACC-1	-7.94413	42.0256	B cells	Met
BM7_ACCAGTATCAACTCTT-1	-6.76014	41.8021	B cells	Met
BM7_AGCTCTCTCCAGTATG-1	-9.16979	42.6598	B cells	Met
BM7_ATTCTACTCAATCACG-1	-8.17496	42.2725	B cells	Met
BM7_CATCCACGTATATGGA-1	-7.9694	41.0156	B cells	Met
BM7_GTTCTCGGTTCTGGTA-1	-8.35119	41.9613	B cells	Met
BM7_TACGGATAGGTGATAT-1	-7.66287	42.5548	B cells	Met
BM7_TGTTCCGGTGTTTGGT-1	-6.08103	41.9722	B cells	Met
NB21-BM2R_ACACTGACAGCTGCTG-1	-7.91255	40.944	B cells	Met
NB21-BM2R_CAGCAGCCATGCTGGC-1	-8.75258	41.8526	B cells	Met
NB21-BM2R_CCGTTCATCTAAGCCA-1	-7.44032	40.9339	B cells	Met
NB21-BM2R_CGAGCACGTGACTCAT-1	-7.71933	41.0531	B cells	Met
NB21-BM2R_GGTATTGAGTACATGA-1	-8.24493	41.6302	B cells	Met
NB21-BM2R_GTGCTTCGTCAGGACA-1	-7.82879	41.1236	B cells	Met
NB21-BM2R_TGAGGGAGTAAAGTCA-1	-7.38792	41.726	B cells	Met
NB33-BM3_GGAATCTCATCGCTAA-1	-8.08235	41.2409	B cells	Met
NB35-BM1_AGGGTTTTCTTCACGC-1	-5.30586	40.1694	B cells	Met
NB35-BM1_GTCAAACTCCCGAAAT-1	-6.87692	41.1827	B cells	Met
NB35-BM1_TCTGCCAAGAGTATAC-1	-7.48035	41.6755	B cells	Met
NB35-BM1_TGGGAAGAGATGCCGA-1	-6.38733	41.2591	B cells	Met
NB37-BM5_AAACGGGTCCTTTACA-1	-6.9215	41.0377	B cells	Met
NB37-BM5_ACACCAAGTACCGTAT-1	-7.92133	42.1423	B cells	Met
NB37-BM5_ACTTACTGTCTAGCCG-1	-8.11696	42.0632	B cells	Met
NB37-BM5_AGAGTGGCACCGGAAA-1	-6.02979	40.5019	B cells	Met
NB37-BM5_CGGAGCTAGCGGATCA-1	-6.28812	41.1685	B cells	Met
NB37-BM5_GATCGTACATCCTTGC-1	-7.63492	41.079	B cells	Met
NB37-BM5_GCTTCCAAGCTTATCG-1	-6.93682	41.7052	B cells	Met
NB37-BM5_GGATGTTGTAAAGTCA-1	-7.50918	41.011	B cells	Met
NB37-BM5_GTGCGGTAGCCAGTAG-1	-6.19394	41.6703	B cells	Met
NB37-BM5_TATTACCTCAGTTGAC-1	-7.1044	41.349	B cells	Met
NB37-BM5_TCTTTCCAGAGCTATA-1	-6.34678	40.8339	B cells	Met
NB37-BM5_TTTATGCAGATGCCAG-1	-6.96758	41.1797	B cells	Met
NBBM2_ACAAAGATCACTGGTA-1	-0.442739	35.8477	B cells	Met
NBBM2_ATTACCTGTCAGTCTA-1	-2.2279	37.9023	B cells	Met
NBBM2_CATTGAGCACACGCCA-1	-0.790273	37.342	B cells	Met
NBBM2_GTGCTGGCAAGTGGTG-1	-1.55113	37.6774	B cells	Met
NBBM2_GTTGTGATCCGTTTCG-1	0.440082	37.1678	B cells	Met
NBBM3_TCTCAGCAGTCATTGC-1	-3.36865	39.4512	B cells	Met
NBBM3_TGAGACTAGTACGAGC-1	-1.95375	38.8579	B cells	Met
BM10_GCGTTTCAGAGCCCAA-1	-11.5338	43.0617	B cells	Met
BM7_ATCGAGTCAGAGTGTG-1	-5.70102	41.0312	B cells	Met
BM7_CACACCTCAATAACGA-1	-7.19875	41.295	B cells	Met
BM7_CCCATACTCATAAAGG-1	-7.68724	41.171	B cells	Met
BM7_CTCGGAGTCAGCACAT-1	-5.03237	40.6754	B cells	Met
BM7_CTTAGGATCATCTGCC-1	-6.38898	41.191	B cells	Met
BM7_TGTGGTAGTGCTGTAT-1	-6.91369	41.7947	B cells	Met
BM7_TTCTCCTCAGCCTTTC-1	-5.97883	40.9605	B cells	Met
NB33-BM3_GACTCTCTCGAAATCC-1	-1.33453	35.0952	B cells	Met
NB37-BM5_CCGGTAGTCTTTACAC-1	-7.57024	41.8176	B cells	Met
NB37-BM5_GTCTCGTGTTGACGTT-1	-5.19151	41.3982	B cells	Met
NBBM2_TTGTGGAAGCTCGAAG-1	-0.872	36.3836	B cells	Met
BM10_AGACCATTCACCATCC-1	-10.6467	41.9877	B cells	Met
BM6_CAGCAGCTCGCCAGTG-1	-7.48223	41.6047	B cells	Met
BM6_TCATACTTCCCTTGGT-1	-3.01195	39.0575	B cells	Met
BM7_ATCATGGCAGCGTTCG-1	-8.06033	41.7165	B cells	Met
BM7_CACAGTAAGGTGCACA-1	-5.09532	39.8377	B cells	Met
BM7_CACCACTAGACTAGGC-1	-6.33811	41.3116	B cells	Met
BM7_CTGAAGTTCAACCAAC-1	-6.3005	41.4282	B cells	Met
BM7_GGATTACCAGTTTACG-1	-7.35096	40.7826	B cells	Met
BM7_TGTGTTTGTCGCGTGT-1	-5.76568	40.6328	B cells	Met
NB21-BM2R_AACGTTGGTCGACTAT-1	-7.09053	40.4871	B cells	Met
NB21-BM2R_CCTACACCAGATGGGT-1	-2.93942	38.0979	B cells	Met
NB21-BM2R_CGTCCATCACAGCGTC-1	-4.4106	36.9865	B cells	Met
NB21-BM2R_CTGTTTAGTGCGGTAA-1	-2.81504	36.6689	B cells	Met
NB21-BM2R_TCGAGGCGTTCCGTCT-1	-6.12141	40.1011	B cells	Met
NB37-BM5_ACTTGTTTCCCATTAT-1	-6.25498	41.02	B cells	Met
NB37-BM5_ATTTCTGGTTTAGCTG-1	-7.4003	41.4824	B cells	Met
NB37-BM5_CTCGTCAGTGGCCCTA-1	-12.1555	43.1438	B cells	Met
NB37-BM5_GCGGGTTTCGGCTACG-1	-6.0082	40.6292	B cells	Met
NB37-BM5_TGACAACTCTGGTATG-1	-9.52332	40.9316	B cells	Met
NBBM1_GTCTACCTCGTAACTG-1	-22.7785	3.00314	proerythroblast	Met
NBBM2_AAAGGATAGGTCTTTG-1	-22.6773	2.96097	proerythroblast	Met
NBBM1_TGATCAGCACGGTGAA-1	-34.0492	6.47075	proerythroblast	Met
NBBM1_AGACACTAGCCATGCC-1	-19.8865	2.81814	proerythroblast	Met
NBBM2_ACAGGGAAGGCGCTTC-1	-22.4409	3.30536	proerythroblast	Met
NBBM1_TCCTCTTTCTGTAACG-1	-10.6658	-2.37413	progenitor	Met
NBBM1_GCTGCAGGTAACACCT-1	-16.7044	4.63237	proerythroblast	Met
NBBM2_ACGGTCGGTCCGTTTC-1	-22.265	4.1817	proerythroblast	Met
NBBM1_ACCCAAACAAGTGGGT-1	-10.8055	-1.97434	progenitor	Met
NBBM1_AGGGCCTAGGCCCACT-1	-12.1776	2.13383	progenitor	Met
NBBM1_CTAGGTAGTGGATTTC-1	-10.4915	-2.4954	progenitor	Met
NBBM1_GAATAGATCAGTGTTG-1	-10.912	-1.39518	progenitor	Met
NBBM1_TTTGGAGGTCGTTCAA-1	-10.9528	-1.37961	progenitor	Met
NBBM1_CACTTCGTCAGCACCG-1	-18.6188	4.93896	proerythroblast	Met
NBBM1_TTCATGTCACGGTGAA-1	-17.7896	4.97636	proerythroblast	Met
NBBM1_GAGAGGTGTAAGTCAA-1	-36.6373	8.21555	proerythroblast	Met
NBBM1_TCCTCGACACAGCTGC-1	-36.3001	8.1672	proerythroblast	Met
NBBM1_TTTCAGTTCTATCACT-1	-26.1822	3.11892	proerythroblast	Met
NBBM2_AGCGTATGTATCGATC-1	-22.6045	3.85985	proerythroblast	Met
NBBM2_CAAGGGAGTTGTATGC-1	-22.3735	3.43908	proerythroblast	Met
NBBM2_CACTGGGTCCAATCTT-1	-22.3106	3.40851	proerythroblast	Met
NBBM2_CAGCGTGAGGTCCAGA-1	-22.4236	3.25965	proerythroblast	Met
NBBM2_CATAGACAGAATACAC-1	-22.7622	3.37106	proerythroblast	Met
NBBM2_CCCTAACAGCCGTTAT-1	-22.4605	3.14029	proerythroblast	Met
NBBM2_GACACGCTCGCCAGAC-1	-20.3327	3.72821	proerythroblast	Met
NBBM2_TCAGTGAAGTAGGAAG-1	-22.4876	3.53552	proerythroblast	Met
NBBM2_TGATCAGCAAAGCTAA-1	-22.5203	2.93301	proerythroblast	Met
NBBM2_TGTCAGAAGCAGCACA-1	-22.4834	2.91369	proerythroblast	Met
NBBM2_TTCTTCCTCGATCCAA-1	-21.6105	3.79988	proerythroblast	Met
NBBM2_TTTGACTAGCTACTAC-1	-21.7817	3.64795	proerythroblast	Met
NBBM3_AGGGAGTAGGACTAAT-1	-20.9657	2.75672	proerythroblast	Met
NBBM3_CACAGGCCACGAAGAC-1	-19.9865	2.87651	proerythroblast	Met
NBBM4_AATGACCCACTACCCT-1	-32.2151	-10.0349	Tumor	Met
NBBM4_CTGTAGAAGGCATGGT-1	-14.5343	-1.48437	progenitor	Met
NBBM4_TCTACATTCACCTGTC-1	-24.0755	13.7267	Tumor	Met
NBBM4_TTTGGAGAGCCTCTCT-1	-37.8294	-2.95869	progenitor	Met
NBBM5_AATTCCTCAATCGCAT-1	-19.2821	4.40471	progenitor	Met
NBBM5_ATGACCATCCATCAGA-1	-19.1611	4.48958	progenitor	Met
NBBM5_GGAGATGAGGAACGAA-1	-18.9894	4.44826	progenitor	Met
BM10_GCCAACGAGACCAGCA-1	-41.3996	10.9243	proerythroblast	Met
BM10_TGAACGTGTTACACTG-1	-41.5267	11.1001	proerythroblast	Met
BM6_AATAGAGGTCACATTG-1	-21.9502	3.14946	proerythroblast	Met
BM6_ACATCGAGTCGAAGCA-1	-19.0888	3.12528	proerythroblast	Met
BM6_ACGGTCGAGCGGACAT-1	-18.5831	3.16558	proerythroblast	Met
BM6_ACGGTTACACCTATCC-1	-20.877	3.18189	proerythroblast	Met
BM6_AGAAATGTCCCGAGTG-1	-19.7927	2.63551	proerythroblast	Met
BM6_AGATCGTTCAAGGACG-1	-19.0722	3.14895	proerythroblast	Met
BM6_ATCATTCTCATACAGC-1	-18.7391	3.4392	proerythroblast	Met
BM6_CACTGAAGTCATCGCG-1	-19.0194	3.09801	proerythroblast	Met
BM6_CTAGGTAAGTCCGTCG-1	-18.7186	3.23238	proerythroblast	Met
BM6_CTGGACGGTCAGATTC-1	-18.022	3.55028	proerythroblast	Met
BM6_GAAGTAAGTCTTCTAT-1	-18.9207	3.16505	proerythroblast	Met
BM6_GGGACTCCAGTCGGAA-1	-18.6112	3.29075	proerythroblast	Met
BM6_GTCATTTTCATCGCTC-1	-19.0623	3.11453	proerythroblast	Met
BM6_TCTCCGAAGCCTCATA-1	-20.246	3.12358	proerythroblast	Met
BM6_TGAATGCGTCCGGACT-1	-18.2074	3.62935	proerythroblast	Met
BM7_ACGCAGCCATTTGCTT-1	-22.1348	3.08687	proerythroblast	Met
BM7_AGAGTGGCAGCCAGAA-1	-20.7659	2.75395	proerythroblast	Met
BM7_AGATTGCTCTATGTGG-1	-20.2105	2.54207	proerythroblast	Met
BM7_CGGACACAGTTGTAGA-1	-23.8267	2.78816	proerythroblast	Met
BM7_CTACGTCGTAGAGCTG-1	-21.77	3.09214	proerythroblast	Met
BM7_GACGTGCGTCTTGTCC-1	-20.1841	2.52451	proerythroblast	Met
BM7_GAGGTGAAGAGTAATC-1	-25.6372	3.03438	proerythroblast	Met
BM7_GCGCGATTCGGTTCGG-1	-22.5879	4.21549	proerythroblast	Met
BM7_GGGAATGGTTAGATGA-1	-25.6173	3.11805	proerythroblast	Met
BM7_GTATTCTTCCGTCATC-1	-25.8715	3.16953	proerythroblast	Met
BM7_GTGGGTCTCATTTGGG-1	-21.1961	2.71912	proerythroblast	Met
BM7_TAGCCGGCACCAGCAC-1	-21.9107	3.18632	proerythroblast	Met
BM7_TAGTGGTAGGACATTA-1	-24.4289	2.58914	proerythroblast	Met
BM7_TTCTTAGTCACATACG-1	-22.2674	3.20082	proerythroblast	Met
BM7_TTGGCAAGTCGCATAT-1	-21.8729	3.14487	proerythroblast	Met
NB21-BM2R_ACACTGATCCTAGTGA-1	-19.0928	3.12743	proerythroblast	Met
NB21-BM2R_AGAGTGGCATTCGACA-1	-19.4703	2.64336	proerythroblast	Met
NB21-BM2R_CCCAATCAGCGATTCT-1	-19.588	2.5287	proerythroblast	Met
NB21-BM2R_CCGTGGATCAACGAAA-1	-19.0501	3.19184	proerythroblast	Met
NB21-BM2R_CTCTAATTCATGCTCC-1	-23.1518	2.58111	proerythroblast	Met
NB21-BM2R_GCAAACTCATTGGGCC-1	-19.6489	2.63205	proerythroblast	Met
NB21-BM2R_GCAGCCAGTAAGTGTA-1	-18.3835	3.2015	proerythroblast	Met
NB21-BM2R_GCATGTACATGGTAGG-1	-19.7486	2.67918	proerythroblast	Met
NB21-BM2R_GCGAGAACATCGGAAG-1	-24.1631	2.5896	proerythroblast	Met
NB21-BM2R_GGACATTAGTAGGCCA-1	-22.1206	2.54463	proerythroblast	Met
NB21-BM2R_GGATTACTCATCATTC-1	-23.813	2.32819	proerythroblast	Met
NB21-BM2R_TCTGAGAGTATTCTCT-1	-19.57	2.58037	proerythroblast	Met
NB21-BM2R_TGAGAGGGTGTTTGGT-1	-24.1811	2.41626	proerythroblast	Met
NB21-BM2R_TTGACTTCAAAGCAAT-1	-18.2959	3.03985	proerythroblast	Met
NB33-BM3_ATTCTTGAGGCTGAAC-1	-22.7893	3.12291	proerythroblast	Met
NB33-BM3_CCTTCAGTCTGGCCGA-1	-24.375	2.65256	proerythroblast	Met
NB33-BM3_GTCTGTCGTTGAGAGC-1	-25.0372	2.87687	proerythroblast	Met
NB33-BM3_TGAGTCACAAATACGA-1	-23.6032	2.56399	proerythroblast	Met
NB33-BM3_TTGAGTGAGGCCTAGA-1	-22.6625	2.56656	proerythroblast	Met
NB34_BM_AACAGGGGTCGTAATC-1	-18.8422	3.06598	progenitor	Met
NB34_BM_AGATCGTAGTGCCCGT-1	-21.6526	2.01811	proerythroblast	Met
NB34_BM_AGGATCTTCGCTTGAA-1	-22.0297	1.91673	proerythroblast	Met
NB34_BM_ATTCCATAGGTACTGG-1	-19.1347	2.96768	progenitor	Met
NB34_BM_CCATAAGCAGGTATGG-1	-31.1952	5.18567	proerythroblast	Met
NB34_BM_CTACAGATCATCCTAT-1	-19.1643	2.76391	proerythroblast	Met
NB34_BM_CTCAGGGGTATCAAGA-1	-33.1541	6.46413	proerythroblast	Met
NB34_BM_CTTCCTTGTCGAACAG-1	-18.6548	3.33133	progenitor	Met
NB34_BM_GGGAGTATCGTAACAC-1	-18.6121	2.97714	progenitor	Met
NB34_BM_GTAGAGGGTTCGAGCC-1	-19.5527	2.62279	progenitor	Met
NB34_BM_TCATACTGTATTGACC-1	-20.232	2.40911	proerythroblast	Met
NB34_BM_TCTGCCAAGACTTCAC-1	-20.6751	2.37849	proerythroblast	Met
NB34_BM_TGACGCGCAATTGAGA-1	-19.9488	2.59341	progenitor	Met
NB34_BM_TGCACGGGTTGCCTAA-1	-23.7988	2.35165	proerythroblast	Met
NB34_BM_TTTGTTGAGAGCATTA-1	-19.2392	2.92617	progenitor	Met
NB35-BM1_ATTCACTCAGGAAGTC-1	-39.9123	9.44412	proerythroblast	Met
NB35-BM1_CCATAAGCATCGAACT-1	-27.1305	3.85682	proerythroblast	Met
NB35-BM1_GCAACCGGTTGTAAAG-1	-33.0082	6.83356	proerythroblast	Met
NB35-BM1_GTATTGGAGGTACTGG-1	-23.5214	2.61889	proerythroblast	Met
NB35-BM1_TACCTGCAGAATCGAT-1	-23.8583	2.78486	proerythroblast	Met
NB35-BM1_TCATATCGTTGCCAAT-1	-38.5657	8.87823	proerythroblast	Met
NB35-BM1_TGCTCGTGTATAATGG-1	-39.5006	9.17419	proerythroblast	Met
NB35-BM1_TTCCTTCTCATTCATC-1	-39.8118	9.37733	proerythroblast	Met
NB37-BM5_AAAGTAGCACGCATCG-1	-21.4251	2.7008	proerythroblast	Met
NB37-BM5_ACTGTCCTCTGGTGTA-1	-22.3784	3.76252	proerythroblast	Met
NB37-BM5_AGAATAGGTGTCCTCT-1	-22.0942	2.86158	proerythroblast	Met
NB37-BM5_ATCTGCCAGACATAAC-1	-21.4525	3.87261	proerythroblast	Met
NB37-BM5_CAAGTTGGTCACACGC-1	-22.0743	4.42331	proerythroblast	Met
NB37-BM5_CAGCCGAGTTAGGGTG-1	-22.3063	2.892	proerythroblast	Met
NB37-BM5_CCAATCCCAGTAGAGC-1	-22.9278	3.0891	proerythroblast	Met
NB37-BM5_CGAACATCAGGACGTA-1	-25.9032	3.1737	proerythroblast	Met
NB37-BM5_CGTCCATTCGGAGCAA-1	-24.2415	2.56073	proerythroblast	Met
NB37-BM5_GACCTGGAGCAGGTCA-1	-22.9418	2.68125	proerythroblast	Met
NB37-BM5_GGGAGATCATCTCGCT-1	-21.8811	2.95908	proerythroblast	Met
NB37-BM5_GGGTTGCTCGCCCTTA-1	-21.9713	2.90298	proerythroblast	Met
NB37-BM5_GTCACAACAGTTCATG-1	-22.1509	3.3094	proerythroblast	Met
NB37-BM5_TCAGGTACACATGGGA-1	-23.9887	2.60028	proerythroblast	Met
NB37-BM5_TTTGCGCAGCAGGTCA-1	-23.7506	2.6261	proerythroblast	Met
BM7_CGACTTCTCCCGACTT-1	-22.4912	3.13694	proerythroblast	Met
BM7_TACTTACTCAGATAAG-1	-22.4571	3.29337	proerythroblast	Met
BM7_TCAGCTCTCACAGTAC-1	-22.3532	2.77325	proerythroblast	Met
NB37-BM5_AACCATGTCAACTCTT-1	-22.4956	2.8137	proerythroblast	Met
NB37-BM5_ACGATACCACATGTGT-1	-22.3302	3.76692	proerythroblast	Met
NB37-BM5_CACCACTAGTTACCCA-1	-22.5223	2.6636	proerythroblast	Met
NBBM2_AGAGCCCGTTGGGAAC-1	-22.5921	3.64381	proerythroblast	Met
BM6_CACTTCGCACGTGTGC-1	-21.9858	3.71742	proerythroblast	Met
BM7_AACTGGTAGACTAAGT-1	-22.4832	2.16842	proerythroblast	Met
NBBM2_TGGGATTAGACGGTTG-1	-22.59	2.54691	proerythroblast	Met
BM7_CAGAATCTCTAAGCCA-1	-22.4102	2.5514	proerythroblast	Met
BM7_CCACTACTCTATCCTA-1	-22.6225	3.08997	proerythroblast	Met
BM7_GAGTCCGAGGGCATGT-1	-22.0751	3.15402	proerythroblast	Met
BM7_GGCAATTGTCCGAGTC-1	-22.5514	2.66754	proerythroblast	Met
BM7_GGGCACTCAAGCCATT-1	-22.4039	2.35946	proerythroblast	Met
BM7_TCAGGTACACCTATCC-1	-22.5398	2.23245	proerythroblast	Met
BM7_TCGGGACCACCAGGTC-1	-22.5378	2.10453	proerythroblast	Met
BM7_TCTTTCCCATGCTGGC-1	-22.4235	2.65347	proerythroblast	Met
BM7_TTTATGCAGAACAATC-1	-22.4749	2.43799	proerythroblast	Met
NB37-BM5_ACACCCTTCGCTAGCG-1	-22.3567	3.31677	proerythroblast	Met
NB37-BM5_ACTTGTTAGTTAGCGG-1	-22.8001	3.02701	proerythroblast	Met
NB37-BM5_AGCTTGACAAATCCGT-1	-22.5948	2.9528	proerythroblast	Met
NB37-BM5_ATTGGTGGTTCGCGAC-1	-22.49	2.23123	proerythroblast	Met
NB37-BM5_CATGACAGTTTAAGCC-1	-22.4731	3.3315	proerythroblast	Met
NB37-BM5_CTCACACGTCCAACTA-1	-22.56	2.58936	proerythroblast	Met
NB37-BM5_GATGCTACAATGAATG-1	-22.4792	2.25915	proerythroblast	Met
NB37-BM5_GGAATAATCGTAGATC-1	-22.325	3.28419	proerythroblast	Met
NB37-BM5_GTATCTTAGAGGACGG-1	-22.3814	2.79394	proerythroblast	Met
NB37-BM5_TCGCGTTTCCGTCATC-1	-23.0314	3.03892	proerythroblast	Met
NB37-BM5_TTCGAAGAGAGTCTGG-1	-22.6561	2.80234	proerythroblast	Met
NB37-BM5_TTCGGTCTCCAACCAA-1	-22.5949	3.33014	proerythroblast	Met
NBBM2_TGAGGTTGTCTCAGAT-1	26.2225	11.9286	proerythroblast	Met
NBBM1_TGCTTGCGTCTTCCGT-1	-13.6668	3.2341	myeloid	Met
NBBM2_AAAGGATGTCATACCA-1	-29.9198	39.0788	plasma	Met
NBBM1_GGTCTGGTCGCTTTAT-1	-13.4421	2.90809	myeloid	Met
NBBM1_TACTGCCAGTGATCGG-1	-14.2514	3.68985	proerythroblast	Met
NBBM1_TAGACCAAGGTCGACA-1	-12.393	6.74088	myeloid	Met
NBBM1_TGACAGTAGAGTCCGA-1	-16.6928	-20.4027	myeloid	Met
NBBM2_ACCACAATCTGGGAGA-1	-14.3417	2.6056	myeloid	Met
NBBM1_TACCTCGGTCGCACAC-1	-13.6571	2.86039	myeloid	Met
NBBM1_GAGGGTATCTAGGAAA-1	-19.1489	-33.1755	myeloid	Met
NBBM1_ACGGAAGAGAACGCGT-1	-13.0388	4.75362	myeloid	Met
NBBM1_CGAGGCTTCCTTCACG-1	-12.9722	4.19427	myeloid	Met
NBBM1_GAGTTACGTACAGTAA-1	-13.2375	3.93496	myeloid	Met
NBBM1_TCATTTGGTCTGATAC-1	-13.7497	3.0652	myeloid	Met
NBBM1_TCTATACAGATAGTGT-1	-12.4396	5.34506	myeloid	Met
NBBM1_TCTTCCTAGCCATTGT-1	-13.0849	4.09798	myeloid	Met
NBBM1_TGAGGAGCACGAGGAT-1	-12.855	3.40718	immature B	Met
NBBM2_ATCATTCGTAGAGGAA-1	-13.7134	2.98998	plasma	Met
NBBM2_ATCGTCCGTACGGCAA-1	-29.5287	-30.1562	progenitor	Met
NBBM2_ATTATCCTCTGGTTGA-1	-13.2806	4.74701	myeloid	Met
NBBM2_CACCAAAAGAGCCCAA-1	-15.2129	-19.0931	myeloid	Met
NBBM1_GCATGATGTTAGGGTG-1	13.7315	5.97336	myeloid	Met
NBBM2_GGCTGTGTCTCCAATT-1	-13.298	3.40562	myeloid	Met
NBBM2_GGGACAACATATTCGG-1	-12.6981	1.97147	myeloid	Met
NBBM2_TCATCCGTCAAACCTG-1	-29.8046	37.4499	plasma	Met
NBBM2_TTCATGTCAGAATCGG-1	-13.1926	3.90063	myeloid	Met
NBBM2_TTCATTGAGTGGGAAA-1	-29.1844	37.4697	plasma	Met
NBBM3_CTCCGATCAAGACCGA-1	-15.1686	4.05745	progenitor	Met
NBBM3_CTGCGAGCATCTCGTC-1	-11.9312	6.13071	progenitor	Met
NBBM3_GGCACGTGTTGTGCCG-1	-13.1909	2.53718	progenitor	Met
NBBM3_TACCGGGAGACAAGCC-1	-11.5478	6.10714	immature B	Met
NBBM3_TTACAGGCACCTTCCA-1	-11.6414	5.84299	progenitor	Met
NBBM4_AGATAGAGTTCGTGCG-1	-13.9116	2.42817	myeloid	Met
NBBM4_GGTGGCTGTGCCCTTT-1	-14.2648	2.28494	myeloid	Met
NBBM4_GTAATCGGTAGCACGA-1	21.9301	-7.2455	myeloid	Met
NBBM4_GTAGGAGAGCTTACGT-1	-13.3052	3.77392	myeloid	Met
NBBM4_TATCAGGAGTTGCTCA-1	-39.5027	-2.13529	myeloid	Met
NBBM4_TCATTACAGGATTTCC-1	15.8122	-16.5043	myeloid	Met
NBBM4_TCCAGAACAGCTCCTT-1	-23.4194	-36.6093	myeloid	Met
NBBM4_TGTCAGAAGATGTTCC-1	27.6779	7.77945	myeloid	Met
NBBM4_TTGGGATGTGACATCT-1	-18.6921	10.586	Tumor	Met
NBBM1_CATTGAGAGTCATCGT-1	19.2599	-15.2498	B cells	Met
NBBM5_AAGCGTTCATCCGTTC-1	-13.2913	5.27379	progenitor	Met
NBBM5_ACGCACGAGGCCTTGC-1	-13.1735	5.51964	progenitor	Met
NBBM5_CATCCCATCGCGGACT-1	-8.558	10.3384	immature B	Met
NBBM5_CATCGTCTCTGATTCT-1	-17.28	-35.9126	myeloid	Met
NBBM5_CCTCCTCGTCTCAGAT-1	-16.6328	-20.5215	myeloid	Met
NBBM5_CTATAGGTCAGCTTGA-1	-16.5689	-20.411	myeloid	Met
NBBM5_GTCAAGTTCTTGATTC-1	-11.2651	7.6441	immature B	Met
NBBM5_GTCTACCAGTTTGCTG-1	-13.1768	5.87175	progenitor	Met
NBBM5_GTTACAGAGTGACACG-1	-13.7032	5.68799	myeloid	Met
NBBM5_TCAGTGACATCCTTCG-1	-13.3425	5.6416	progenitor	Met
NBBM5_TCGCTCATCCGCCTAT-1	-13.1202	4.42875	proerythroblast	Met
NBBM5_TCGCTTGAGTCGCCCA-1	-11.7701	6.72264	myeloid	Met
NBBM5_TCGTAGACATCGTGCG-1	-11.539	7.50739	proerythroblast	Met
NBBM5_TGATTCTCATCCTTCG-1	-10.001	7.5866	immature B	Met
NBBM5_TGGTTAGTCGCAATGT-1	-13.5367	5.95043	progenitor	Met
NBBM6_ACTGTGACAACTCATG-1	-13.3191	3.67477	myeloid	Met
NBBM6_AGATGAAAGGTCGACA-1	-18.701	3.74233	proerythroblast	Met
NBBM6_AGCGCTGGTATTGAGA-1	-14.8308	5.86166	myeloid	Met
NBBM6_AGTGCCGAGCCTCAAT-1	-13.7322	5.94168	proerythroblast	Met
NBBM6_ATCCTATCATACTTTC-1	-19.0653	3.26904	proerythroblast	Met
NBBM6_CAACGGCTCTTTACAC-1	-13.8135	5.20955	myeloid	Met
NBBM6_CATACTTTCCACCTGT-1	-13.3459	4.00111	myeloid	Met
NBBM6_CTCATGCGTCCCTAAA-1	28.5645	8.01465	myeloid	Met
NBBM6_GCACATAAGAGCCTGA-1	-13.4219	4.71285	myeloid	Met
NBBM6_GCCGATGTCGGTAGAG-1	-15.3781	-19.8583	myeloid	Met
NBBM6_GCGTTTCGTTACGGAG-1	-13.673	5.22137	B cells	Met
NBBM6_GGCTTGGTCAGGGATG-1	-14.5259	-18.4787	myeloid	Met
NBBM6_GTAAGTCCACTGGATT-1	-13.1565	4.24393	myeloid	Met
BM10_AACCTGACATCGATCA-1	-14.6202	-17.5854	myeloid	Met
BM10_AGGGTGATCATCTGTT-1	-13.4998	1.87512	myeloid	Met
BM10_AGTCTCCTCGTCGGGT-1	-13.0708	0.74763	myeloid	Met
BM10_ATGAGTCAGGGTTAGC-1	-14.0584	2.9948	proerythroblast	Met
BM10_CAGATACCAGACCAAG-1	-13.3904	1.79696	myeloid	Met
BM10_CAGCGTGCAACATACC-1	-14.6184	-17.5932	myeloid	Met
BM10_CCATAAGAGGAAGTCC-1	-13.7467	1.37959	myeloid	Met
BM10_CCTTCAGAGAGTAACT-1	-12.0464	0.17213	plasma	Met
BM10_CTGAGGCGTGAGATAT-1	-13.8032	1.77444	myeloid	Met
BM10_GATGTTGGTGAGGATC-1	-13.3913	0.875548	myeloid	Met
BM10_GCCAACGGTTGTCATG-1	-13.1682	1.64205	myeloid	Met
BM10_TAAGCACAGGCGCTTC-1	18.2208	-17.2895	NK	Met
BM10_TACGGTAAGGCTCAAG-1	18.5477	-16.3046	immature B	Met
BM10_TCGCTTGTCAGGCGAA-1	13.2789	9.78412	immature B	Met
BM10_TTACGCCAGTATAGAC-1	-13.7943	1.94533	myeloid	Met
BM6_AGACCATGTTAAGGAT-1	-13.9925	2.43732	progenitor	Met
BM6_ATTGTTCCAAGCACAG-1	-14.1929	-18.0708	Neutrophil	Met
BM6_CCTCTCCTCCTGATAG-1	-14.6578	-17.3776	myeloid	Met
BM6_CTAGGTATCGCTGCGA-1	-14.8387	-18.0134	myeloid	Met
BM6_CTGTGGGTCTTTACAC-1	-13.5602	1.83691	myeloid	Met
BM6_TACCCACGTTGTACGT-1	-14.6188	-17.6325	myeloid	Met
BM6_TGACTCCGTTCAGGTT-1	-15.0283	-18.7804	myeloid	Met
BM6_TGCTTCGGTAAGGCTG-1	-13.5233	2.4601	myeloid	Met
BM6_TTCTTCCAGCGCCATC-1	-14.1044	2.00591	progenitor	Met
BM7_ACCGTAAGTGAGGGTT-1	-17.1467	2.83223	erythroid	Met
BM7_ATCTACTAGCCACTAT-1	-17.1586	2.87472	erythroid	Met
NB21-BM2R_CATGGCGTCGTTGACA-1	-14.4105	-17.4557	myeloid	Met
NB33-BM3_ACAAAGATCTTCACGC-1	-14.9764	-19.1716	myeloid	Met
NB33-BM3_ACGGAAGCACTAACCA-1	-14.8785	-17.9447	myeloid	Met
NB33-BM3_ACTATTCCAAGAATGT-1	-15.0247	-19.0531	myeloid	Met
NB33-BM3_AGCATCAAGCTAGAAT-1	-14.914	-18.189	myeloid	Met
NB33-BM3_ATCTCTAGTAAGCGGT-1	-13.9314	2.55737	myeloid	Met
NB33-BM3_CAAGACTCATAGGAGC-1	-15.5463	-19.4134	myeloid	Met
NB33-BM3_CACACAACACTCTAGA-1	-15.1772	-18.3597	myeloid	Met
NB33-BM3_CGGTCAGAGTGGTTAA-1	-15.0428	-19.5332	myeloid	Met
NB33-BM3_GGAATGGTCTCCTGTG-1	-14.8077	-17.3298	myeloid	Met
NB33-BM3_GTTAGACAGACAACAT-1	-15.0663	-19.3283	myeloid	Met
NB33-BM3_TACATTCCAGGGATAC-1	-14.8907	-18.257	myeloid	Met
NB33-BM3_TCACGGGTCTGAGTCA-1	-15.3534	-19.9138	myeloid	Met
NB33-BM3_TCCAGAAAGTGTAGAT-1	-15.4144	-18.8771	myeloid	Met
NB33-BM3_TCGTAGAAGCGTCAAG-1	-15.0288	-18.0794	myeloid	Met
NB33-BM3_TGGGAGACAAGGTTGG-1	-14.7032	-17.6951	myeloid	Met
NB34_BM_AACGTCAAGGTCGTGA-1	-14.6252	-17.4948	myeloid	Met
NB34_BM_AAGTCGTTCGTAGAGG-1	-14.1596	0.721617	myeloid	Met
NB34_BM_AATTTCCCAGAGTAAT-1	-14.9872	-18.5949	myeloid	Met
NB34_BM_ACACAGTGTGACAACG-1	-11.8834	4.89236	myeloid	Met
NB34_BM_ACTCTCGAGTCTGGAG-1	-14.8795	-17.6459	myeloid	Met
NB34_BM_AGTGCCGGTCCTATAG-1	-14.8052	-18.531	myeloid	Met
NB34_BM_CGAATTGTCGACGCGT-1	-14.553	-17.6893	Neutrophil	Met
NB34_BM_GGGACCTTCTGGTGCG-1	-12.4962	3.53956	myeloid	Met
NB34_BM_GGGATGACATTGAGCT-1	-13.3406	4.19665	myeloid	Met
NB34_BM_GTCGCGATCGCGGTAC-1	-12.1668	4.59391	immature B	Met
NB34_BM_TAGATCGCAAGTGATA-1	-14.6892	-17.5082	myeloid	Met
NB34_BM_TAGGGTTCACGCGTGT-1	-14.7867	-17.4279	myeloid	Met
NB34_BM_TCCGAAACATGACTTG-1	-14.0787	0.75705	myeloid	Met
NB34_BM_TGCTGAAAGCCATTGT-1	-14.9659	-17.8112	myeloid	Met
NB35-BM1_ATTGGGTCACTAGGTT-1	-14.6785	-17.5598	myeloid	Met
NB35-BM1_CTACTATCAGCTGTTA-1	-15.3419	-21.3889	myeloid	Met
NB35-BM1_CTCCACAGTGGAATGC-1	-14.954	-18.5759	myeloid	Met
NB35-BM1_GATGGAGCATTACTCT-1	-14.6801	-20.4455	myeloid	Met
NB35-BM1_GGGAGATAGAATCGAT-1	-13.6106	-18.6635	Neutrophil	Met
NB35-BM1_GTCTGTCAGGAGGGTG-1	-14.7689	-17.6751	myeloid	Met
NB35-BM1_GTTCATTCACCTGCAG-1	-15.0953	-22.0036	myeloid	Met
NB35-BM1_GTTGTCCAGTTGCATC-1	-15.2091	-21.763	myeloid	Met
NB35-BM1_TAAGTCGCAACCAACT-1	-14.7021	-17.4789	myeloid	Met
NB35-BM1_TATCCTAGTCACAGTT-1	-15.035	-19.6236	myeloid	Met
NB35-BM1_TCGGGCACAATTGCCA-1	-14.7484	-17.7387	myeloid	Met
NB35-BM1_TGCATCCCATGATGCT-1	-14.723	-17.5182	myeloid	Met
NB35-BM1_TGTAAGCGTCGAATTC-1	-14.4797	-17.6923	myeloid	Met
NB35-BM1_TTACCGCTCCATTCGC-1	-14.9203	-18.2008	myeloid	Met
NB35-BM1_TTGTTCATCCTTCTTC-1	-14.7334	-17.3511	myeloid	Met
NB37-BM5_AAGCCGCTCACTTCAT-1	-40.2842	8.77256	erythroid	Met
NB37-BM5_ACACCCTCACCCTATC-1	-40.1539	8.79223	erythroid	Met
NB37-BM5_ACGGCCAGTAGTGAAT-1	-40.078	8.82615	erythroid	Met
NB37-BM5_ACTATCTTCGTGGGAA-1	-16.1817	3.90514	erythroid	Met
NB37-BM5_ACTGAGTGTACAGTGG-1	-40.9179	8.6048	erythroid	Met
NB37-BM5_AGAGTGGGTGCATCTA-1	-40.4131	8.90284	erythroid	Met
NB37-BM5_CAGAGAGTCAGCACAT-1	23.5202	6.21222	progenitor	Met
NB37-BM5_CCACGGAGTCGCATCG-1	-40.0604	8.68705	erythroid	Met
NB37-BM5_CGTCAGGCAGGCGATA-1	-39.7549	8.72098	erythroid	Met
NB37-BM5_GAACGGAAGTCAAGGC-1	-40.5477	8.86883	erythroid	Met
NB37-BM5_GCGAGAAGTCCAGTGC-1	-17.3104	2.88266	erythroid	Met
NB37-BM5_GGCGTGTTCGAATGGG-1	-40.2594	8.75956	erythroid	Met
NB37-BM5_GTGCATATCTAACTGG-1	-39.8329	8.83724	erythroid	Met
NB37-BM5_TTCGAAGAGACATAAC-1	-39.6441	8.66358	erythroid	Met
NB37-BM5_TTCTCAATCCGCAAGC-1	-40.2673	8.72484	erythroid	Met
NBBM2_ACGTAACTCCACTTCG-1	-30.2012	38.2131	plasma	Met
NBBM2_AGACCCGGTTTACCAG-1	-12.5514	5.83901	immature B	Met
NBBM2_CATGAGTCAAGAGTTA-1	-30.2168	37.947	plasma	Met
NBBM2_GTCTAGATCAGACCGC-1	17.0536	8.83413	T cells	Met
NBBM2_TCGCTTGAGAAGTGTT-1	-14.0219	3.47868	myeloid	Met
NBBM2_TGGTAGTTCTTGTGCC-1	-12.8903	4.53583	myeloid	Met
NBBM2_TTCATTGAGCGAATGC-1	-13.1083	4.70527	myeloid	Met
NBBM6_TATCTGTCAGCGTACC-1	-29.8148	37.5324	plasma	Met
BM10_AAGCGAGGTATCGTAC-1	-28.9238	37.695	plasma	Met
BM10_CGGACACAGCTCGAAG-1	-30.0276	38.2681	plasma	Met
BM10_CTGTGGGGTGTGAGCA-1	-13.7435	1.91638	plasma	Met
BM10_GAGGCCTCACAATTCG-1	-28.5381	38.2622	plasma	Met
BM10_TGCGGGTGTTGACTAC-1	-29.2915	37.9502	plasma	Met
BM10_TTACGCCAGCACTCCG-1	-29.9746	37.8316	plasma	Met
BM10_TTCATGTCACCTCTGT-1	-13.2979	2.30171	immature B	Met
BM10_TTCCAATTCATAAGGA-1	-28.977	37.8899	plasma	Met
BM6_AGCCAGCAGATCACCT-1	-30.1128	38.6062	plasma	Met
BM6_AGTAACCGTGTATCCA-1	-30.247	38.5119	plasma	Met
BM6_AGTCAACTCTATACGG-1	-29.1063	37.7568	plasma	Met
BM6_CATTGTTTCGACCCAG-1	-29.625	38.9112	plasma	Met
BM6_CCGGTAGGTATCAGCT-1	-29.5327	38.7338	plasma	Met
BM6_CTTGATTAGTTGCCTA-1	-29.657	38.3409	plasma	Met
BM6_GGAGCAAGTAGCACGA-1	-29.1303	38.0268	plasma	Met
BM6_GGTTCTCGTGTCCGTG-1	-29.5705	38.317	plasma	Met
BM6_GTCGAATTCTGTCGTC-1	-29.9721	38.4851	plasma	Met
BM6_GTCTAGAGTCAAATCC-1	-29.1877	37.9918	plasma	Met
BM6_TAACGACCACATTGTG-1	-29.8488	39.0297	plasma	Met
BM6_TGCACGGGTCTGTGGC-1	-30.215	38.5225	plasma	Met
BM6_TGGCGTGAGCACTCAT-1	-29.854	38.4555	plasma	Met
BM6_TTCGGTCAGTAAACAC-1	-29.622	37.8897	plasma	Met
BM6_TTTGGAGAGCCATGCC-1	-29.6711	39.0944	plasma	Met
BM7_ACGGCCAAGGATGGAA-1	-15.2024	3.44234	proerythroblast	Met
BM7_AGATCTGGTACCCAAT-1	-15.8561	3.84304	proerythroblast	Met
BM7_CGGCTAGTCACAACGT-1	-15.8923	3.84193	proerythroblast	Met
BM7_CTCGAAATCGGTTAAC-1	-15.8248	3.82936	proerythroblast	Met
BM7_CTGTTTAAGGGAACGG-1	-15.8755	3.82259	proerythroblast	Met
BM7_GGACAGAGTGCGATAG-1	-15.8605	3.81674	proerythroblast	Met
BM7_TCGGGACGTAAATGAC-1	-15.8445	3.8242	proerythroblast	Met
BM7_TCTTCGGAGGGCACTA-1	-15.8964	4.04669	proerythroblast	Met
BM7_TGGTTAGTCGGAGGTA-1	-15.8737	3.83331	proerythroblast	Met
BM7_TTTATGCAGAAACGAG-1	-15.7722	3.77111	proerythroblast	Met
NB33-BM3_ATGAGGGTCCCATACC-1	-29.2122	38.0479	plasma	Met
NB33-BM3_CAGCAATAGTCATACC-1	-29.4988	38.8822	plasma	Met
NB33-BM3_CATTCATGTCGTTGCG-1	-29.579	38.874	plasma	Met
NB33-BM3_CGCCAGATCCACAGGC-1	-29.4717	38.6724	plasma	Met
NB33-BM3_GACAGCCAGGTGTGAC-1	-29.6288	38.9522	plasma	Met
NB33-BM3_GGAGAACGTAGGTAGC-1	-29.9472	38.8567	plasma	Met
NB33-BM3_GGGCTACGTGTATCCA-1	-29.4327	38.7191	plasma	Met
NB33-BM3_GGGTGTCGTGGACCAA-1	-29.625	38.7705	plasma	Met
NB33-BM3_GTTTACTAGATCGGTG-1	-29.6308	38.9193	plasma	Met
NB33-BM3_GTTTACTAGGATGAGA-1	-29.0152	37.6881	plasma	Met
NB33-BM3_TCCGAAAAGCCACAAG-1	-29.1182	38.6535	plasma	Met
NB33-BM3_TCTATCACAATGGGTG-1	-29.9144	38.9858	plasma	Met
NB34_BM_AGGCATTAGCCTTTCC-1	-30.1123	38.3172	plasma	Met
NB34_BM_ATTCTTGCAAATACAG-1	-29.6617	38.0524	plasma	Met
NB34_BM_CCAAGCGAGTGCCGAA-1	-30.1402	38.318	plasma	Met
NB34_BM_GGAGCAACATCAGCGC-1	-29.655	38.7306	plasma	Met
NB34_BM_TCCCAGTGTACGTGAG-1	-29.4656	38.31	plasma	Met
NB34_BM_TGAGTCAAGACCCTTA-1	-30.1729	38.2138	plasma	Met
NB35-BM1_CAACCAAGTGCTCGTG-1	-29.4548	38.8926	plasma	Met
NB35-BM1_CTGCGAGCACGATTCA-1	-29.3224	38.6145	plasma	Met
NB35-BM1_GAGTGTTGTGCTCTCT-1	-30.1805	37.8984	plasma	Met
NB35-BM1_GATTTCTTCCGACGGT-1	-29.9048	38.1318	plasma	Met
NB35-BM1_GCCAGGTGTCGAATGG-1	-29.8254	38.6884	plasma	Met
NB35-BM1_GGGCTCAAGTCCCGGT-1	-29.5175	38.1504	plasma	Met
NB35-BM1_TGGTTAGGTCCAACGC-1	-29.8023	38.7107	plasma	Met
NB35-BM1_TGTTGGAAGCCGGATA-1	-29.6145	38.7091	plasma	Met
NB37-BM5_CAACCTCAGTTTCCTT-1	-28.942	-29.9295	myeloid	Met
BM10_TTTGATCAGAGTCCGA-1	-28.8703	37.9738	plasma	Met
BM7_GACGTTACAGCTGCAC-1	-14.9461	3.27638	proerythroblast	Met
BM7_TCTGGAACAAAGAATC-1	-15.6136	3.75381	proerythroblast	Met
NB33-BM3_AGATCGTGTAAGGCTG-1	-13.6717	3.62367	myeloid	Met
NB33-BM3_GTCACTCCAAAGCTAA-1	-13.5653	5.1263	myeloid	Met
NB33-BM3_TTCCACGCAAGCTCTA-1	-13.5876	3.91198	immature B	Met
NB35-BM1_AGATCCACAGCTGAAG-1	-29.9029	39.1278	plasma	Met
NB35-BM1_ATTCATCGTATATGGA-1	-29.4599	38.7224	plasma	Met
NB35-BM1_CGAAGGACAGTCGAGA-1	-29.6324	38.7081	plasma	Met
NB35-BM1_TCACTATTCGTTAGTG-1	-29.4467	38.0228	plasma	Met
NB35-BM1_TCCGTGTCAATGTTGC-1	-30.2394	38.4158	plasma	Met
NBBM2_AAAGGGCCACGATAGG-1	-3.62633	40.8315	B cells	Met
NBBM1_TGTAGACCAATGACCT-1	-5.44437	41.2652	B cells	Met
NBBM1_AAAGGATGTAGGCTGA-1	0.0545594	36.1803	B cells	Met
NBBM1_TCCATGCGTCGAATGG-1	-1.06392	37.7026	B cells	Met
NBBM2_ACACGCGCACCAAAGG-1	-2.55266	38.1824	B cells	Met
NBBM1_TCACTCGTCACCATAG-1	-0.200226	38.0413	B cells	Met
NBBM1_TCTTCCTAGATTAGTG-1	-10.1247	42.9782	B cells	Met
NBBM2_CACGTTCCATGGCACC-1	-2.64041	39.5263	B cells	Met
NBBM2_CCGGACAAGGAAGTCC-1	-2.08	38.1994	B cells	Met
NBBM2_CGTAGTAGTAAGTAGT-1	-0.672648	39.9169	B cells	Met
NBBM2_CTAGGTACAGTGACCC-1	-2.31853	39.8058	B cells	Met
NBBM2_CTCAGTCCACTCGATA-1	-4.77213	40.98	B cells	Met
NBBM2_TAGACCAGTGTACGCC-1	-2.2569	39.0023	B cells	Met
NBBM2_TATTTCGAGTGGCGAT-1	-3.9011	40.292	B cells	Met
NBBM2_TCATGAGAGTAATTGG-1	-2.31121	38.8494	B cells	Met
NBBM1_TGTGCGGTCATTACGG-1	-4.74491	40.4731	B cells	Met
NBBM5_AATCGACAGTACAGAT-1	0.137788	38.4456	B cells	Met
NBBM5_ACCAACATCTGCAGCG-1	-0.0433483	36.7521	B cells	Met
NBBM5_CTTCAATTCGAGTACT-1	0.181389	37.0059	B cells	Met
NBBM5_CTTTCGGCACATAACC-1	0.462163	37.1213	B cells	Met
NBBM5_GTGCAGCCAAGGGCAT-1	0.620779	39.1299	B cells	Met
NBBM5_TAGGTACAGATAACAC-1	0.472331	38.4563	B cells	Met
NBBM5_TTACTGTAGAACAGGA-1	0.766617	38.9242	B cells	Met
NBBM6_CTGTGAAAGAGAAGGT-1	-0.7532	38.07	B cells	Met
BM10_ATCCCTGTCGTAACAC-1	-6.69944	39.5298	immature B	Met
BM10_GGAGGATGTTCGTGCG-1	0.242039	38.8731	B cells	Met
BM10_TGAGTCAAGCGACTAG-1	-1.33417	40.4001	B cells	Met
BM6_AACCTTTTCCAAGAGG-1	-2.28927	35.3355	B cells	Met
BM6_AGCCAATGTTGACGGA-1	-5.19027	38.9548	B cells	Met
BM6_CTAAGTGAGGCAATGC-1	-3.88033	40.0512	B cells	Met
BM6_CTACATTAGGGTGAAA-1	-2.64092	37.1431	B cells	Met
BM6_GGAGAACGTTTGAAAG-1	-3.95536	39.5162	B cells	Met
BM6_TCACGCTAGGAGAGTA-1	-4.25405	38.1425	B cells	Met
BM6_TGCGACGCAGATCCAT-1	-6.86212	41.1399	B cells	Met
BM6_TTAATCCGTCAGGTAG-1	-6.28734	40.7707	B cells	Met
BM7_CATATGGAGCGTCTAT-1	-2.25625	40.196	B cells	Met
BM7_CGTAGGCCAGTCAGAG-1	-1.80221	37.3887	B cells	Met
BM7_CTCGTCACAATACGCT-1	-2.08046	39.5776	B cells	Met
BM7_TTCGAAGTCGTGGACC-1	-3.62976	39.0312	B cells	Met
NB21-BM2R_AAAGTAGAGAGGGCTT-1	-2.24312	39.828	B cells	Met
NB21-BM2R_AACCGCGAGTGTACGG-1	-2.63611	39.5591	B cells	Met
NB21-BM2R_ATCACGACAAACCCAT-1	-3.67196	40.5642	B cells	Met
NB21-BM2R_ATGAGGGCAGGATTGG-1	-2.83154	39.8963	B cells	Met
NB21-BM2R_CACACAACAGGATCGA-1	-2.28492	39.5997	B cells	Met
NB21-BM2R_CATCCACAGGTGGGTT-1	-4.32501	40.6316	B cells	Met
NB21-BM2R_CGCTGGATCAGTGCAT-1	-1.5557	40.4321	B cells	Met
NB21-BM2R_CGGCTAGAGGGAAACA-1	-0.919136	39.2001	B cells	Met
NB21-BM2R_GCTGCTTTCTGACCTC-1	-2.07819	37.4905	B cells	Met
NB21-BM2R_GGGCATCGTTTGTTTC-1	-2.67128	38.3949	B cells	Met
NB21-BM2R_GTGCTTCCATCAGTCA-1	-2.0378	39.2058	B cells	Met
NB21-BM2R_GTTTCTATCCGATATG-1	-0.670143	38.7503	B cells	Met
NB21-BM2R_TGAGGGAGTTCCACAA-1	-0.746334	39.4897	B cells	Met
NB21-BM2R_TGCCAAAAGTCGAGTG-1	-2.30931	38.2517	B cells	Met
NB21-BM2R_TGCGGGTAGTGTACCT-1	-3.27754	39.2306	B cells	Met
NB33-BM3_GTTACGATCCTGATAG-1	-1.40359	40.2335	B cells	Met
NB33-BM3_GTTGCGGGTGGTAACG-1	-1.87398	40.0365	B cells	Met
NB35-BM1_CAGCAGCAGGCTGAAC-1	-2.78395	39.6168	B cells	Met
NB35-BM1_CTCTCGACATATACCG-1	-0.318218	37.6692	B cells	Met
NB35-BM1_GGATGTTCATCGCCTT-1	-4.15239	40.1378	B cells	Met
NB35-BM1_GTTCGCTTCTAAGCCA-1	-0.651094	39.4095	B cells	Met
NB35-BM1_TAACCAGCATACCATG-1	-5.03387	40.4547	B cells	Met
NB35-BM1_TAGAGTCCACACAGAG-1	-1.80771	37.4243	B cells	Met
NB35-BM1_TGAGGGAGTTCCGCGA-1	-4.07218	38.8795	B cells	Met
NB37-BM5_CATCAAGAGCTGAAAT-1	-1.42252	40.8581	B cells	Met
NB37-BM5_CCCATACGTACCGGCT-1	-1.8937	37.447	B cells	Met
NB37-BM5_TAGCCGGAGAAGGCCT-1	-3.36987	38.9545	B cells	Met
NBBM1_GCTCAAATCCTATTGT-1	-2.86623	39.6528	B cells	Met
NBBM1_GGCTTGGTCATGTCAG-1	-7.44168	41.9286	B cells	Met
NBBM1_TACGTCCCATCCGATA-1	-3.03039	39.9316	B cells	Met
NBBM1_TTTCACACATACTGAC-1	-1.90242	40.3037	B cells	Met
NBBM2_CAACCAAAGGCCTGAA-1	-1.81269	40.2922	B cells	Met
NBBM2_GATGACTTCCCAACTC-1	-4.09889	40.7689	B cells	Met
NBBM2_GATGTTGAGATCGGTG-1	-2.27612	39.9448	B cells	Met
NBBM2_GTAACCAAGGTCATAA-1	-6.30057	41.427	B cells	Met
NBBM2_GTTTGGATCTAATTCC-1	0.0286788	39.3807	B cells	Met
NBBM2_TATCGCCCAAACGGCA-1	-0.544708	40.5603	B cells	Met
NBBM2_TCTACATTCGTTAGTG-1	-2.08536	39.6898	B cells	Met
NBBM2_TCTCCGACAGCGTATT-1	-2.96736	39.9964	B cells	Met
NBBM2_TTACCGCCAGGTCAGA-1	-3.69084	40.2808	B cells	Met
BM7_CTAAGACGTACATCCA-1	-3.56413	40.5337	B cells	Met
BM7_CTAGCCTTCCTATGTT-1	-3.73239	40.8815	B cells	Met
BM7_GATCGTATCTGGTATG-1	-3.50099	41.003	B cells	Met
BM7_TACCTATCAAATACAG-1	-3.46621	40.9752	B cells	Met
BM7_TGCACCTTCACCTTAT-1	-3.68863	40.9648	B cells	Met
BM7_TGTTCCGTCTCTTATG-1	-4.2942	41.1028	B cells	Met
NB21-BM2R_ACCGTAATCTATCCCG-1	-2.96138	39.625	B cells	Met
NB21-BM2R_ACTTACTCAGCGAACA-1	-0.648051	40.6695	B cells	Met
NB21-BM2R_CACATAGAGGCGATAC-1	-7.00286	41.6656	B cells	Met
NB21-BM2R_CATGGCGCACTAAGTC-1	-4.80991	41.3298	B cells	Met
NB21-BM2R_CTACACCTCGCCCTTA-1	-5.23722	41.2182	B cells	Met
NB21-BM2R_CTGCTGTTCGAATGCT-1	-1.52406	40.2826	B cells	Met
NB21-BM2R_GGGATGACAACACCCG-1	-3.40381	40.3739	B cells	Met
NB21-BM2R_TACTCATCACAGCGTC-1	-3.12384	40.3995	B cells	Met
NB37-BM5_CTGATCCCACCATCCT-1	-1.0174	40.5521	B cells	Met
NB37-BM5_CTTACCGCAGAGTGTG-1	-4.01417	41.3724	B cells	Met
NB37-BM5_TCTTTCCGTCCCTACT-1	-5.02739	41.2813	B cells	Met
NB37-BM5_TTGCCGTTCTTGCATT-1	-2.59927	40.0049	B cells	Met
NBBM2_GATCCCTTCAAAGGTA-1	-2.12042	39.1796	B cells	Met
BM7_GACACGCTCAAAGACA-1	-3.14473	41.1163	B cells	Met
BM7_TGACGGCGTAAGAGAG-1	-3.21618	41.1593	B cells	Met
NB21-BM2R_CAAGGCCAGCTGAACG-1	-5.06359	41.4096	B cells	Met
NB21-BM2R_CAGTAACTCGACAGCC-1	-5.42747	41.4219	B cells	Met
NB21-BM2R_CATCGGGCATGCAACT-1	-1.56272	40.3468	B cells	Met
NB21-BM2R_GCGCGATAGCTAAACA-1	-1.94948	40.3677	B cells	Met
NB35-BM1_CGCCATTTCAATCAGC-1	-2.65753	40.6132	B cells	Met
NB37-BM5_AGAATAGTCAGCTCGG-1	-4.48525	40.4906	B cells	Met
NB37-BM5_CTCGAGGCAATGGACG-1	-3.89114	40.2446	B cells	Met
NB37-BM5_CTGCGGACAGTACACT-1	-3.98114	40.6518	B cells	Met
NBBM2_GCCCAGAGTAGCGAGT-1	-10.9499	38.1502	pro B	Met
NB37-BM5_TCAACGACATCTACGA-1	-6.05108	41.4843	B cells	Met
NB37-BM5_TTCTCCTGTCTCTTTA-1	-5.12978	41.2187	B cells	Met
NBBM1_ATGACCAGTTTCCCAC-1	-3.78317	40.3355	B cells	Met
NBBM2_AAGTACCTCAAGCGTT-1	-3.2942	39.0302	B cells	Met
NBBM1_CATTCATGTATCGCTA-1	-5.19085	41.0645	B cells	Met
NBBM1_TCATCATCAGCGGTTC-1	-6.46824	41.6589	B cells	Met
NBBM1_AAAGTGATCGGCACTG-1	1.31459	38.9539	B cells	Met
NBBM1_TCGGGTGTCATCACCC-1	1.6929	38.208	B cells	Met
NBBM2_CCCGAAGAGTTCGGTT-1	-4.6557	40.7142	B cells	Met
NBBM2_CTGTCGTTCATCACCC-1	-7.2561	41.969	B cells	Met
NBBM2_GTAATGCCAACGACAG-1	-3.65821	40.0539	B cells	Met
NBBM6_TGCGGGTGTAGCCAGA-1	-5.60291	41.269	B cells	Met
BM6_AGTAGCTCACATATGC-1	-2.42693	38.1344	B cells	Met
BM6_AGTTAGCCACTGTGTA-1	-1.77064	40.079	B cells	Met
BM6_CAACCAAAGTGACACG-1	-2.19908	40.4269	B cells	Met
BM6_CAACGATCACAGCTTA-1	-5.01478	41.0566	B cells	Met
BM6_CAGTTCCTCTAGATCG-1	-3.19701	39.7802	B cells	Met
BM6_CGGGACTAGGATGCGT-1	-2.07297	38.1745	B cells	Met
BM6_CTTCCTTCAGCGACAA-1	-4.69087	40.6343	B cells	Met
BM6_GAGACCCCAGAGCTAG-1	-1.84261	37.9074	B cells	Met
BM6_GGAGCAATCACAATGC-1	-4.67691	41.3378	B cells	Met
BM6_GGAGGTACATCCTCAC-1	-3.07968	38.758	B cells	Met
BM6_GTAGTACCACACGGAA-1	-2.80821	39.5422	B cells	Met
BM6_TCATTCAGTATGAAGT-1	-3.7278	39.3343	B cells	Met
BM6_TCATTTGCACTGTGTA-1	-1.99969	40.4502	B cells	Met
BM6_TGAGTCACACACAGAG-1	-3.17409	39.9648	B cells	Met
BM6_TTGGGCGAGCAGCACA-1	-5.11505	41.4126	B cells	Met
BM7_ATTTCTGTCAGCTCTC-1	-1.72256	40.7064	B cells	Met
BM7_CAACTAGCATGGTAGG-1	-2.21539	38.8207	B cells	Met
BM7_CCAATCCCAGCCAATT-1	-0.93258	40.6525	B cells	Met
BM7_CGTGAGCCATGTAAGA-1	-2.67921	41.056	B cells	Met
BM7_CTAAGACTCACCCGAG-1	-1.18095	40.0355	B cells	Met
BM7_GCGCGATGTTTGTGTG-1	-2.71489	41.1364	B cells	Met
BM7_GGAATAAAGGGTGTTG-1	-1.74366	40.3325	B cells	Met
BM7_GGTGTTAGTGTGAAAT-1	-1.54708	38.974	B cells	Met
BM7_GTCTCGTAGACTTTCG-1	-3.03083	39.9904	B cells	Met
BM7_GTCTTCGCAGTACACT-1	-2.52867	38.7523	B cells	Met
BM7_TGATTTCAGTAACCCT-1	-3.64705	40.136	B cells	Met
NB21-BM2R_ACCAGTAAGGTAGCTG-1	-2.61978	39.1804	B cells	Met
NB21-BM2R_ACGTCAATCACGATGT-1	-2.86164	40.5151	B cells	Met
NB21-BM2R_AGATCTGGTTAGATGA-1	-3.9643	40.0368	B cells	Met
NB21-BM2R_ATGAGGGCAAGCCGCT-1	-2.28133	39.262	B cells	Met
NB21-BM2R_CCAATCCGTGCAACGA-1	-0.67697	39.3182	B cells	Met
NB21-BM2R_CTCACACTCTATCCTA-1	-0.905666	39.6606	B cells	Met
NB21-BM2R_GCGCGATTCTTTACGT-1	-0.373397	39.6544	B cells	Met
NB21-BM2R_TACTTGTAGCTCCTCT-1	-3.49322	40.1804	B cells	Met
NB21-BM2R_TAGGCATCAGTCTTCC-1	-2.70266	39.9184	B cells	Met
NB34_BM_GTGAGCCCAGTAGGAC-1	-1.58897	37.9962	B cells	Met
NB34_BM_GTTCGCTCAATTGAAG-1	-2.33119	39.4835	B cells	Met
NB35-BM1_ATAGAGACAGGTCCGT-1	-0.786772	39.7283	B cells	Met
NB35-BM1_CAGATTGCAGAGTCTT-1	-4.68529	41.023	B cells	Met
NB35-BM1_CTCAATTGTTCCGGTG-1	-0.558621	39.6613	B cells	Met
NB35-BM1_GTGAGCCGTCTAACTG-1	-5.67736	40.993	B cells	Met
NB37-BM5_ACTGCTCAGCCAGAAC-1	-2.22461	40.4729	B cells	Met
NB37-BM5_AGAGTGGAGTCAATAG-1	-3.24633	41.101	B cells	Met
NB37-BM5_AGCTCTCGTGCGGTAA-1	-3.54682	41.2376	B cells	Met
NB37-BM5_CACAGTATCTATGTGG-1	-4.29145	41.427	B cells	Met
NB37-BM5_CCTCAGTGTACGACCC-1	-5.79427	41.7214	B cells	Met
NB37-BM5_CGTCCATGTGCCTGTG-1	-1.67678	37.0692	B cells	Met
NB37-BM5_CTGAAGTTCTTAGCCC-1	-3.33176	40.9256	B cells	Met
NB37-BM5_GAAATGATCCACGCAG-1	-3.738	39.7116	B cells	Met
NB37-BM5_GACGTGCTCTAGAGTC-1	-4.21248	40.3487	B cells	Met
NB37-BM5_GCGCGATAGTGAATTG-1	-4.28157	39.048	B cells	Met
NB37-BM5_GTATCTTTCACAACGT-1	-3.10017	41.1512	B cells	Met
NB37-BM5_TCGAGGCTCGTATCAG-1	-4.62358	41.2933	B cells	Met
NB37-BM5_TTCTTAGCACATTCGA-1	-6.34341	40.9506	B cells	Met
NBBM1_TCCTCGAAGATGAAGG-1	-10.3031	43.24	B cells	Met
NBBM1_CTCCTCCCAAGTTGGG-1	-7.72373	41.5871	B cells	Met
NBBM1_GACCCAGCAAGTCCCG-1	-11.2559	43.0494	B cells	Met
NBBM2_GAGGCAAGTTACCCAA-1	-6.03919	41.1603	B cells	Met
NBBM2_GTTTGGAAGCCTTCTC-1	-6.01432	40.983	B cells	Met
NBBM2_TACGCTCCAATACCTG-1	-4.20055	40.62	B cells	Met
NBBM3_CTAACCCAGGAATTAC-1	-8.44648	42.1361	B cells	Met
NBBM6_AGATGAACACGGTAGA-1	-1.47659	39.8953	B cells	Met
NBBM6_CTGGCAGCATGTAACC-1	-8.4937	42.5558	B cells	Met
NBBM6_GACTTCCGTGATTGGG-1	-7.55746	42.0982	B cells	Met
BM10_CTCCGATTCCTCACTG-1	-4.39128	40.7302	B cells	Met
BM10_GCGTGCATCTCTGACC-1	-6.85671	41.7633	B cells	Met
BM10_GTTCGCTAGCCTCAAT-1	-9.8132	42.7962	B cells	Met
BM6_CGGCAGTCAGTAGTTC-1	-10.9384	42.6847	B cells	Met
BM6_GCCTGTTTCAGCTGAT-1	-7.19438	41.8608	B cells	Met
BM6_GCGTGCAAGTCGAAAT-1	-8.23806	42.1463	B cells	Met
BM6_GTCACGGTCCACAAGT-1	-11.6632	42.7784	B cells	Met
BM6_GTTAGACTCAAAGCCT-1	-8.36347	42.0655	B cells	Met
BM6_TCGGGACAGATGAACT-1	-8.62272	42.3517	B cells	Met
BM6_TGAACGTAGGTGGGTT-1	-7.30433	40.8129	B cells	Met
NB21-BM2R_AACCGCGAGTAACCCT-1	-8.48534	42.5844	B cells	Met
NB21-BM2R_ACACTGAAGCCCAGCT-1	-7.81934	42.274	B cells	Met
NB21-BM2R_ACAGCTAGTCAGCTAT-1	-6.67464	41.5599	B cells	Met
NB21-BM2R_ATGTGTGAGACTAAGT-1	-5.64985	41.6072	B cells	Met
NB21-BM2R_CAGATCAGTAGGAGTC-1	-8.7529	42.514	B cells	Met
NB21-BM2R_CAGCCGAGTTCGGCAC-1	-8.19104	42.0825	B cells	Met
NB21-BM2R_CAGTAACTCAGCATGT-1	-6.80992	41.7598	B cells	Met
NB21-BM2R_CTAATGGTCTACTATC-1	-7.88596	42.3687	B cells	Met
NB21-BM2R_GATGAGGTCTAACTCT-1	-8.13592	42.3543	B cells	Met
NB21-BM2R_GCAATCAGTTTGCATG-1	-7.97297	41.3433	B cells	Met
NB21-BM2R_GGACAAGGTCGTTGTA-1	-6.87794	41.0773	B cells	Met
NB21-BM2R_GGCTGGTTCGCCATAA-1	-7.9956	41.9642	B cells	Met
NB21-BM2R_GTAACTGAGATATGCA-1	-8.61691	41.713	B cells	Met
NB21-BM2R_TTGCGTCAGTATCTCG-1	-6.03021	41.6285	B cells	Met
NB33-BM3_AAGCGTTAGTGTTCCA-1	-0.928359	38.9225	B cells	Met
NB34_BM_AAAGGGCGTGGTAACG-1	-9.77433	43.1292	B cells	Met
NB34_BM_CCTGCATTCGGCTTGG-1	-8.72715	42.7332	B cells	Met
NB34_BM_CGAGGCTAGCCTTTCC-1	-8.14166	42.6409	B cells	Met
NB34_BM_GCTTGGGTCTAGGAAA-1	-10.3109	43.4573	B cells	Met
NB35-BM1_TCACGGGCACATACGT-1	-7.82604	41.8616	B cells	Met
NB37-BM5_AAGTCTGAGTATTGGA-1	-9.59256	43.264	B cells	Met
NB37-BM5_ATAAGAGGTGTCTGAT-1	-7.51907	41.8884	B cells	Met
NB37-BM5_ATTGGACCACTTACGA-1	-6.84225	42.3308	B cells	Met
NB37-BM5_CAGAATCCAAGTAGTA-1	-6.33741	41.9395	B cells	Met
NB37-BM5_GAGCAGACAATGGATA-1	-8.03977	42.6156	B cells	Met
NB37-BM5_GCTGCGATCTACGAGT-1	-8.20001	42.2831	B cells	Met
NB37-BM5_GGCGTGTTCACCGGGT-1	-5.76819	41.3384	B cells	Met
NB37-BM5_GTGCATACACATCTTT-1	-6.69383	41.4065	B cells	Met
NB37-BM5_TTCTACAGTCGGCATC-1	-8.00085	42.206	B cells	Met
NBBM1_TAGTGCAGTCGAGATG-1	-0.626476	38.4041	B cells	Met
NBBM1_TGCAGTATCGAGAAAT-1	-12.0741	42.4142	B cells	Met
NBBM1_GGTAATCAGCATACTC-1	-13.4284	42.4443	B cells	Met
NBBM3_AGGGTTTAGTTTGGCT-1	-5.51892	40.2937	B cells	Met
NBBM3_CGCCATTTCGAACACT-1	-0.696531	37.7073	B cells	Met
NBBM3_GTCCACTTCAATCTCT-1	-1.25518	37.9763	B cells	Met
NBBM3_TTACCATTCATGAAAG-1	-0.00537764	37.7523	B cells	Met
NBBM3_TTCCTAAAGACCCTTA-1	-0.352427	38.05	B cells	Met
NBBM6_CAAGAGGAGTAGGAAG-1	-1.29343	38.5712	B cells	Met
NBBM6_CATTCTAAGTAATCCC-1	-0.96796	36.7506	B cells	Met
NBBM6_TCGATTTTCTGGGATT-1	0.499065	37.3183	B cells	Met
BM6_AAAGTCCTCTCCGATC-1	-3.8976	39.9086	B cells	Met
BM6_AGCTCAACAATGACCT-1	-5.88476	40.3337	B cells	Met
BM6_AGGTTGTAGGACCCAA-1	-7.29502	41.6069	B cells	Met
BM7_ACACCGGAGCGTTGCC-1	-2.77082	39.3217	B cells	Met
BM7_CAAGGCCTCCTGTAGA-1	-2.9407	37.8259	B cells	Met
BM7_CAGAATCAGAAAGTGG-1	-4.96518	41.0686	B cells	Met
BM7_GTTCATTCAGCGTAAG-1	-2.38138	40.1508	B cells	Met
BM7_TGAGAGGCAGATCTGT-1	-3.18864	39.0774	B cells	Met
BM7_TTAGGCAGTGTCCTCT-1	-3.97113	40.738	B cells	Met
BM7_TTAGGCATCGTTGACA-1	-1.76725	39.9884	B cells	Met
NB21-BM2R_AGCTCTCAGTCGTTTG-1	-4.78391	40.5548	B cells	Met
NB21-BM2R_AGTTGGTAGAGCCCAA-1	-4.09834	38.7763	B cells	Met
NB21-BM2R_CACACCTTCACGGTTA-1	-2.7294	38.5657	B cells	Met
NB21-BM2R_CACCAGGAGTTAGCGG-1	-5.70654	39.9553	B cells	Met
NB21-BM2R_CAGTAACCACGTAAGG-1	-5.59052	40.5362	B cells	Met
NB21-BM2R_CTGGTCTAGTAGCGGT-1	-3.10748	38.6282	B cells	Met
NB21-BM2R_GAAGCAGTCCCTAATT-1	-3.10374	38.4151	B cells	Met
NB21-BM2R_GACCTGGGTTTGCATG-1	-5.49223	40.7091	B cells	Met
NB21-BM2R_GGGTTGCCATAGAAAC-1	-3.27911	39.0449	B cells	Met
NB21-BM2R_GGGTTGCGTTGTACAC-1	-5.34468	40.1626	B cells	Met
NB21-BM2R_TCGTACCGTGGCCCTA-1	-2.71968	37.6088	B cells	Met
NB21-BM2R_TGGTTCCCATGCTAGT-1	-2.88612	37.8355	B cells	Met
NB21-BM2R_TGTTCCGAGTTAGCGG-1	-4.09587	39.3668	B cells	Met
NB37-BM5_ACGGGTCAGCGTTGCC-1	-2.5445	40.2713	B cells	Met
NB37-BM5_GCAAACTAGTCGTACT-1	-3.70105	38.2025	B cells	Met
NB37-BM5_GGATTACCAGACAAGC-1	-2.94665	39.6762	B cells	Met
NB37-BM5_GGGCACTCAGGGCATA-1	-1.25396	37.017	B cells	Met
NB37-BM5_TGACGGCGTAGCGCAA-1	-1.8702	37.7163	B cells	Met
NB37-BM5_TGTATTCCATAGACTC-1	-1.58561	36.3089	B cells	Met
NBBM1_CTTCCTTAGGTTGGAC-1	-8.28249	42.3764	B cells	Met
NBBM1_GGATCTATCCATCGTC-1	-5.86338	41.3898	B cells	Met
NBBM4_CAGATCAGTAGGAGGG-1	-16.2445	42.062	T cells	Met
BM6_AAGTGAAGTACAACGG-1	-9.03179	42.2393	B cells	Met
BM6_CTTTCGGGTTCAAGTC-1	-5.93142	41.3474	B cells	Met
BM6_GAAGTAAGTCCAAATC-1	-5.15661	39.3213	B cells	Met
BM6_GACGCTGCAAAGTGTA-1	-7.98016	41.9913	B cells	Met
BM6_GTGAGGATCTGGCCAG-1	-4.89872	41.1935	B cells	Met
BM6_GTTCATTTCTGAGGCC-1	-7.01224	42.252	B cells	Met
BM6_GTTGTGATCGCGATCG-1	-6.56641	41.8205	B cells	Met
BM7_AGTCTTTTCTTCGGTC-1	-5.72669	41.2691	B cells	Met
BM7_CGAGAAGTCTCTGAGA-1	-7.29758	40.7487	B cells	Met
BM7_CGTTGGGGTCCTGCTT-1	-2.52445	39.5151	B cells	Met
BM7_CTCGGGAGTGCAGGTA-1	-7.48881	40.8984	B cells	Met
BM7_GCAATCAAGTCTTGCA-1	-4.05555	40.3328	B cells	Met
BM7_GCGGGTTAGCTACCGC-1	-7.05466	41.839	B cells	Met
NB21-BM2R_AAGTCTGAGGATGGTC-1	-6.66562	41.1203	B cells	Met
NB21-BM2R_ACCCACTAGATCGGGT-1	-7.43984	41.1251	B cells	Met
NB21-BM2R_ACTATCTGTTGAACTC-1	-6.20698	41.6664	B cells	Met
NBBM1_CTACCTGCACAAGTGG-1	-20.5428	10.8147	B cells	Met
NB21-BM2R_CAAGATCCACATTCGA-1	-7.44287	40.822	B cells	Met
NB21-BM2R_CACAAACCACGGTAGA-1	-6.09343	40.4086	B cells	Met
NB21-BM2R_CACATAGTCATCTGCC-1	-6.41925	41.0525	B cells	Met
NB21-BM2R_CCCAGTTGTAGCGTAG-1	-4.69224	40.9282	B cells	Met
NB21-BM2R_GACGTGCAGAAACCAT-1	-5.95912	40.9376	B cells	Met
NB21-BM2R_GGTGAAGGTCATGCCG-1	-5.95545	41.51	B cells	Met
NB21-BM2R_TCAGCAAGTCCGTCAG-1	-5.84121	41.2759	B cells	Met
NB35-BM1_TCAAGCAAGCAGGCTA-1	-9.1229	42.7996	B cells	Met
NB35-BM1_TGGTAGTAGCTTAAGA-1	-24.657	5.14481	pDC	Met
NB37-BM5_CGCGTTTTCACAGGCC-1	-3.79015	40.8153	B cells	Met
NB37-BM5_GTGCGGTCACATCCAA-1	-8.09341	42.1854	B cells	Met
NBBM1_AGAAGTAAGGGATCAC-1	-0.000984423	39.975	B cells	Met
NBBM1_CATACTTTCTTCTGTA-1	1.11372	38.7165	B cells	Met
NBBM1_GGGATCCTCAAGCTGT-1	0.0232363	38.8418	B cells	Met
NBBM2_CATTGCCAGCATGGGT-1	-0.479283	40.0848	B cells	Met
NBBM2_GAACACTCATGACACT-1	-4.44742	40.6911	B cells	Met
NBBM2_TCAAGACCACTCCACT-1	-1.19204	39.6461	B cells	Met
NBBM3_AAAGAACGTCGTCGGT-1	-0.303207	39.2784	B cells	Met
NBBM3_AGAACCTTCATGGTAC-1	-0.0295031	38.3545	B cells	Met
NBBM3_AGGGTCCGTCGTAATC-1	0.254495	39.4666	B cells	Met
NBBM3_CCGGTAGTCGCATTAG-1	0.023081	38.5806	B cells	Met
NBBM3_CCTGTTGGTTTACGAC-1	-1.00425	37.9736	B cells	Met
NBBM3_GTGGGAATCATTTGTC-1	-0.241053	38.1966	B cells	Met
BM6_ACCGTTCTCGAGTACT-1	-5.18635	41.0936	B cells	Met
BM6_ACTTCCGTCTTAGTTC-1	-4.83673	40.3919	B cells	Met
BM6_AGCCAGCTCGAACTCA-1	-3.43705	41.5329	B cells	Met
BM6_CACGTGGCACGTATAC-1	-6.05285	41.558	B cells	Met
BM6_TACTGCCCAATCGCAT-1	-3.60605	40.5316	B cells	Met
BM6_TCCGAAAAGCTAGATA-1	-6.22214	41.1814	B cells	Met
BM6_TCCTCCCGTTTATGCG-1	-4.98541	40.8124	B cells	Met
BM6_TGCGGGTCATGAATAG-1	-2.79744	37.8492	B cells	Met
BM7_ACAGCCGGTGCCTTGG-1	-4.81097	40.7828	B cells	Met
BM7_ATCCGAACATTATCTC-1	-3.95715	40.0147	B cells	Met
BM7_GGAACTTAGATAGGAG-1	-4.1538	39.1661	B cells	Met
NB21-BM2R_ACAGCTACAATCTACG-1	-3.67526	41.0814	B cells	Met
NB21-BM2R_ACTGCTCAGTGTACCT-1	-3.17217	40.4489	B cells	Met
NB21-BM2R_CATTATCTCTGCAAGT-1	-2.46804	40.4913	B cells	Met
NB21-BM2R_CTCTAATCAGCCTTGG-1	-6.54527	41.6558	B cells	Met
NB21-BM2R_GATGAGGAGCTAACTC-1	-4.63124	41.3697	B cells	Met
NB21-BM2R_GGGACCTGTCATCGGC-1	-1.90761	38.8942	B cells	Met
NB35-BM1_TTCCGTGGTATACGGG-1	-2.90805	40.9925	B cells	Met
NB37-BM5_ACTTGTTTCGTGACAT-1	-0.475267	39.762	B cells	Met
NB37-BM5_CTAACTTGTAATAGCA-1	-1.942	39.6321	B cells	Met
NB37-BM5_GTACTTTCATAGTAAG-1	-2.20099	39.1203	B cells	Met
NB37-BM5_GTTCTCGAGTGTTTGC-1	-1.30191	41.0233	B cells	Met
NB37-BM5_TGTATTCCATCACCCT-1	-1.03947	39.1545	B cells	Met
NBBM1_CACCGTTTCGAGTGAG-1	1.06261	40.073	B cells	Met
NBBM1_CGGGTGTTCGACGAGA-1	0.236893	40.2281	B cells	Met
BM10_TGTCCACCATGCACTA-1	-3.07128	40.3189	B cells	Met
NB21-BM2R_CTGATAGTCCTCGCAT-1	-4.69334	40.8407	B cells	Met
NB21-BM2R_TAAGCGTAGAATTGTG-1	-4.10823	40.029	B cells	Met
NB21-BM2R_TAGTGGTTCTTTACAC-1	-3.12733	39.8584	B cells	Met
NB21-BM2R_TCGTACCAGAAGGCCT-1	-5.6559	41.2625	B cells	Met
NB35-BM1_ATGCGATCACTACGGC-1	-1.832	40.726	B cells	Met
NB37-BM5_ATAACGCGTGCTGTAT-1	-2.18494	40.2545	B cells	Met
NB37-BM5_TCGTACCAGAATCTCC-1	-3.53701	41.2634	B cells	Met
NB37-BM5_TGAGCCGGTGAGTATA-1	-2.77059	40	B cells	Met
NB37-BM5_TTTGGTTAGAAGGTTT-1	-1.9149	41.1936	B cells	Met
BM6_AAAGTCCGTTAGGAGC-1	-2.13066	37.5481	B cells	Met
BM6_CCTCTCCGTACGGGAT-1	-3.6213	39.0786	B cells	Met
BM6_GTTGTGAAGGCCGCTT-1	-2.32686	36.4799	B cells	Met
BM7_TGTCCCAAGTCAAGCG-1	-1.42925	40.3671	B cells	Met
NB21-BM2R_AAGTCTGGTGACGGTA-1	-5.84847	41.1314	B cells	Met
NB21-BM2R_GATCGTACACGAAGCA-1	-3.58607	40.277	B cells	Met
NB21-BM2R_TAGACCACAAGAGGCT-1	-4.18197	40.5496	B cells	Met
NB21-BM2R_TGAGCATAGACCTTTG-1	-3.32447	39.7755	B cells	Met
NB37-BM5_GAGGTGACAGGCGATA-1	-3.36263	41.3135	B cells	Met
NB37-BM5_TAAACCGTCGCAAACT-1	-5.19045	40.9711	B cells	Met
NBBM5_TAAGTCGGTATTTCTC-1	-7.08002	42.3933	B cells	Met
BM6_GCCGATGCAAGAAATC-1	-6.05406	41.1234	B cells	Met
BM6_TCAGGGCGTGGATGAC-1	-7.40926	42.1948	B cells	Met
BM6_TCGGGACAGAGATTCA-1	-6.07613	42.0689	B cells	Met
BM7_AATCGGTTCTCATTCA-1	-5.05784	41.3842	B cells	Met
BM7_GTTCGGGGTTACCGAT-1	-3.15914	40.835	B cells	Met
NB21-BM2R_AGGGAGTAGCTCCCAG-1	-6.57919	41.7728	B cells	Met
NB21-BM2R_GACTACATCCAGTATG-1	-6.71495	41.567	B cells	Met
NB21-BM2R_GTCATTTGTCCAACTA-1	-4.6178	41.4276	B cells	Met
NB21-BM2R_GTGCATATCTACTATC-1	-6.34419	41.527	B cells	Met
NB37-BM5_ACTTGTTTCCACGAAT-1	-6.59714	41.219	B cells	Met
NB37-BM5_ATGAGGGCACGAAAGC-1	-8.0587	42.5227	B cells	Met
NBBM1_ATTCTTGTCGAGAGCA-1	1.21391	39.4576	B cells	Met
NBBM1_CGAAGTTTCGCCAACG-1	1.29492	39.4079	B cells	Met
NBBM1_CTGTCGTAGATTCGAA-1	0.929017	39.2064	B cells	Met
BM6_CAAGCTACACCCAAGC-1	-2.75772	39.8921	B cells	Met
BM6_CCTCACAAGATAACAC-1	-0.133597	40.4565	B cells	Met
BM6_GCTTTCGCACTCCACT-1	-1.86099	40.3025	B cells	Met
BM6_TAAGCCAGTATTTCTC-1	-0.885911	39.8757	B cells	Met
BM6_TCATATCCACCAATTG-1	-0.815153	40.0684	B cells	Met
BM7_CACACAAGTTTAAGCC-1	0.93536	38.6086	B cells	Met
BM7_GCTTGAAAGCACGCCT-1	-1.32548	37.6052	B cells	Met
BM7_TAGCCGGAGACGCAAC-1	-0.34781	40.7009	B cells	Met
BM7_TCAACGATCACATACG-1	-0.808913	38.8283	B cells	Met
BM7_TTATGCTAGCGTCAAG-1	-0.742162	40.1743	B cells	Met
NBBM1_TAGCACAGTGATACAA-1	-7.04719	39.4331	B cells	Met
NB21-BM2R_AGGGAGTAGGCATGGT-1	-0.624383	40.1639	B cells	Met
NB21-BM2R_ATCATCTCAATTGCTG-1	-4.90136	41.0625	B cells	Met
NB21-BM2R_CACATTTCAGGACCCT-1	0.242886	40.4773	B cells	Met
NB21-BM2R_CAGTAACAGTCTTGCA-1	-4.6326	40.5299	B cells	Met
NB21-BM2R_GATCAGTTCCTTTACA-1	-1.57941	40.4074	B cells	Met
NB35-BM1_TGGATGTTCACCTCTG-1	-4.20007	40.4449	B cells	Met
NB37-BM5_GCATGATTCCGCGCAA-1	-4.86105	40.4673	B cells	Met
NB37-BM5_GCGCGATTCCCAACGG-1	0.673553	38.9778	B cells	Met
NB37-BM5_GTATCTTCATTCTTAC-1	-0.672628	39.6092	B cells	Met
NB37-BM5_GTGCAGCTCTCATTCA-1	-3.70091	40.6825	B cells	Met
NB37-BM5_TAGTGGTTCACGCATA-1	0.0131645	40.1227	B cells	Met
NBBM1_AACCTTTCACTTCTCG-1	-42.6364	29.9528	pDC	Met
NBBM2_AAAGGGCGTGGTATGG-1	-41.8539	29.7321	pDC	Met
NBBM1_AGGTTACAGTAACGAT-1	-42.3511	29.8595	pDC	Met
NBBM1_ATCAGGTCAAACTCGT-1	-42.3576	30.017	pDC	Met
NBBM1_CAATGACTCCCTGTTG-1	-42.4205	29.9693	pDC	Met
NBBM1_CAGATACGTTCGTACA-1	-42.7309	30.0506	pDC	Met
NBBM1_CCTATCGAGTCGCGAA-1	-42.1043	29.9216	pDC	Met
NBBM1_GGATCTAGTGTTAACC-1	-42.2478	30.0785	pDC	Met
NBBM1_GTTACCCAGTCCCGAC-1	-42.14	29.9539	pDC	Met
NBBM1_GTTGTGATCGTTCGCT-1	-42.3723	30.1208	pDC	Met
NBBM1_TCAAGTGGTAATACCC-1	-43.0568	29.8278	pDC	Met
NBBM1_TCATATCTCCACGTGG-1	-42.6948	30.2444	pDC	Met
NBBM1_TCTAACTTCGACCATA-1	-42.184	30.0005	pDC	Met
NBBM1_AGGTCATCAGTCTTCC-1	-42.1453	29.9762	pDC	Met
NBBM1_ATCCACCAGATAACGT-1	-42.4064	30.1459	pDC	Met
NBBM1_GGGACCTTCGATACAC-1	-42.1026	29.9662	pDC	Met
NBBM2_AGAAGTATCCAACTAG-1	-41.8658	29.7261	pDC	Met
NBBM1_TCACACCCAAGCGCTC-1	-43.3371	29.6779	pDC	Met
NBBM2_AGTCAACAGTTTCGGT-1	-42.0515	29.7427	pDC	Met
NBBM1_AACCACAAGAAGAACG-1	-43.1821	29.5406	pDC	Met
NBBM1_AGCTACAAGGGAGAAT-1	-43.2011	29.7393	pDC	Met
NBBM2_CAGGTATCATAACGGG-1	-41.824	29.7908	pDC	Met
NBBM2_CATCCGTGTCGGCTAC-1	-41.8567	29.7553	pDC	Met
NBBM2_CCAAGCGGTCTGCCTT-1	-41.9076	29.8254	pDC	Met
NBBM2_CCACCATTCGAGAATA-1	-41.9055	29.6337	pDC	Met
NBBM2_CTTCAATAGCAACAAT-1	-41.9474	29.8066	pDC	Met
NBBM2_GAATAGAAGGTCGCCT-1	-41.9928	29.8672	pDC	Met
NBBM1_ATGCGATAGATCGCTT-1	-42.7964	29.2929	pDC	Met
NBBM1_GGGCTCAAGCCTATCA-1	-42.7407	29.2187	pDC	Met
NBBM2_GCAGGCTGTTACCGTA-1	-41.844	29.7954	pDC	Met
NBBM2_GCATTAGTCACGGAGA-1	-41.7979	29.7777	pDC	Met
NBBM2_GTGCGTGAGGGTATAT-1	-41.86	29.8988	pDC	Met
NBBM2_TACAACGAGAAGGGAT-1	-41.8547	29.7776	pDC	Met
NBBM2_TCCGATCGTATTTCTC-1	-41.8625	29.7436	pDC	Met
NBBM1_TTCTAACTCTGTCAGA-1	-26.0445	-27.728	myeloid	Met
NBBM2_TGGTACAAGAGGTTAT-1	-41.818	29.7845	pDC	Met
NBBM3_GATTCTTCAATTAGGA-1	-42.1523	29.9002	pDC	Met
NBBM5_CAGGCCACAGTCTGGC-1	-42.2406	29.5092	pDC	Met
NBBM5_CCTCCAATCTTTCAGT-1	-41.9371	29.7411	pDC	Met
NBBM5_CGGAGAATCTGCCTGT-1	-41.9254	29.6998	pDC	Met
NBBM5_GATGCTAGTGTGTGTT-1	-41.6153	29.2083	pDC	Met
NBBM5_GGTGATTCACTAACGT-1	-41.9939	29.7299	pDC	Met
NBBM5_TTAGTCTTCTTCCCGA-1	-41.9228	29.727	pDC	Met
NBBM6_AAAGTCCAGCATGTTC-1	-42.2454	29.9668	pDC	Met
NBBM6_AGTTCCCAGACGAAGA-1	-41.8974	29.9359	pDC	Met
NBBM6_CAAGGGATCACTACTT-1	-41.4903	29.067	pDC	Met
NBBM6_CGAAGTTCAGTGTATC-1	-41.4608	29.0755	pDC	Met
NBBM6_CTCAAGACACTCAAGT-1	-42.4944	29.5453	pDC	Met
NBBM6_TAGATCGTCCATATGG-1	-41.7288	29.5338	pDC	Met
BM10_CGATGCGCAGCTAACT-1	-43.1807	29.5579	pDC	Met
BM10_CTGCAGGCAGTTCCAA-1	-43.1171	29.588	pDC	Met
BM10_GACCGTGAGAGCAACC-1	-43.2693	29.3877	pDC	Met
BM10_GAGGGTAGTCGCCACA-1	-42.0024	29.814	pDC	Met
BM10_GTGCAGCAGGTGGGTT-1	-42.2167	29.3444	pDC	Met
BM10_GTTGAACAGTCTGTAC-1	-42.5643	29.9628	pDC	Met
BM10_TCAGCAAGTTAAGGGC-1	-43.0613	29.7408	pDC	Met
BM10_TCATTCATCTCCATAT-1	-42.2065	29.7888	pDC	Met
BM10_TTCAGGAAGGAGGTTC-1	-43.4325	29.7214	pDC	Met
BM10_TTCGATTAGTTGGACG-1	-42.9972	29.983	pDC	Met
BM6_AACCTGACATCTGTTT-1	-43.3541	30.1944	pDC	Met
BM6_AGACAGGCAGCCGTCA-1	-42.1367	29.9283	pDC	Met
BM6_AGCTACAAGAGCAGAA-1	-42.4817	30.066	pDC	Met
BM6_CAACGATTCAGATGCT-1	-43.1006	30.1426	pDC	Met
BM6_CCCGAAGTCCAGGACC-1	-43.2663	30.276	pDC	Met
BM6_CCTCTCCCAGCGACCT-1	-43.3349	30.1487	pDC	Met
NBBM1_GATCCCTGTCTTCGAA-1	-42.2277	29.4864	pDC	Met
NBBM1_GTACAGTCAAATCGGG-1	-42.0637	29.6827	pDC	Met
BM6_CTTCTCTCACATAACC-1	-42.7516	30.3749	pDC	Met
BM6_GACCAATAGCCTGCCA-1	-43.5531	30.1693	pDC	Met
BM6_GCCAGCATCTTGGATG-1	-42.9734	29.9036	pDC	Met
BM6_GGGATCCCAAACTCGT-1	-43.0804	30.3333	pDC	Met
BM6_TAGGTTGCACGGCCAT-1	-43.1411	30.2409	pDC	Met
BM6_TATGTTCTCGCAAGAG-1	-43.0625	29.9713	pDC	Met
BM6_TGGTAGTGTAGTCTGT-1	-42.8418	29.8899	pDC	Met
BM6_TTACAGGGTTTACTGG-1	-43.2636	30.0911	pDC	Met
BM6_TTCAGGATCCAAACCA-1	-42.32	29.978	pDC	Met
BM7_AACTGGTAGTCCAGGA-1	-42.1	29.7918	pDC	Met
BM7_AAGGCAGTCGGATGGA-1	-42.3661	29.0777	pDC	Met
BM7_ACAGCTAAGCGAAGGG-1	-41.8668	29.7207	pDC	Met
BM7_ACGATGTCACCCATGG-1	-42.3211	29.892	pDC	Met
BM7_AGTAGTCAGTACATGA-1	-42.3122	29.912	pDC	Met
BM7_CTCTGGTTCCGCGGTA-1	-42.4322	29.8026	pDC	Met
BM7_GACGTTAAGTCACGCC-1	-42.3188	29.8663	pDC	Met
BM7_GATTCAGTCGCGCCAA-1	-24.1011	-25.7933	myeloid	Met
BM7_GGATTACCACATCCAA-1	-42.3782	29.8506	pDC	Met
BM7_GGGATGAGTATAATGG-1	-42.7709	29.385	pDC	Met
BM7_GTGCTTCAGAGGTTAT-1	-42.2441	29.8126	pDC	Met
NB21-BM2R_ACTGTCCTCAGAGACG-1	-42.9926	29.2477	pDC	Met
NB21-BM2R_ATAACGCGTTGAACTC-1	-43.3933	29.8632	pDC	Met
NB21-BM2R_ATCCACCGTGAAAGAG-1	-42.0997	29.9369	pDC	Met
NB21-BM2R_CAAGGCCTCCAAACAC-1	-43.0297	29.6594	pDC	Met
NB21-BM2R_CAGTCCTCACCAACCG-1	-43.0517	29.2578	pDC	Met
NB21-BM2R_CCATTCGTCCACGTGG-1	-43.3292	29.7729	pDC	Met
NB21-BM2R_CGATTGAGTCCGTCAG-1	-43.3132	29.5763	pDC	Met
NB21-BM2R_CGTAGGCTCAGCCTAA-1	-43.1256	29.3341	pDC	Met
NB21-BM2R_CTCGAAAGTAAAGTCA-1	-43.0302	29.5721	pDC	Met
NB21-BM2R_CTCTAATCAACTTGAC-1	-42.9979	29.713	pDC	Met
NB21-BM2R_GTACTTTGTAAACCTC-1	-43.1902	29.8655	pDC	Met
NB21-BM2R_GTGCATAAGCTCCTCT-1	-43.256	29.8751	pDC	Met
NB21-BM2R_TCAACGAAGGTGCTAG-1	-43.1927	29.8	pDC	Met
NB21-BM2R_TCTTTCCAGTCCCACG-1	-42.9004	29.2649	pDC	Met
NB21-BM2R_TGCGCAGTCGTAGATC-1	-42.7987	29.359	pDC	Met
NB33-BM3_ACGATGTTCACTCGAA-1	-41.8623	29.8374	pDC	Met
NB33-BM3_CAAGGGAAGGTCCTGC-1	-42.0489	30.0095	pDC	Met
NB33-BM3_CTAACCCGTCTGTAAC-1	-42.0217	29.8676	pDC	Met
NB33-BM3_CTACATTGTTCTCGCT-1	-41.7455	29.7643	pDC	Met
NB33-BM3_CTCCATGTCGTGGCTG-1	-42.09	29.8805	pDC	Met
NB33-BM3_GCCTGTTCAGCAGTTT-1	-42.021	29.9222	pDC	Met
NB33-BM3_GGTGATTTCATCCCGT-1	-42.7337	30.3821	pDC	Met
NB33-BM3_TACCCGTAGGTGCTTT-1	-42.1747	30.049	pDC	Met
NB33-BM3_TAGGGTTAGACTCGAG-1	-42.1711	29.9809	pDC	Met
NB33-BM3_TATTGCTAGACTCATC-1	-41.8223	29.77	pDC	Met
NB33-BM3_TCATGAGTCCTGGTCT-1	-43.2719	29.9688	pDC	Met
NB33-BM3_TCCTCTTTCTTTACAC-1	-42.0091	29.8578	pDC	Met
NB33-BM3_TCTGGCTAGCACCGAA-1	-42.5123	30.4542	pDC	Met
NB33-BM3_TGAACGTCAGTAGAAT-1	-42.0392	29.8817	pDC	Met
NB33-BM3_TTGCGTCAGGTGCAGT-1	-42.0293	30.0094	pDC	Met
NB34_BM_ACCAACACACTACCGG-1	-42.5122	30.02	pDC	Met
NB34_BM_AGGTCATTCCACAAGT-1	-43.3297	29.9729	pDC	Met
NB34_BM_CAGAGCCTCCAAGGGA-1	-43.2661	30.0393	pDC	Met
NB34_BM_CAGCACGCAGCGCTTG-1	-43.2328	30.174	pDC	Met
NB34_BM_CTCCAACGTCTTGCGG-1	-43.3332	30.0706	pDC	Met
NB34_BM_GCAGTTAGTTCCGTTC-1	-43.3175	30.2272	pDC	Met
NB34_BM_GCCAGTGCACAAAGCG-1	-43.3889	30.3167	pDC	Met
NB34_BM_GCCATGGTCACGATCA-1	-42.0381	29.8557	pDC	Met
NB34_BM_GGCTTTCCATCTGTTT-1	-43.2273	30.1881	pDC	Met
NB34_BM_GTAGCTACAAAGGCTG-1	-43.4127	30.2085	pDC	Met
NB34_BM_GTAGCTATCGTCACCT-1	-43.2935	30.0297	pDC	Met
NB34_BM_TAACGACCAGTCGGTC-1	-43.2683	29.7696	pDC	Met
NB34_BM_TCAATTCTCTCGGGAC-1	-42.7761	30.1954	pDC	Met
NB34_BM_TTGAGTGAGGTACCTT-1	-43.4008	30.2151	pDC	Met
NB34_BM_TTTGACTGTAACCCTA-1	-43.4091	30.1861	pDC	Met
NB35-BM1_ATACTTCGTACGGGAT-1	-43.1786	29.8732	pDC	Met
NB35-BM1_CAACAACTCTAGGCAT-1	-43.3425	30.1687	pDC	Met
NB35-BM1_CAATTTCGTCATACCA-1	-42.3722	29.9977	pDC	Met
NB35-BM1_CACACAAGTGGCAGAT-1	-43.1823	30.0031	pDC	Met
NB35-BM1_CATCCCACATCCTTGC-1	-42.7819	30.1546	pDC	Met
NB35-BM1_CCAATGAGTAGATCCT-1	-43.3311	30.1011	pDC	Met
NB35-BM1_CTCCATGTCTCTGACC-1	-42.3407	30.0547	pDC	Met
NB35-BM1_GACTATGGTGAACTAA-1	-42.672	29.6932	pDC	Met
NB35-BM1_GGATCTAGTAAGTTGA-1	-42.112	29.9281	pDC	Met
NB35-BM1_GTAACACAGTAAGAGG-1	-42.8093	30.1008	pDC	Met
NB35-BM1_TCAAGTGCATAGACTC-1	-41.9325	29.9264	pDC	Met
NB35-BM1_TCAGCCTAGTGTTCAC-1	-42.8747	30.3464	pDC	Met
NB35-BM1_TCATATCCAACAGATA-1	-42.4355	29.7646	pDC	Met
NB35-BM1_TGGGCGTAGTGGTTAA-1	-43.0041	30.0903	pDC	Met
NB35-BM1_TTCTAACAGCTAATGA-1	-42.5681	30.0539	pDC	Met
NB37-BM5_AAACCTGCATTGAGCT-1	-43.2964	29.8121	pDC	Met
NB37-BM5_AACACGTGTCGAGATG-1	-43.3482	29.6902	pDC	Met
NB37-BM5_ACCCACTTCTCCAACC-1	-43.4396	29.8023	pDC	Met
NB37-BM5_ACTGAGTTCAGGCCCA-1	-43.3595	29.6901	pDC	Met
NB37-BM5_AGCATACCACTCGACG-1	-43.4414	29.8687	pDC	Met
NB37-BM5_AGGTCATTCTAGCACA-1	-43.4448	29.6122	pDC	Met
NB37-BM5_ATCGAGTGTCGCTTTC-1	-27.3047	-26.1492	pDC	Met
NB37-BM5_CACATAGCAAAGGTGC-1	-43.304	29.6963	pDC	Met
NB37-BM5_CTAAGACGTAGCTAAA-1	-43.2581	29.4228	pDC	Met
NB37-BM5_CTTACCGAGCATCATC-1	-43.4802	29.7199	pDC	Met
NB37-BM5_GACGTTACACGTCAGC-1	-43.2974	29.575	pDC	Met
NB37-BM5_GATCGTACAGCCACCA-1	-43.3725	29.5606	pDC	Met
NB37-BM5_TCACGAAGTGATGCCC-1	-43.4901	29.8593	pDC	Met
NB37-BM5_TCTGAGAAGTGGAGAA-1	-43.3011	29.8051	pDC	Met
NB37-BM5_TGAAAGAAGCCCTAAT-1	-43.2244	29.758	pDC	Met
NBBM1_CCTTGTGTCACTCTTA-1	-42.1574	30.0481	pDC	Met
NBBM1_TATATCCAGATAGCAT-1	-42.6233	29.9702	pDC	Met
NBBM1_TGCAGGCGTCTCAGAT-1	-42.9041	29.9132	pDC	Met
NBBM2_AAAGTGACAGACCATT-1	-42.0099	29.9694	pDC	Met
NBBM2_CAAGAGGAGATCCCGC-1	-42.221	30.0186	pDC	Met
NBBM6_CAGGGCTGTAGCGCTC-1	-41.8413	29.4881	pDC	Met
BM6_ATGGGTTCAGTAGAAT-1	-42.4152	30.1214	pDC	Met
BM6_CTTCGGTAGTAAGACT-1	-41.8493	29.7695	pDC	Met
BM6_GATCAGTGTGTACGCC-1	-42.0239	29.8767	pDC	Met
BM6_TAGGTTGCAATAGTAG-1	-42.0321	29.828	pDC	Met
BM6_TCTGTCGGTTCACGAT-1	-42.2402	29.9843	pDC	Met
NB21-BM2R_CTCGAAAAGCTAAGAT-1	-42.868	29.2767	pDC	Met
NB33-BM3_GTTTACTCATCATTGG-1	-42.2396	30.0679	pDC	Met
NB33-BM3_TGAGCATAGAATCGAT-1	-42.5996	29.6278	pDC	Met
NB34_BM_AACCTGACAACGGCCT-1	-43.3594	30.4424	pDC	Met
NB34_BM_ATGGATCTCGCCTTTG-1	-42.8848	30.4689	pDC	Met
NB34_BM_GCTGAATGTGGGACAT-1	-43.1438	29.8735	pDC	Met
NB34_BM_GTCTTTATCTCTAAGG-1	-42.315	30.0624	pDC	Met
NB34_BM_TAGGTTGCAACCACAT-1	-41.7771	29.7052	pDC	Met
NB34_BM_TCACGGGGTTGTGTAC-1	-42.8627	30.0509	pDC	Met
NB35-BM1_TATCTTGCAGGGACTA-1	-41.886	29.722	pDC	Met
BM6_ACCCTCAAGTTGCTGT-1	-41.7742	29.7959	pDC	Met
BM6_ATACCTTGTGAAGCTG-1	-41.7638	29.704	pDC	Met
BM6_ATTTCTGTCTTACCAT-1	-41.9248	29.7439	pDC	Met
BM6_CATTCTATCGTGGGAA-1	-42.0613	29.9762	pDC	Met
BM6_GAATCACGTTGGTAGG-1	-41.8188	29.742	pDC	Met
BM6_GATCAGTTCTCAACGA-1	-41.8043	29.7497	pDC	Met
BM6_GGGCTACAGCACTCAT-1	-41.8808	29.7736	pDC	Met
BM6_GGGCTACGTATGCGGA-1	-41.8277	29.7347	pDC	Met
BM6_TCCTCCCAGGAATTAC-1	-41.957	29.8156	pDC	Met
NBBM2_GTATTGGCACACACGC-1	-25.6638	13.6047	pDC	Met
NB33-BM3_CATAAGCGTAGATCGG-1	-41.7968	29.8656	pDC	Met
NBBM6_CTCGAGGGTTGTCCCT-1	-7.49423	-8.99603	immature B	Met
BM6_AGCGATTAGTAGACAT-1	-42.4044	30.2712	pDC	Met
BM6_CTGCCATAGACGGATC-1	-42.2699	30.006	pDC	Met
BM6_TAGTGCAGTTGAATCC-1	-42.396	30.1756	pDC	Met
BM6_TTGGGATAGTTGTACC-1	-42.1312	29.9128	pDC	Met
NBBM2_AGGTGTTCAAAGAGTT-1	-42.0049	29.8085	pDC	Met
BM6_AAAGAACAGCTGTGCC-1	-43.3698	30.2702	pDC	Met
BM7_CAACTAGCAATGAATG-1	-29.2372	37.9523	plasma	Met
BM7_GCGCCAAAGATCTGAA-1	-29.4324	38.3592	plasma	Met
NBBM1_GAGTGTTAGTCCTGTA-1	-28.6005	-26.7596	pDC	Met
BM6_GCAGCCAGTTTCAGAC-1	-43.1122	30.0204	pDC	Met
BM6_GTCTACCGTACACTCA-1	-42.9772	30.0962	pDC	Met
NB34_BM_AGCTACACAAGAGGCT-1	-43.1434	30.3635	pDC	Met
NB34_BM_CCAATGACAGGATTCT-1	-43.1653	30.219	pDC	Met
NB35-BM1_CCGTGAGGTAGGAGGG-1	-41.9563	29.8126	pDC	Met
BM6_CTTTCAAGTGGCTCTG-1	-43.2795	30.2993	pDC	Met
BM6_TGACCCTCACTCATAG-1	-43.3591	29.6495	pDC	Met
BM7_ACACCAACAAGTTCTG-1	-29.6005	38.0925	plasma	Met
BM7_CATCCACGTGCAGACA-1	-29.4355	38.0946	plasma	Met
NB34_BM_ATAGGCTTCCATGATG-1	-43.2929	30.2587	pDC	Met
NBBM4_AAAGGTATCTATCCAT-1	-39.6251	-3.04701	immature B	Met
BM6_CATTGTTAGGACAGTC-1	-42.0536	29.8296	pDC	Met
BM6_CTGTCGTAGCATGGGT-1	-42.168	30.024	pDC	Met
BM6_GTCGAATAGGATTCAA-1	-41.9694	29.7467	pDC	Met
BM6_GATTGGTTCAAGAGGC-1	-42.2018	29.971	pDC	Met
BM7_CCTTCCCTCTGCGGCA-1	-41.0333	28.7725	immature B	Met
BM6_GGGACAAGTAGATTGA-1	-43.2636	30.156	pDC	Met
NBBM2_CCGGGTAGTCCAATCA-1	-41.9156	29.753	pDC	Met
NBBM1_TCACGGGCAAGATTGA-1	-41.6204	29.2832	pDC	Met
BM6_ACGGAAGGTTTACCAG-1	-43.4479	29.9742	pDC	Met
BM6_ACGTAGTTCACGTAGT-1	-43.5371	30.3446	pDC	Met
BM6_GGGTCACGTAAGGCCA-1	-43.229	30.0344	pDC	Met
BM6_GTTTGGACAGTGTGGA-1	-43.4889	29.9872	pDC	Met
BM6_TAGGTACGTCGCTTGG-1	-43.5265	29.8809	pDC	Met
BM6_TCGGATACAGTATACC-1	-43.6053	30.017	pDC	Met
BM6_TTGTTCAGTCATAACC-1	-43.261	30.3236	pDC	Met
NB34_BM_GTAGCTACAATACAGA-1	-43.3984	30.2055	pDC	Met
NB35-BM1_GTAACCATCAAGCGTT-1	-43.0887	29.8747	pDC	Met
NB34_BM_CTCAGTCGTTACGGAG-1	-43.3306	29.9395	pDC	Met
NB34_BM_TCAAGCAAGTAAGAGG-1	-43.2897	30.106	pDC	Met
BM6_CACACAAGTCCCGGTA-1	-43.5989	30.3068	pDC	Met
BM6_CATTGAGTCCTCTCGA-1	-43.4517	30.173	pDC	Met
NB34_BM_CGTGCTTAGCAGCCTC-1	-43.481	29.8021	pDC	Met
NBBM1_AAAGTGATCGCCAGAC-1	-18.5756	46.9289	B cells	Met
NBBM2_AAAGTCCCAACGCATT-1	-19.1697	45.4328	B cells	Met
NBBM1_AGGATAAAGTCTGGTT-1	-19.192	46.2689	B cells	Met
NBBM1_ATCGGCGAGCGATTCT-1	-19.4206	45.4297	B cells	Met
NBBM1_CATTGCCAGCTCGACC-1	-18.7166	46.0891	B cells	Met
NBBM1_CCTGTTGCATCGATCA-1	-18.704	46.6602	B cells	Met
NBBM1_CGCATAAGTGAATGAT-1	-18.6918	47.6299	B cells	Met
NBBM1_CTGGTCTGTTTGTTCT-1	-18.8792	46.4116	B cells	Met
NBBM1_GACACGCAGACAGTCG-1	-18.6998	44.9831	B cells	Met
NBBM1_GCGATCGTCCATCGTC-1	-17.8773	46.8982	B cells	Met
NBBM1_TGGGAAGAGACTCGAG-1	-17.4516	45.9158	B cells	Met
NBBM1_TTTCGATCACTGTCCT-1	-18.1323	47.3139	B cells	Met
NBBM1_AGGAGGTCAGGTAGTG-1	-17.2413	46.5172	B cells	Met
NBBM1_AGTCTCCCACACGGTC-1	-18.0605	46.0519	B cells	Met
NBBM1_CGCCATTTCCCAGGAC-1	-16.7254	45.9786	B cells	Met
NBBM1_CTTCTAAGTTATCTGG-1	-17.3497	45.6283	B cells	Met
NBBM2_ACCCTCAAGATGAACT-1	-18.562	45.9803	B cells	Met
NBBM1_AGGGTGATCCATGATG-1	-18.2316	45.3726	B cells	Met
NBBM1_TTCTTCCGTGGTTCTA-1	-17.7236	45.8374	B cells	Met
NBBM1_AACAAGAGTCGCTTAA-1	-19.8162	43.5319	B cells	Met
NBBM2_CAAGCTAAGCATGCAG-1	-17.8577	47.2746	B cells	Met
NBBM1_CACATGAAGGTACAAT-1	-18.9998	46.5311	B cells	Met
NBBM2_CAGCAGCGTACATTGC-1	-19.4729	45.9488	B cells	Met
NBBM2_CCTCCTCGTACTAACC-1	-18.9221	47.9546	B cells	Met
NBBM1_GTTCATTTCCGATCGG-1	-18.148	47.3447	B cells	Met
NBBM2_CGATGCGCATGCCATA-1	-19.403	47.6248	B cells	Met
NBBM2_GAGAGGTCAGTCAGTT-1	-19.2737	47.7058	B cells	Met
NBBM2_GGAGAACTCCATATGG-1	-18.1536	46.3093	B cells	Met
NBBM2_GTAACACGTTCTTGTT-1	-19.9401	46.7234	B cells	Met
NBBM2_GTAGTACCAGACAAGC-1	-18.3292	46.6073	B cells	Met
NBBM1_GGTGTCGTCCTTACCG-1	-18.78	45.0757	B cells	Met
NBBM2_GTCTACCTCACCCTGT-1	-18.0183	44.6522	B cells	Met
NBBM2_TGAATGCAGAACGTGC-1	-19.3696	46.3033	B cells	Met
NBBM2_TGGAACTCATGCAGGA-1	-17.9828	46.9799	B cells	Met
NBBM2_TTCACCGCACCGGTCA-1	-19.2456	47.7752	B cells	Met
NBBM2_TTCCACGAGTTGCCTA-1	-19.2481	47.4355	B cells	Met
NBBM1_AATCACGGTACTCCGG-1	-17.9501	46.4124	B cells	Met
NBBM5_CAAGCTAAGCTTTCCC-1	-18.9425	48.2947	B cells	Met
NBBM5_GGAGGATTCCATCTGC-1	-18.8185	48.0545	B cells	Met
NBBM5_TCAGTTTCACGACAGA-1	-19.2219	48.0876	B cells	Met
NBBM5_TTCAGGATCACATCAG-1	-19.1585	48.2398	B cells	Met
NBBM1_CATTGTTTCGTAGGGA-1	-18.767	45.0705	B cells	Met
NBBM6_GAGCTGCGTTATGTGC-1	-18.9965	48.0774	B cells	Met
NBBM6_GTACAACGTGGGATTG-1	-17.9243	46.7154	B cells	Met
NBBM1_AACTTCTTCTGCCTCA-1	-19.0887	45.0395	B cells	Met
NBBM6_TGCTCCAGTGAGTTTC-1	-18.7266	48.0343	B cells	Met
NBBM6_TGTTGAGCAGTAGTTC-1	-19.0425	48.0736	B cells	Met
BM10_ACAGCCGGTCTAATCG-1	-17.3931	47.3796	B cells	Met
BM10_ACGATCACACGCCACA-1	-16.4037	46.6434	B cells	Met
BM10_AGATCCAAGACTGTTC-1	-18.3434	44.6719	B cells	Met
BM10_CAACAACCACCCTGTT-1	-17.7027	47.7417	progenitor	Met
BM10_CAATGACTCCCTCGAT-1	-19.2848	47.0178	B cells	Met
BM10_CACCAAAGTCACTCAA-1	-18.0879	46.5901	B cells	Met
BM10_GAAACCTCAAACCATC-1	-18.2864	47.2099	B cells	Met
BM10_GGGTCACGTTGTACGT-1	-17.4917	47.4846	B cells	Met
BM10_TACCTGCAGTCACTCA-1	-17.7708	47.7986	B cells	Met
BM10_TCCGAAATCTCCCAAC-1	-18.1773	48.5167	B cells	Met
BM10_TCCGGGATCGATTTCT-1	-17.3897	47.7595	B cells	Met
BM10_TGCATCCGTAGATCCT-1	-18.1838	48.0255	B cells	Met
BM10_TTAATCCAGTCATCCA-1	-18.4009	47.4952	B cells	Met
BM6_AAAGAACGTGCCTATA-1	-19.4091	44.2718	B cells	Met
BM6_TGAGCATGTCGGTGTC-1	-18.8372	47.4851	B cells	Met
NB21-BM2R_ATGCGATAGGTGCTAG-1	-19.0109	46.1024	B cells	Met
NB21-BM2R_ATGCGATAGTGAAGTT-1	-19.1704	45.9837	B cells	Met
NB34_BM_AACCCAAAGCTGGCTC-1	-17.5318	46.2942	B cells	Met
NB34_BM_ACTGATGTCCGTGCGA-1	-15.6566	46.7812	B cells	Met
NB34_BM_ACTTCCGGTTAGAAAC-1	-17.0286	45.7566	B cells	Met
NB34_BM_AGACAAATCGTCGGGT-1	-16.819	47.0779	B cells	Met
NB34_BM_ATGTCTTAGCGATCGA-1	-17.4706	47.4739	B cells	Met
NB34_BM_CGAGGAAAGGTAGCCA-1	-16.8735	46.9268	B cells	Met
NB34_BM_CTGAGGCCAAGACGAC-1	-15.8227	46.4816	B cells	Met
NB34_BM_CTGCGAGCATAGAAAC-1	-15.718	47.014	B cells	Met
NB34_BM_GTCGTTCCACACGTGC-1	-17.2641	47.4793	B cells	Met
NB34_BM_TGTACAGAGACCTCAT-1	-17.8146	47.4239	B cells	Met
NB35-BM1_CAACGGCCACTAACGT-1	-17.9252	48.4679	B cells	Met
NB35-BM1_CAGATTGCAATACCTG-1	-17.8676	48.1214	B cells	Met
NB35-BM1_CTGAGCGCAGCGAGTA-1	-16.6976	47.812	B cells	Met
NB35-BM1_GACCGTGCACTGTGAT-1	-17.4601	47.3955	B cells	Met
NB35-BM1_GATTTCTTCCCTAGGG-1	-17.5769	47.9511	B cells	Met
NB35-BM1_GCAACATGTGGAATGC-1	-17.4505	48.3783	B cells	Met
NB35-BM1_GTCAGCGCAGCTACAT-1	-18.0556	48.129	B cells	Met
NB35-BM1_GTTGCTCTCTTACTGT-1	-18.0709	48.4543	B cells	Met
NB35-BM1_TATTGCTCATTAAGCC-1	-17.111	47.8457	B cells	Met
NB35-BM1_TCACAAGTCCAGCAAT-1	-18.8401	46.9929	B cells	Met
NB35-BM1_TCATCATTCAAACGAA-1	-18.1709	48.4186	B cells	Met
NB35-BM1_TCTATACGTAATTAGG-1	-17.3926	47.7602	B cells	Met
NBBM1_GAGTGTTTCGACACTA-1	-18.3723	46.5663	B cells	Met
NBBM1_GGGCGTTTCGCATTGA-1	-19.4003	44.2903	B cells	Met
NBBM1_TCAATTCAGGATATAC-1	-18.8437	46.1947	B cells	Met
NBBM1_TCAGTGAAGTCGTTAC-1	-18.6293	46.3561	B cells	Met
NBBM2_ACGTCCTTCGTTACCC-1	-17.1091	40.7445	B cells	Met
NBBM2_AGAAGTATCTACGCAA-1	-17.1323	42.899	B cells	Met
NBBM2_ATTGGGTGTCTAGGTT-1	11.7782	-6.19968	B cells	Met
NBBM2_CATGGATGTTTACCAG-1	-17.901	47.7017	B cells	Met
NBBM2_CCAATGAAGCAGTCTT-1	-17.4032	47.3206	B cells	Met
NBBM2_CTTTCAACATGACCCG-1	-19.0485	48.2562	B cells	Met
NBBM2_GATCGTACACTGAATC-1	-19.0061	45.3862	B cells	Met
NBBM2_GGAGCAATCTTTCGAT-1	-18.8671	45.2624	B cells	Met
NBBM2_GTGGGAAGTTCGAACT-1	-19.2994	47.1028	B cells	Met
NBBM2_TACTGCCAGGAAGAAC-1	-16.9552	47.762	B cells	Met
NBBM2_TGTTACTAGACTCCGC-1	-19.3174	45.5773	B cells	Met
NBBM2_TTGTTTGTCTGGGCAC-1	-15.6335	46.0021	B cells	Met
NBBM5_CGAGGAAAGATAGGGA-1	-18.3284	47.7591	B cells	Met
NBBM5_GTAATGCAGTCGCCCA-1	-19.2739	47.405	B cells	Met
BM10_ATGAGTCTCAACTTTC-1	-18.4735	47.0628	B cells	Met
BM10_TCGAAGTCACTTCAAG-1	-19.0146	43.9669	B cells	Met
BM10_TTCGATTTCATTGCTT-1	-18.5238	44.7338	B cells	Met
BM6_TAACGACTCACTAGCA-1	-17.8552	48.0864	B cells	Met
BM7_CCTTACGAGCAATATG-1	-16.4879	45.3746	B cells	Met
BM7_CGGACTGGTTCGGCAC-1	-17.064	46.8692	B cells	Met
BM7_GACCTGGGTGTAAGTA-1	-19.5062	45.9121	B cells	Met
BM7_GATGAAATCCAGGGCT-1	-19.3487	47.0558	B cells	Met
BM7_TGAGGGAGTCAACATC-1	-19.3025	45.9109	B cells	Met
BM7_TGTTCCGCAGAGCCAA-1	-18.8167	45.2524	B cells	Met
BM7_TTCCCAGCATACAGCT-1	-19.0112	46.5016	B cells	Met
NB21-BM2R_ACGATGTTCGTTACAG-1	-18.6191	47.459	B cells	Met
NB21-BM2R_ATTTCTGAGCTAACTC-1	-18.6341	45.4587	B cells	Met
NB21-BM2R_CAACTAGTCAGGCCCA-1	-18.7973	46.8906	B cells	Met
NB21-BM2R_CTCTGGTGTATCAGTC-1	-19.1687	46.0304	B cells	Met
NB21-BM2R_GAACATCGTGAGTGAC-1	-18.7651	47.0622	B cells	Met
NB21-BM2R_GCGCAGTGTGCAACGA-1	-18.6847	45.3251	B cells	Met
NB21-BM2R_GCTCCTATCCGTTGCT-1	-18.5441	45.8849	B cells	Met
NB21-BM2R_GCTGCAGCAGGCTGAA-1	-18.6302	45.5781	B cells	Met
NB21-BM2R_TCGGTAAGTGTTTGGT-1	-18.5078	45.3344	B cells	Met
NB21-BM2R_TCTGGAACACAGGTTT-1	-18.5399	44.8712	B cells	Met
NB21-BM2R_TGCTGCTCATTAGCCA-1	-19.1752	47.4402	B cells	Met
NB21-BM2R_TTCGAAGGTGTCGCTG-1	-19.6364	46.8415	B cells	Met
NB21-BM2R_TTGACTTGTTCAGACT-1	-19.1826	46.6265	B cells	Met
NB34_BM_ACCTGTCTCTATACTC-1	-18.3965	47.754	B cells	Met
NB35-BM1_AGAGAATGTTGCAAGG-1	-18.4225	47.6879	B cells	Met
NB35-BM1_AGTAACCTCCACCTCA-1	-17.1949	46.6508	B cells	Met
NB35-BM1_ATTATCCAGCACACCC-1	-17.4601	46.8442	B cells	Met
NB35-BM1_CGTAATGTCATGTCTT-1	-18.7441	47.6586	B cells	Met
NB35-BM1_TAGTGCATCACCGCTT-1	-18.5044	48.0144	B cells	Met
NB37-BM5_AGTGAGGCAGGGAGAG-1	-18.2132	47.3762	B cells	Met
NB37-BM5_CATCGGGGTCTCTCTG-1	-19.0824	47.1891	B cells	Met
NB37-BM5_CTGCTGTAGCTCTCGG-1	-18.6696	47.6544	B cells	Met
NB37-BM5_TAGACCATCCAAGTAC-1	-18.3059	45.8826	B cells	Met
NB37-BM5_TGTGTTTAGCACACAG-1	-18.1991	46.9122	B cells	Met
NB37-BM5_TGTTCCGCAGGTGCCT-1	-19.4217	46.1482	B cells	Met
NBBM2_AGAAATGAGAGGGCGA-1	-18.6965	48.2989	B cells	Met
NBBM2_CTCATCGAGGTGATAT-1	-18.8273	47.9756	B cells	Met
BM10_AACGTCAGTGCGTTTA-1	-16.3757	46.9351	B cells	Met
NBBM2_ATGCGATAGAGTCTGG-1	-19.7794	46.0915	B cells	Met
BM10_ACTTAGGCAAACTCGT-1	-18.8404	45.8237	B cells	Met
BM10_GTCAGCGGTGTTATCG-1	-18.4768	46.3757	B cells	Met
BM10_GTCGAATGTCACAATC-1	-16.2591	46.7421	progenitor	Met
BM6_AAGAACAGTGATATAG-1	-18.8897	44.3961	B cells	Met
BM6_ACCCTCATCCGGCAAC-1	-16.5567	45.5578	B cells	Met
BM6_CACATGACATCCTTCG-1	-19.6605	47.5269	B cells	Met
BM6_TTGTTCAGTGACCTGC-1	-18.8128	47.1701	B cells	Met
BM7_AACACGTTCCTATTCA-1	-18.0948	45.12	B cells	Met
BM7_ACTTTCACACAGCGTC-1	-17.0547	45.4486	B cells	Met
BM7_CAGGTGCGTTTAGCTG-1	-19.3852	46.26	B cells	Met
BM7_GAAACTCAGGACGAAA-1	-16.6461	45.281	B cells	Met
BM7_GAAACTCCATGCATGT-1	-18.0729	47.3868	B cells	Met
BM7_GATCTAGCATACTCTT-1	-19.0323	47.2597	B cells	Met
BM7_GGGCACTTCTTGTTTG-1	-17.4922	45.3397	B cells	Met
BM7_TCTCATACACCCTATC-1	-19.1574	46.1876	B cells	Met
NB21-BM2R_CCGTGGAAGTACATGA-1	-18.5202	45.3622	B cells	Met
NB21-BM2R_CGCTGGAGTGCAGTAG-1	-18.5704	46.727	B cells	Met
NB35-BM1_CCTACGTTCAGAACCT-1	-18.6401	47.4533	B cells	Met
NB35-BM1_CTACTATCATCTATCT-1	-18.5607	47.2701	B cells	Met
NB35-BM1_CTCCTTTCAGATCCTA-1	-16.3607	46.4285	B cells	Met
NB35-BM1_TAACTTCCAATGTCTG-1	-18.6172	48.0028	B cells	Met
NB35-BM1_TACCTGCAGTAACGTA-1	-18.3117	47.3509	B cells	Met
NB35-BM1_TGTCCCATCAGTCAGT-1	-17.042	46.2838	B cells	Met
NB35-BM1_TGTTGGAAGTTCCTGA-1	-18.4393	46.6683	B cells	Met
NB37-BM5_AACACGTAGCTTCGCG-1	-18.8359	46.51	B cells	Met
NB37-BM5_CCTTACGAGTCCAGGA-1	-19.0324	47.1629	B cells	Met
NB37-BM5_CGATGTACATGCATGT-1	-18.6955	47.4497	B cells	Met
NB37-BM5_CTGATCCTCTGCAGTA-1	-18.9968	47.0849	B cells	Met
NB37-BM5_GTCATTTCAACGATCT-1	-18.8434	47.4229	B cells	Met
NB37-BM5_TACCTATCAGTCCTTC-1	-20.102	44.4146	B cells	Met
NB37-BM5_TTAACTCTCACCCTCA-1	-18.9499	46.6783	B cells	Met
NBBM1_CTCTCAGTCCACACAA-1	-17.915	46.654	B cells	Met
NBBM1_GTCCACTTCGCCAACG-1	-19.0233	44.3345	B cells	Met
NBBM2_CTGGCAGAGAGGACTC-1	-17.1019	47.6205	B cells	Met
NBBM6_CACCAAACAGTCCCGA-1	-18.8837	48.0832	B cells	Met
NBBM6_CGCCATTTCAGTCTTT-1	-18.8017	48.1678	B cells	Met
NBBM6_GTTACGACATTGAGCT-1	-18.7898	47.8504	B cells	Met
BM10_CACAACACAACTGCCG-1	-16.8985	47.6474	progenitor	Met
BM6_CAATACGAGCATCTTG-1	-17.9688	46.0609	B cells	Met
BM6_CTCATTAAGAGAATCT-1	-19.3993	44.5404	B cells	Met
BM6_GAGGGATTCTAAGAAG-1	-19.6922	43.99	B cells	Met
BM6_GCCTGTTTCATAAGGA-1	-18.94	46.2209	B cells	Met
BM6_TACAACGGTGGCCTCA-1	-17.8858	46.5788	B cells	Met
BM6_TACCCACAGCCGTCGT-1	-17.7383	45.994	B cells	Met
BM6_TCGTCCAGTTAAGTCC-1	-17.9029	46.9167	B cells	Met
BM7_CGACCTTAGTACGATA-1	-19.4557	45.8936	B cells	Met
NB21-BM2R_AGCGTATAGACGCAAC-1	-19.2037	46.602	B cells	Met
NB21-BM2R_AGGGAGTAGCGGATCA-1	-18.49	46.3224	B cells	Met
NB21-BM2R_ATAACGCGTTCTGTTT-1	-19.6758	45.1226	B cells	Met
NB21-BM2R_CGTCTACGTAAATGAC-1	-18.9532	47.3751	B cells	Met
NB21-BM2R_CTGATAGAGACTCGGA-1	-18.8022	46.9089	B cells	Met
NB21-BM2R_CTTACCGAGACAGAGA-1	-18.2146	46.1471	B cells	Met
NB21-BM2R_GACACGCAGAACAACT-1	-19.1894	46.6775	B cells	Met
NB21-BM2R_TTGCCGTAGCAATATG-1	-18.8174	45.7534	B cells	Met
[truncated: 108,006 more rows]

## Sheet: F1G
	annot	sample	pc.of.sample	Group
1	B cells	NBBM1	0.223769	non-metastatic
2	erythroid	NBBM1	0.00107066	non-metastatic
3	immature B	NBBM1	0.0706638	non-metastatic
4	myeloid	NBBM1	0.189507	non-metastatic
5	Neutrophil	NBBM1	0.00535332	non-metastatic
6	NK	NBBM1	0.107066	non-metastatic
7	pDC	NBBM1	0.0289079	non-metastatic
8	plasma	NBBM1	0.012848	non-metastatic
9	pro B	NBBM1	0.0331906	non-metastatic
10	proerythroblast	NBBM1	0.0299786	non-metastatic
11	progenitor	NBBM1	0.0406852	non-metastatic
12	T cells	NBBM1	0.256959	non-metastatic
13	Tumor	NBBM1	0	non-metastatic
14	B cells	NBBM3	0.270936	non-metastatic
15	erythroid	NBBM3	0	non-metastatic
16	immature B	NBBM3	0.103448	non-metastatic
17	myeloid	NBBM3	0.344828	non-metastatic
18	Neutrophil	NBBM3	0.0246305	non-metastatic
19	NK	NBBM3	0.0541872	non-metastatic
20	pDC	NBBM3	0.00492611	non-metastatic
21	plasma	NBBM3	0	non-metastatic
22	pro B	NBBM3	0.103448	non-metastatic
23	proerythroblast	NBBM3	0.0492611	non-metastatic
24	progenitor	NBBM3	0.0295567	non-metastatic
25	T cells	NBBM3	0.0147783	non-metastatic
26	Tumor	NBBM3	0	non-metastatic
27	B cells	NBBM5	0.35474	non-metastatic
28	erythroid	NBBM5	0	non-metastatic
29	immature B	NBBM5	0.143731	non-metastatic
30	myeloid	NBBM5	0.0825688	non-metastatic
31	Neutrophil	NBBM5	0	non-metastatic
32	NK	NBBM5	0.030581	non-metastatic
33	pDC	NBBM5	0.0183486	non-metastatic
34	plasma	NBBM5	0	non-metastatic
35	pro B	NBBM5	0.131498	non-metastatic
36	proerythroblast	NBBM5	0.0152905	non-metastatic
37	progenitor	NBBM5	0.058104	non-metastatic
38	T cells	NBBM5	0.165138	non-metastatic
39	Tumor	NBBM5	0	non-metastatic
40	B cells	NBBM6	0.355649	non-metastatic
41	erythroid	NBBM6	0	non-metastatic
42	immature B	NBBM6	0.083682	non-metastatic
43	myeloid	NBBM6	0.158996	non-metastatic
44	Neutrophil	NBBM6	0	non-metastatic
45	NK	NBBM6	0.108787	non-metastatic
46	pDC	NBBM6	0.0292887	non-metastatic
47	plasma	NBBM6	0.0083682	non-metastatic
48	pro B	NBBM6	0.0585774	non-metastatic
49	proerythroblast	NBBM6	0.0334728	non-metastatic
50	progenitor	NBBM6	0.0502092	non-metastatic
51	T cells	NBBM6	0.112971	non-metastatic
52	Tumor	NBBM6	0	non-metastatic
53	B cells	BM6	0.279759	non-metastatic
54	erythroid	BM6	0.00257843	non-metastatic
55	immature B	BM6	0.049205	non-metastatic
56	myeloid	BM6	0.166523	non-metastatic
57	Neutrophil	BM6	0.00730554	non-metastatic
58	NK	BM6	0.0489901	non-metastatic
59	pDC	BM6	0.0337344	non-metastatic
60	plasma	BM6	0.00580146	non-metastatic
61	pro B	BM6	0.0197679	non-metastatic
62	proerythroblast	BM6	0.0152557	non-metastatic
63	progenitor	BM6	0.0247099	non-metastatic
64	T cells	BM6	0.346369	non-metastatic
65	Tumor	BM6	0	non-metastatic
66	B cells	BM7	0.358642	non-metastatic
67	erythroid	BM7	0.0702022	non-metastatic
68	immature B	BM7	0.0591377	non-metastatic
69	myeloid	BM7	0.0576116	non-metastatic
70	Neutrophil	BM7	0.00152614	non-metastatic
71	NK	BM7	0.0316673	non-metastatic
72	pDC	BM7	0.00534147	non-metastatic
73	plasma	BM7	0.00381534	non-metastatic
74	pro B	BM7	0.0263258	non-metastatic
75	proerythroblast	BM7	0.152232	non-metastatic
76	progenitor	BM7	0.0167875	non-metastatic
77	T cells	BM7	0.216711	non-metastatic
78	Tumor	BM7	0	non-metastatic
79	B cells	NB21-BM2R	0.504739	non-metastatic
80	erythroid	NB21-BM2R	0	non-metastatic
81	immature B	NB21-BM2R	0.139164	non-metastatic
82	myeloid	NB21-BM2R	0.165661	non-metastatic
83	Neutrophil	NB21-BM2R	0.00344679	non-metastatic
84	NK	NB21-BM2R	0.0297286	non-metastatic
85	pDC	NB21-BM2R	0.00473934	non-metastatic
86	plasma	NB21-BM2R	0.0017234	non-metastatic
87	pro B	NB21-BM2R	0.0620422	non-metastatic
88	proerythroblast	NB21-BM2R	0.00301594	non-metastatic
89	progenitor	NB21-BM2R	0.00840155	non-metastatic
90	T cells	NB21-BM2R	0.0773374	non-metastatic
91	Tumor	NB21-BM2R	0	non-metastatic
92	B cells	NB37-BM5	0.254137	non-metastatic
93	erythroid	NB37-BM5	0.159737	non-metastatic
94	immature B	NB37-BM5	0.0946118	non-metastatic
95	myeloid	NB37-BM5	0.0263046	non-metastatic
96	Neutrophil	NB37-BM5	0.000424268	non-metastatic
97	NK	NB37-BM5	0.045821	non-metastatic
98	pDC	NB37-BM5	0.00403055	non-metastatic
99	plasma	NB37-BM5	0.000848536	non-metastatic
100	pro B	NB37-BM5	0.0350021	non-metastatic
101	proerythroblast	NB37-BM5	0.166313	non-metastatic
102	progenitor	NB37-BM5	0.0362749	non-metastatic
103	T cells	NB37-BM5	0.176496	non-metastatic
104	Tumor	NB37-BM5	0	non-metastatic
105	B cells	NBBM2	0.257662	metastatic
106	erythroid	NBBM2	0	metastatic
107	immature B	NBBM2	0.135074	metastatic
108	myeloid	NBBM2	0.177072	metastatic
109	Neutrophil	NBBM2	0.00794552	metastatic
110	NK	NBBM2	0.0533485	metastatic
111	pDC	NBBM2	0.0283768	metastatic
112	plasma	NBBM2	0.0227015	metastatic
113	pro B	NBBM2	0.0261067	metastatic
114	proerythroblast	NBBM2	0.119183	metastatic
115	progenitor	NBBM2	0.0692395	metastatic
116	T cells	NBBM2	0.103292	metastatic
117	Tumor	NBBM2	0	metastatic
118	B cells	NBBM4	0.014658	metastatic
119	erythroid	NBBM4	0	metastatic
120	immature B	NBBM4	0.0651466	metastatic
121	myeloid	NBBM4	0.141694	metastatic
122	Neutrophil	NBBM4	0.00488599	metastatic
123	NK	NBBM4	0.0358306	metastatic
124	pDC	NBBM4	0.00325733	metastatic
125	plasma	NBBM4	0.00488599	metastatic
126	pro B	NBBM4	0.00162866	metastatic
127	proerythroblast	NBBM4	0.00814332	metastatic
128	progenitor	NBBM4	0.174267	metastatic
129	T cells	NBBM4	0.514658	metastatic
130	Tumor	NBBM4	0.0309446	metastatic
131	B cells	BM10	0.165821	metastatic
132	erythroid	BM10	0	metastatic
133	immature B	BM10	0.072758	metastatic
134	myeloid	BM10	0.122673	metastatic
135	Neutrophil	BM10	0	metastatic
136	NK	BM10	0.0939086	metastatic
137	pDC	BM10	0.0101523	metastatic
138	plasma	BM10	0.0118443	metastatic
139	pro B	BM10	0.0219966	metastatic
140	proerythroblast	BM10	0.0177665	metastatic
141	progenitor	BM10	0.0186125	metastatic
142	T cells	BM10	0.376481	metastatic
143	Tumor	BM10	0.0879865	metastatic
144	B cells	NB33-BM3	0.0140575	metastatic
145	erythroid	NB33-BM3	0	metastatic
146	immature B	NB33-BM3	0.0584665	metastatic
147	myeloid	NB33-BM3	0.615974	metastatic
148	Neutrophil	NB33-BM3	0.0498403	metastatic
149	NK	NB33-BM3	0.0322684	metastatic
150	pDC	NB33-BM3	0.0242812	metastatic
151	plasma	NB33-BM3	0.00415335	metastatic
152	pro B	NB33-BM3	0.0246006	metastatic
153	proerythroblast	NB33-BM3	0.00447284	metastatic
154	progenitor	NB33-BM3	0.0345048	metastatic
155	T cells	NB33-BM3	0.133866	metastatic
156	Tumor	NB33-BM3	0.00351438	metastatic
157	B cells	NB34_BM	0.0320605	metastatic
158	erythroid	NB34_BM	0	metastatic
159	immature B	NB34_BM	0.0219741	metastatic
160	myeloid	NB34_BM	0.0970821	metastatic
161	Neutrophil	NB34_BM	0.0579971	metastatic
162	NK	NB34_BM	0.0625	metastatic
163	pDC	NB34_BM	0.0106268	metastatic
164	plasma	NB34_BM	0.00144092	metastatic
165	pro B	NB34_BM	0.00414265	metastatic
166	proerythroblast	NB34_BM	0.004683	metastatic
167	progenitor	NB34_BM	0.0149496	metastatic
168	T cells	NB34_BM	0.690382	metastatic
169	Tumor	NB34_BM	0.00216138	metastatic
170	B cells	NB35-BM1	0.190667	metastatic
171	erythroid	NB35-BM1	0	metastatic
172	immature B	NB35-BM1	0.058	metastatic
173	myeloid	NB35-BM1	0.165	metastatic
174	Neutrophil	NB35-BM1	0.00933333	metastatic
175	NK	NB35-BM1	0.055	metastatic
176	pDC	NB35-BM1	0.014	metastatic
177	plasma	NB35-BM1	0.00766667	metastatic
178	pro B	NB35-BM1	0.0136667	metastatic
179	proerythroblast	NB35-BM1	0.005	metastatic
180	progenitor	NB35-BM1	0.0183333	metastatic
181	T cells	NB35-BM1	0.076	metastatic
182	Tumor	NB35-BM1	0.387333	metastatic
183	B cells	NB34_Bone	0.032646	metastatic
184	erythroid	NB34_Bone	0.000171821	metastatic
185	immature B	NB34_Bone	0.0216495	metastatic
186	myeloid	NB34_Bone	0.0996564	metastatic
187	Neutrophil	NB34_Bone	0.087457	metastatic
188	NK	NB34_Bone	0.0658076	metastatic
189	pDC	NB34_Bone	0.0109966	metastatic
190	plasma	NB34_Bone	0.00154639	metastatic
191	pro B	NB34_Bone	0.00412371	metastatic
192	proerythroblast	NB34_Bone	0.00704467	metastatic
193	progenitor	NB34_Bone	0.0137457	metastatic
194	T cells	NB34_Bone	0.653436	metastatic
195	Tumor	NB34_Bone	0.00171821	metastatic

## Sheet: F2A
	X1	X2	cell
NBBM1_TACCTCGGTCGCACAC-1	-1.44661	17.5738	pro myeloid
NBBM1_TAGACCAAGGTCGACA-1	10.642	23.2614	pro myeloid
NBBM1_TGACAGTAGAGTCCGA-1	10.3946	24.1943	pro myeloid
NBBM2_GGCTGTGTCTCCAATT-1	0.613119	19.5815	pro myeloid
NBBM2_TCGCTTGAGAAGTGTT-1	5.69757	21.7524	pro myeloid
NBBM2_TGGTAGTTCTTGTGCC-1	1.87426	19.962	pro myeloid
NBBM1_CACTGTCGTTAAACCC-1	-9.18188	28.1756	mDC
NBBM2_GAAGGACAGACCATAA-1	1.13606	20.4923	pro myeloid
NBBM2_AGTTAGCTCCACCCTA-1	3.42513	21.0625	pro myeloid
NBBM2_ATGATCGTCCCGTTCA-1	-1.37494	23.5882	mDC
NBBM2_GGTTCTCCATGATAGA-1	5.13741	20.6704	pro myeloid
NBBM2_CCGATGGGTTTCGACA-1	-27.9426	11.5494	pro myeloid
NBBM1_ACACGCGTCTTAGCTT-1	-21.2065	-0.21555	mDC
NBBM1_TGAGCATAGGCCTAGA-1	-21.2058	-0.56343	mDC
NBBM1_AACCCAAGTTAGCGGA-1	-2.18017	-18.5835	Mono-2
NBBM1_TCGGGCATCATTGCTT-1	-6.27541	-17.7662	Mono-2
NBBM1_TTTGATCGTAGTGGCA-1	-10.2865	-15.1665	Mono-2
NBBM2_TGCATCCCACACCAGC-1	0.720733	21.5711	pro myeloid
NBBM4_AGGTCATCATGGGTTT-1	-0.155152	15.6328	pro myeloid
NBBM4_CAATTTCAGCTTACGT-1	-1.00404	15.083	pro myeloid
NBBM4_GTAATGCTCCGTCACT-1	-0.515835	15.2756	pro myeloid
NBBM4_TCGCACTTCCTCTGCA-1	-1.70083	15.1299	pro myeloid
NBBM4_TGCTGAAGTCAAAGAT-1	-2.1117	15.1727	pro myeloid
NBBM4_CGATGCGTCCACATAG-1	0.944551	14.9825	pro myeloid
NBBM4_GTAAGTCTCCAGTTCC-1	20.0271	6.06741	pro myeloid
NBBM4_TGTAGACCAGCTGCCA-1	-1.6672	14.9183	pro myeloid
NBBM4_CACAACATCGGTCTAA-1	-22.0637	1.00391	mDC
NBBM4_CATGAGTTCGTGCAGC-1	-15.6032	-6.88501	Mono-1
NBBM4_TGTGCGGTCCGTCAAA-1	-26.9618	0.114235	Mono-1
NBBM4_CAGTTAGCAAGACCGA-1	-25.5717	2.27357	Macro
NBBM4_AGGAAATGTGAGTTGG-1	-2.19135	15.2379	pro myeloid
NBBM4_TCGACCTAGGACTGGT-1	-2.52545	15.2024	pro myeloid
NBBM4_GATGGAGGTCGCAACC-1	22.8974	1.47182	mDC
BM10_GCCAACGGTTGTCATG-1	-3.28142	19.3546	pro myeloid
BM10_AAGCGAGCATCGCTGG-1	-2.89496	23.6059	pro myeloid
BM10_CTACGGGAGTGTTCAC-1	-7.06057	22.6925	mDC
BM10_GGGATGAGTCCAGTTA-1	-3.19818	24.5235	mDC
BM10_AGTGACTCATGCCGGT-1	0.839713	20.5338	pro myeloid
BM10_ATCCCTGAGCATTTCG-1	-6.71221	22.533	pro myeloid
BM10_GATGTTGGTCGTTTCC-1	-3.63148	21.6661	mDC
BM6_CTAGGTATCGCTGCGA-1	12.4797	25.8007	pro myeloid
BM6_CCAATGAGTGCCGTAC-1	-0.350942	22.2096	mDC
BM6_TGTCCCAAGCGACTTT-1	-0.579522	23.6562	mDC
BM6_TTCGGTCCAAACCGGA-1	0.050455	23.2078	mDC
BM6_GGGAGATCAAGCGATG-1	-1.75385	16.7154	mDC
BM6_CCTCATGGTAACACCT-1	6.4457	18.5002	pro myeloid
BM6_CATACAGCATGACGGA-1	-0.411023	9.249	pro myeloid
BM6_CTGTAGATCTGCTTAT-1	-0.100948	4.97347	Mono-2
BM6_TGAGGAGGTACCGTGC-1	2.35292	4.05155	Mono-2
BM6_TGAATCGGTTGCTCGG-1	-16.6963	-6.56187	Mono-1
BM6_AGAAATGGTGGCAACA-1	-1.99016	26.1534	mDC
BM6_ATCGCCTTCCTCTAAT-1	9.39741	9.75609	pro myeloid
BM6_CGACAGCCAGCCGGTT-1	-1.16936	17.1183	pro myeloid
BM6_CTCAGTCCAGAGATTA-1	3.68704	15.5052	pro myeloid
BM6_TTCGATTCATAGATGA-1	2.24892	8.15789	pro myeloid
BM7_CATGCCTTCTCAAACG-1	12.7667	21.0598	pro myeloid
BM7_GCACATAGTCACAAGG-1	6.76956	17.7345	pro myeloid
BM7_TCAGGATGTCCCGACA-1	10.2115	18.4311	pro myeloid
BM7_CTTACCGAGCGCTTAT-1	13.4408	19.3333	pro myeloid
BM7_ACAGCCGAGGCGACAT-1	-8.87021	26.7123	mDC
BM7_CATCGAAAGGGCTTGA-1	-1.85433	24.3874	mDC
BM7_GACCTGGAGGGTATCG-1	-5.13013	25.089	mDC
BM7_CACATTTAGTCGATAA-1	1.00595	3.27441	Mono-2
BM7_GGAACTTAGTAGCGGT-1	-1.25234	4.25585	mDC
BM7_CACACTCTCAGATAAG-1	-3.74769	25.6468	mDC
BM7_CGGACTGTCTGCGGCA-1	10.1767	5.70156	pro myeloid
BM7_ACTGAACAGCCACGCT-1	2.94993	2.14544	Mono-2
BM7_GAAATGATCGAACGGA-1	6.85372	17.4285	pro myeloid
BM7_ACATACGTCGTTACAG-1	13.4033	12.6882	pro myeloid
NB21-BM2R_CATGGCGTCGTTGACA-1	17.1758	22.0681	pro myeloid
NB21-BM2R_CACAAACTCGGTCTAA-1	10.1035	23.3079	pro myeloid
NB21-BM2R_CCTTTCTCACCTGGTG-1	2.92496	4.18032	Mono-2
NB21-BM2R_GAACATCAGTCCTCCT-1	-3.7127	14.8436	pro myeloid
NB21-BM2R_AGAGCTTCAGTATAAG-1	4.44978	16.1647	pro myeloid
NB21-BM2R_GTGAAGGGTAAGGGAA-1	7.56465	20.8453	pro myeloid
NB21-BM2R_TAAGAGAAGTACGACG-1	5.22699	19.0157	pro myeloid
NB21-BM2R_GTGAAGGAGATGTAAC-1	4.73173	10.5591	pro myeloid
NB21-BM2R_TTCGAAGAGACACTAA-1	7.17207	20.4841	pro myeloid
NB21-BM2R_CATGCCTGTCTCTCGT-1	6.04592	19.3845	pro myeloid
NB33-BM3_TGGGAAGAGCCGCACT-1	4.8486	20.9356	pro myeloid
NB33-BM3_ACATCCCTCCCAGGAC-1	13.1652	26.9942	pro myeloid
NB33-BM3_GTCGTTCCACACTTAG-1	-1.69932	17.7462	pro myeloid
NB33-BM3_GATCAGTTCTAGTACG-1	3.86595	15.3717	pro myeloid
NB33-BM3_ATTCCTACAGTAGATA-1	5.91534	22.4206	pro myeloid
NB33-BM3_CGAGGAATCGATTGAC-1	-2.47218	17.1181	pro myeloid
NB33-BM3_CCACGAGCACCCTGAG-1	2.41918	12.0852	pro myeloid
NB33-BM3_CTGCCATAGGTAGTAT-1	4.78137	17.6496	pro myeloid
NB33-BM3_TCCTCTTGTAGAAACT-1	3.89469	13.5233	pro myeloid
NB33-BM3_TCGCACTGTGCTAGCC-1	-0.983158	17.5411	pro myeloid
NB33-BM3_GATCAGTTCCTACCAC-1	-4.00894	16.0351	pro myeloid
NB33-BM3_AGGTTACAGGATGAGA-1	6.44755	15.9082	pro myeloid
NB33-BM3_TGTCCTGGTGTCCGTG-1	5.70402	19.9897	pro myeloid
NB33-BM3_CATGCAAAGTGATGGC-1	-0.654428	16.7015	pro myeloid
NB34_BM_CTACAGAGTGTGGACA-1	8.4129	22.6153	pro myeloid
NB34_BM_CTGCGAGGTCATAGTC-1	9.03509	23.1761	pro myeloid
NB34_BM_TCCGTGTTCCGGACTG-1	8.38284	22.1081	pro myeloid
NB34_BM_GTCACGGAGGTTGAGC-1	2.57522	8.41352	pro myeloid
NB34_BM_GTGCAGCTCCGCTAGG-1	-4.10186	26.8036	mDC
NB34_BM_AGCGATTAGGGTGAGG-1	6.32863	19.86	pro myeloid
NB34_BM_AAGTCGTGTGTTCCAA-1	0.26651	23.7763	mDC
NB34_BM_AATTCCTCATCGAAGG-1	-2.31469	25.1989	mDC
NB34_BM_AGAACCTAGGTCTACT-1	-2.23944	26.2174	mDC
NB34_BM_TGCATCCTCACGATAC-1	-1.92176	24.7995	mDC
NB34_BM_ATGAAAGTCAGTGTGT-1	-1.91951	25.7769	mDC
NB34_BM_GATGGAGTCAAGCCAT-1	-3.69982	25.6452	mDC
NB34_BM_GGAATCTCATAGGCGA-1	1.21931	22.1056	mDC
NB34_BM_TGAGACTGTCCGACGT-1	-1.77503	24.9233	mDC
NB34_BM_TCGTAGAGTGATGAAT-1	11.7668	20.5051	pro myeloid
NB35-BM1_CTACTATCAGCTGTTA-1	8.54424	21.7817	pro myeloid
NB35-BM1_GGGAGATAGAATCGAT-1	21.0559	11.4517	neutrophils-1
NB35-BM1_GTCTGTCAGGAGGGTG-1	12.2553	25.4509	pro myeloid
NB35-BM1_GTTGTCCAGTTGCATC-1	10.8302	21.7873	pro myeloid
NB35-BM1_TCGGGCACAATTGCCA-1	12.3175	24.2195	pro myeloid
NB35-BM1_TGCATCCCATGATGCT-1	12.7551	23.3488	pro myeloid
NB35-BM1_CTGTACCCAGGTGTGA-1	-4.46628	28.1264	mDC
NB35-BM1_TAAGTCGCATGCGGTC-1	11.2606	18.5795	pro myeloid
NB35-BM1_TCATGCCGTGACCTGC-1	9.13825	18.4497	pro myeloid
NB35-BM1_GGGACCTGTCATCACA-1	13.1194	18.1027	pro myeloid
NB35-BM1_CAACCAACAAAGCGTG-1	-6.45153	29.1415	mDC
NB35-BM1_AGCGTATCAGAGCTAG-1	13.2047	19.1183	pro myeloid
NB35-BM1_AACACACCACGACGCT-1	-6.12055	29.3054	mDC
NB37-BM5_GGCTCGAGTTATGCGT-1	13.0957	26.569	pro myeloid
NB37-BM5_ACACCGGTCACATGCA-1	-6.89902	27.799	mDC
NB37-BM5_ATCATGGGTTAGTGGG-1	-6.63644	28.9248	mDC
NB37-BM5_GACACGCCACTACAGT-1	-6.9147	28.6681	mDC
NB37-BM5_TAGACCAAGCTAACAA-1	-6.52377	28.4271	mDC
NB37-BM5_TTAGGACAGACCACGA-1	-7.09675	28.6331	mDC
NB37-BM5_ACTGAGTCATTCCTGC-1	3.47731	22.0095	pro myeloid
NB37-BM5_TCGCGTTAGCTAGGCA-1	-3.48381	26.7705	mDC
NB37-BM5_TGCGCAGGTACGACCC-1	13.5818	11.9607	pro myeloid
NB37-BM5_GGCTGGTTCAAGGTAA-1	2.79113	23.2344	pro myeloid
NB37-BM5_AAACGGGGTAAATGAC-1	13.4466	23.6185	pro myeloid
NB37-BM5_GCAGTTACAAATTGCC-1	-0.701017	25.035	mDC
NB37-BM5_CAGAGAGGTAAGAGGA-1	-6.40786	16.442	Mono-2
NB34_Bone_AAGTCGTGTGTTCCAA-1	1.97881	21.6553	mDC
NB34_Bone_AATTCCTCATCGAAGG-1	-4.34372	26.1611	mDC
NB34_Bone_AGAACCTAGGTCTACT-1	-2.22997	25.6567	mDC
NB34_Bone_AGCGATTAGGGTGAGG-1	4.90878	20.0028	pro myeloid
NB34_Bone_ATGAAAGTCAGTGTGT-1	-2.69509	24.922	mDC
NB34_Bone_CACGTTCAGCATGGGT-1	1.75139	23.3729	pro myeloid
NB34_Bone_CATGGTAAGACGAAGA-1	13.8816	17.4138	pro myeloid
NB34_Bone_CTACAGAGTGTGGACA-1	6.29341	21.3964	pro myeloid
NB34_Bone_CTGCGAGGTCATAGTC-1	6.16352	21.7128	pro myeloid
NB34_Bone_GATGGAGTCAAGCCAT-1	-3.01953	25.3693	mDC
NB34_Bone_GGAATCTCATAGGCGA-1	0.623079	22.0164	mDC
NB34_Bone_GTGCAGCTCCGCTAGG-1	-4.26626	24.8488	mDC
NB34_Bone_TCCGTGTTCCGGACTG-1	7.16787	21.623	pro myeloid
NB34_Bone_TGCGACGCACATGGTT-1	3.16498	17.4277	pro myeloid
NB34_Bone_TTCCGGTCAAGGATGC-1	-2.24603	24.4867	mDC
NBBM1_GAGGGTATCTAGGAAA-1	-1.695	17.2692	pro myeloid
NBBM1_ACGGAAGAGAACGCGT-1	-1.27772	18.2584	pro myeloid
NBBM1_GAGTTACGTACAGTAA-1	-1.75305	17.5543	pro myeloid
NBBM1_TCTATACAGATAGTGT-1	0.171791	20.8199	pro myeloid
NBBM1_CGTCAAAAGTAGAATC-1	-3.00459	17.7563	pro myeloid
NBBM1_TAGTGCAAGTTCCGTA-1	-6.09561	17.9504	pro myeloid
NBBM1_CCGGTAGGTTTCGTTT-1	-1.37394	17.2996	pro myeloid
NBBM1_AATCACGGTGAGATCG-1	-1.66039	16.2286	pro myeloid
NBBM1_CTTCCTTTCGCTTAAG-1	-4.1521	17.2028	pro myeloid
NBBM1_TGTGAGTTCGACCCAG-1	-1.77178	17.1628	pro myeloid
NBBM1_GAGTTACGTAGAGGAA-1	-2.07764	16.8882	pro myeloid
NBBM1_TCGGGCATCAAGCTTG-1	-1.69874	16.8987	pro myeloid
NBBM1_GCCAGCAGTAGCTAAA-1	-4.0461	19.1284	pro myeloid
NBBM2_CACCAAAAGAGCCCAA-1	11.6643	23.3287	pro myeloid
NBBM2_AGAAATGGTTTAGAGA-1	9.43415	24.1111	pro myeloid
NBBM2_AATGACCAGAAGCGCT-1	-9.74923	27.0915	mDC
NBBM2_TCTGCCAGTTTACGTG-1	-9.42691	28.3966	mDC
NBBM2_AGGGCTCGTAGCACGA-1	-2.12141	26.172	mDC
NBBM4_GGTGGCTGTGCCCTTT-1	-0.313641	15.4942	pro myeloid
BM10_GGTGAAGCACTAACCA-1	-0.786852	20.6186	pro myeloid
BM6_GATTCTTAGTTGCCCG-1	-0.0912916	20.3654	pro myeloid
NB37-BM5_CAACCTCAGTTTCCTT-1	13.7608	26.7191	pro myeloid
NB34_Bone_CAACGGCCAAGCCCAC-1	-4.05925	25.6449	mDC
NB34_Bone_CCTCAACGTGTTCGAT-1	-4.34184	24.5749	mDC
NB34_Bone_GTCACTCGTCCTGGGT-1	-5.78578	24.8048	mDC
NB34_Bone_TGAGACTGTCCGACGT-1	-1.78572	24.3599	mDC
NB34_Bone_TGCAGGCTCACTACGA-1	-2.48937	24.8684	mDC
NB34_Bone_TGCATCCTCACGATAC-1	-1.95409	24.6323	mDC
NBBM2_TTCATTGAGCGAATGC-1	2.97221	21.083	pro myeloid
NBBM1_TGTTTGTCAAGAGGCT-1	-7.05333	29.1076	mDC
NBBM2_GTAGTACCAGGTGTGA-1	2.41728	19.3711	pro myeloid
NBBM2_CTCACTGGTAGGTAGC-1	-1.67602	23.6632	pro myeloid
NBBM2_TGCTGAAAGACCTGGA-1	5.26616	21.1158	pro myeloid
NBBM2_CACTGTCGTCATCTAG-1	4.07882	19.2986	pro myeloid
NBBM2_TTTGGTTTCGGAATTC-1	-3.4653	18.8462	pro myeloid
NBBM1_TGTAAGCGTTAAGAAC-1	-9.26858	29.3191	mDC
NBBM4_TATCAGGAGTTGCTCA-1	-0.636514	15.8768	pro myeloid
NBBM4_TCCAGAACAGCTCCTT-1	-5.07761	15.0236	Mono-2
NBBM4_GTTTGGACAAGCACCC-1	-3.36666	15.5967	pro myeloid
NBBM4_TGCGATATCTTACTGT-1	-4.41966	15.7104	pro myeloid
BM10_CAGATACCAGACCAAG-1	-5.19028	23.9174	mDC
BM10_TGTGAGTAGGTTACAA-1	-6.92226	22.7197	mDC
BM6_GTAGCTAAGCGACTTT-1	-1.14266	7.22323	Mono-2
BM6_CATCGTCGTTTGTGGT-1	-33.8649	9.22834	Macro
BM6_TAGGTTGCATGACAAA-1	8.02735	17.2761	pro myeloid
BM6_TTGATGGAGGAGTACC-1	6.84631	-1.05571	Mono-2
BM7_ATTCTACGTAAACCTC-1	1.23772	-4.39819	Mono-2
BM7_CGTCTACGTATTACCG-1	4.08078	-17.9102	Mono-2
BM7_CACACCTGTGTTGAGG-1	1.82532	-4.01132	Mono-2
BM7_TCTCATAGTCCAACTA-1	14.3264	10.4072	pro myeloid
NB21-BM2R_CACAGGCCATGCCCGA-1	2.90815	1.49458	Mono-2
NB21-BM2R_GATCGATCACGAGAGT-1	4.39678	7.86234	pro myeloid
NB21-BM2R_TGAAAGATCGGCGGTT-1	4.81551	8.74247	pro myeloid
NB21-BM2R_CATCAAGAGAAGGGTA-1	4.46017	10.0283	pro myeloid
NB33-BM3_GGGAGTATCCTGGCTT-1	-3.79744	17.708	pro myeloid
NB34_BM_ACAAAGAGTGTGGTCC-1	6.02845	18.6613	pro myeloid
NB34_BM_TAACACGGTGGACCTC-1	3.52768	9.37206	pro myeloid
NB35-BM1_CTCCACAGTGGAATGC-1	11.4526	23.9556	pro myeloid
NB35-BM1_GTTCATTCACCTGCAG-1	9.4518	21.4699	pro myeloid
NB35-BM1_CATAGACCAAACGAGC-1	14.001	12.932	pro myeloid
NB35-BM1_GTAGATCGTTCCGTTC-1	-5.52443	27.1161	mDC
NB35-BM1_CAAGACTGTGCCTATA-1	1.38418	5.45864	pro myeloid
NB37-BM5_ACTTTCAAGATCGATA-1	-8.01964	29.2638	mDC
NB37-BM5_TGCTACCCAGTCTTCC-1	-3.00282	26.3821	mDC
NB37-BM5_CAAGGCCTCTTCGAGA-1	1.70249	21.2226	pro myeloid
NB37-BM5_TTGTAGGTCAATACCG-1	14.5735	14.4006	pro myeloid
NB37-BM5_TAAGAGATCGTATCAG-1	5.57955	11.3174	pro myeloid
NB34_Bone_TAACACGGTGGACCTC-1	2.94966	11.1157	pro myeloid
NBBM1_GAGGGTATCCCTAGGG-1	10.123	21.2698	pro myeloid
NBBM1_GTCCTCAAGCAGGTCA-1	-5.01185	27.0509	mDC
NBBM1_TGAGGAGCAAGGATGC-1	4.83572	-17.1942	Mono-2
NBBM6_GGCTTGGTCAGGGATG-1	20.7462	15.5274	pro myeloid
BM6_CTGTGGGTCTTTACAC-1	11.3306	24.8977	pro myeloid
BM6_ATGCCTCTCTCCGATC-1	7.2513	22.9781	pro myeloid
BM6_TCGGGCAGTACGTTCA-1	10.2291	22.1833	pro myeloid
BM7_CCGTACTCATCGGGTC-1	13.1156	20.5573	pro myeloid
BM7_GGGAGATCAGGCGATA-1	10.4419	21.1621	pro myeloid
BM7_GGGTCTGAGAGTCGGT-1	12.9966	19.9808	pro myeloid
BM7_TCTGAGACAACACCCG-1	9.61842	21.3783	pro myeloid
BM7_TTCTTAGGTTCGAATC-1	11.8809	21.8949	pro myeloid
NB21-BM2R_GGACAGAGTACAAGTA-1	8.94962	22.1761	pro myeloid
NB33-BM3_TGTTCCGAGACTCAAA-1	3.69818	22.3101	pro myeloid
NB34_BM_TGCTGAAAGCCATTGT-1	11.6791	25.537	pro myeloid
NB34_BM_GGTGTCGCAACAGAGC-1	10.6342	19.1026	pro myeloid
NB34_BM_CAATTTCCACACGTGC-1	11.6054	25.0306	pro myeloid
NB34_BM_TTGTTGTTCGTTCTCG-1	8.75213	22.7288	pro myeloid
NB34_BM_CACGTTCAGCATGGGT-1	13.0112	16.533	pro myeloid
NB34_BM_TGGGCTGTCTACCACC-1	13.3833	18.7029	pro myeloid
NB35-BM1_AGCGCTGGTGATACCT-1	-1.68314	18.8835	pro myeloid
NB35-BM1_CGAGGAACACAGCCAC-1	-1.70175	19.0217	pro myeloid
NB35-BM1_GCATCTCGTAGGTGCA-1	-1.36798	19.0138	pro myeloid
NB34_Bone_AATTTCCCAGAGTAAT-1	12.8688	25.8803	pro myeloid
NB34_Bone_CAATTTCCACACGTGC-1	9.16695	23.8859	pro myeloid
NB34_Bone_CACACAACAGCTCGGT-1	6.14071	20.3585	pro myeloid
NB34_Bone_CTACAGATCGACACTA-1	13.6124	26.7655	pro myeloid
NB34_Bone_TAGGGTTCACGCGTGT-1	14.0466	26.3056	pro myeloid
NB34_Bone_TGCTGAAAGCCATTGT-1	12.37	26.0108	pro myeloid
NB34_Bone_TGGGCTGTCTACCACC-1	13.0308	19.3472	pro myeloid
NB34_Bone_TTGTTGTTCGTTCTCG-1	7.89495	22.2685	pro myeloid
NBBM2_GGGACAACATATTCGG-1	12.6601	26.8584	pro myeloid
NBBM1_TGTTACTCATAATGAG-1	3.39618	-14.2277	Mono-2
NB21-BM2R_ACATGGTAGTGTGGCA-1	-5.51049	27.535	mDC
NB21-BM2R_CAGCATAAGGGAACGG-1	-6.02241	15.9895	pro myeloid
NB33-BM3_GGAAGTGCATGCAGGA-1	6.90116	21.2318	pro myeloid
NB34_BM_AATTTCCCAGAGTAAT-1	12.0616	25.6321	pro myeloid
NB35-BM1_TGTCAGATCTACCTTA-1	-7.17256	23.0195	mDC
NB37-BM5_ACCCACTGTCGGCTCA-1	-7.41241	29.4456	mDC
NB37-BM5_GCACATATCGCTTAGA-1	-8.31172	29.0689	mDC
NB37-BM5_CTGAAGTCAGCTTCGG-1	-6.89532	29.6376	mDC
NB34_Bone_ACTCTCGAGTCTGGAG-1	13.1725	26.0422	pro myeloid
NB34_Bone_ATCCGTCCACGACAGA-1	12.9004	26.0683	pro myeloid
NB34_Bone_GCCAGTGCATTGGGAG-1	5.48024	20.8699	pro myeloid
NB34_Bone_GGGACCTTCTGGTGCG-1	13.7675	26.7609	pro myeloid
NB34_Bone_TTGGGTATCATCGCAA-1	9.73404	22.8452	pro myeloid
NBBM4_GTTAGTGAGTGAATAC-1	-4.6046	15.1138	pro myeloid
NBBM6_CATACTTTCCACCTGT-1	11.0883	25.8603	pro myeloid
BM6_ATTGTTCCAAGCACAG-1	16.4504	22.9069	neutrophils-1
BM6_TGACTCCGTTCAGGTT-1	9.62177	23.5654	pro myeloid
BM7_ACCCACTGTTACGCGC-1	9.03531	19.4816	pro myeloid
BM7_TGGCCAGTCAGTACGT-1	3.44881	22.937	pro myeloid
NB21-BM2R_CTCTAATTCATGCATG-1	12.2335	24.4793	pro myeloid
NB33-BM3_AGATCGTGTAAGGCTG-1	13.4091	26.8804	pro myeloid
NB33-BM3_TCCATCGAGGTGCCAA-1	13.58	26.7766	pro myeloid
NB34_BM_ACACAGTGTGACAACG-1	13.6001	25.2053	pro myeloid
NB34_BM_ACTCTCGAGTCTGGAG-1	12.0913	25.6853	pro myeloid
NB34_BM_TCCGAAACATGACTTG-1	13.6065	26.5154	pro myeloid
NB34_BM_TTGGGTATCATCGCAA-1	10.5449	23.0175	pro myeloid
NB34_BM_CTACAGATCGACACTA-1	13.4492	26.5618	pro myeloid
NB34_BM_TGAGGTTCAGCTGTCG-1	13.0827	20.2148	pro myeloid
NB34_Bone_TCCGAAACATGACTTG-1	13.6535	26.7479	pro myeloid
NB34_Bone_TGAGGTTCAGCTGTCG-1	13.2846	21.0106	pro myeloid
NBBM1_GGGATGATCTGAGGCC-1	-20.762	-3.38282	Mono-1
NBBM1_ATTTACCAGATAGTGT-1	-7.60838	-18.993	Mono-2
NB34_BM_GGGATGACATTGAGCT-1	13.1671	26.7949	pro myeloid
NB35-BM1_TGTAAGCGTCGAATTC-1	13.9203	25.7864	pro myeloid
NB34_Bone_GGGATGACATTGAGCT-1	13.1928	26.9577	pro myeloid
NBBM1_GACCCAGTCGGCCCAA-1	4.41259	-17.2777	Mono-2
NBBM1_ATTATCCAGAGGCCAT-1	7.0833	-14.9589	Mono-2
NB34_BM_TAGGGTTCACGCGTGT-1	14.0084	26.3796	pro myeloid
NB34_BM_TGCGATAAGTCCCAGC-1	5.961	16.9446	pro myeloid
NBBM4_GCACTAAAGACGGATC-1	22.1851	0.712804	pro myeloid
BM10_GATGTTGGTGAGGATC-1	-5.39434	23.9222	mDC
BM10_AGTCACAGTTGAGAGC-1	-5.41801	21.6422	mDC
NB35-BM1_CTGCCATGTAGAGACC-1	-0.17207	-13.3175	Mono-2
BM10_GAACACTCAGATCCTA-1	-31.009	9.25743	Macro
NB34_BM_TGCGACGCACATGGTT-1	9.81299	9.86723	pro myeloid
NB34_BM_ATTCCATGTACAAACA-1	-33.3096	11.825	Macro
NB34_BM_CAGTGCGAGAATAACC-1	2.54513	5.77543	Mono-2
NB34_BM_TAGAGTCCAAGAGGCT-1	-31.8375	10.0064	Macro
NB34_BM_AGTCAACAGGGCTGAT-1	-33.1077	11.5776	Macro
NB35-BM1_GTTCATTCACTTGGGC-1	24.6983	0.811881	neutrophils-1
NB35-BM1_ACGGTTAAGGGCAGTT-1	-26.4081	2.35225	Macro
NB35-BM1_GGGTTTACACTACACA-1	-33.6624	10.8882	Macro
NB34_Bone_AGTCAACAGGGCTGAT-1	-33.0619	7.57725	Mono-2
NB34_Bone_AGTTCCCCAAACGTGG-1	-34.9765	9.37909	Macro
NB34_Bone_ATTCCATGTACAAACA-1	-34.2559	7.99467	Macro
NB34_Bone_CAGATTGCAGTGAGCA-1	-31.5401	6.36891	Macro
NB34_Bone_CCCGAAGGTCGGCTAC-1	-32.9697	6.7472	Macro
NB34_Bone_CTAGACAAGAGAGGTA-1	-33.8395	6.86463	Macro
NB34_Bone_CTTCAATTCAAGTGTC-1	-26.6953	-0.208982	Macro
NBBM1_TCATCATAGGCCACTC-1	-12.2165	-11.9182	Mono-1
NBBM1_TCTACATTCGATGGAG-1	3.14571	-10.2481	Mono-2
BM10_GCTGGGTAGTTCCGGC-1	-5.2222	24.2055	mDC
NBBM1_ACCCAAATCAGAGTGG-1	3.84501	-19.7934	Mono-2
BM6_GTGGAAGAGCTAATCC-1	7.48545	15.8229	pro myeloid
BM6_TTCATGTAGAGTGACC-1	6.38375	-2.63504	Mono-2
BM7_ATGTGTGGTCATACTG-1	-1.47201	-10.179	Mono-2
BM7_GACACGCCACAACGTT-1	5.29377	-9.22182	Mono-2
NB21-BM2R_GCTTGAATCTATCCCG-1	3.51708	-13.4044	Mono-2
NB33-BM3_AGAGCCCAGCTCATAC-1	1.29795	6.13349	pro myeloid
NB33-BM3_TTTGACTGTATTCCTT-1	9.26456	-1.26319	Mono-2
NB33-BM3_GATAGAAAGCGCCATC-1	-2.84355	15.5815	Mono-2
NB33-BM3_TAAGTCGCAATCAAGA-1	5.62279	14.5648	pro myeloid
NB33-BM3_CCTCTAGGTTATGGTC-1	5.57225	12.8048	pro myeloid
NB33-BM3_GACAGCCTCTATCGCC-1	3.04409	11.9875	pro myeloid
NB34_BM_ATTCCATTCAAGCGTT-1	-0.959243	9.87166	Mono-2
NB34_BM_TCACATTAGGTGATCG-1	0.0578902	6.73635	mDC
NB34_BM_TCGTGGGCACAGCCTG-1	4.37271	8.04311	pro myeloid
NB34_BM_ATAGAGAGTCCCACGA-1	4.11181	8.46351	pro myeloid
NB34_BM_TGATTCTGTGAGGCAT-1	11.0715	11.086	pro myeloid
NB34_BM_GGGCTACAGATAACGT-1	-0.156975	2.10437	Mono-2
NB34_BM_AAGTCGTGTGAATGAT-1	1.40299	-2.96621	Mono-2
NB34_BM_AACACACGTACTAGCT-1	3.27259	11.0923	pro myeloid
NB35-BM1_GCGGATCTCCTACCAC-1	-2.23623	-14.3984	Mono-2
NB35-BM1_GTGGGAACACATGAAA-1	11.0812	-1.88817	Mono-2
NB35-BM1_AAGCGTTGTAAGGCTG-1	20.3106	1.00767	Mono-2
NB35-BM1_GGCTTTCGTCCCTGAG-1	9.33427	-1.62074	Mono-2
NB35-BM1_AAACCCAGTGGATCGA-1	5.3965	-13.3275	Mono-2
NB35-BM1_AATCGACAGCGATGGT-1	1.44859	-16.9903	Mono-2
NB35-BM1_AGCTACATCGCCGATG-1	7.27976	-12.6311	Mono-2
NB35-BM1_ATTCACTCAAGTACCT-1	8.42872	-2.8386	Mono-2
NB35-BM1_CAACGATGTCATCAGT-1	13.183	5.87145	Mono-2
NB35-BM1_CTCCATGCACAAAGCG-1	9.05661	0.947181	Mono-2
NB35-BM1_GTTACAGGTGGCATCC-1	7.45598	-3.32991	Mono-2
NB35-BM1_TGCTTCGCAAGTATCC-1	1.37363	-12.2578	Mono-2
NB37-BM5_TGGTTCCTCAGCTCGG-1	4.43395	0.986384	Mono-2
NB37-BM5_CTGAAGTAGAATGTTG-1	11.0563	10.3335	mDC
NB37-BM5_ATTATCCTCGAGCCCA-1	8.63099	7.34628	pro myeloid
NB37-BM5_CGACTTCTCCTTGGTC-1	8.96295	5.79334	pro myeloid
NB37-BM5_GCATGCGTCACCGTAA-1	1.8248	0.199288	Mono-2
NB37-BM5_GAAACTCGTCGAGTTT-1	5.9065	10.3311	pro myeloid
NB34_Bone_AGGGCTCAGGCGAAGG-1	3.36798	4.0625	Mono-2
NB34_Bone_ATTCCATTCAAGCGTT-1	-1.34155	9.95029	Mono-2
NB34_Bone_CAAAGAATCCTAGCCT-1	6.80233	9.58235	pro myeloid
NB34_Bone_CAGTGCGAGAATAACC-1	3.17948	5.97841	Mono-2
NB34_Bone_GTCACGGAGGTTGAGC-1	2.96905	12.2359	pro myeloid
NB34_Bone_TAATCTCTCTACCACC-1	3.23359	11.181	pro myeloid
NB34_Bone_TCATCCGAGAGTGTTA-1	1.65356	3.53789	Mono-2
NB34_Bone_TGATTCTGTGAGGCAT-1	4.22443	14.5443	pro myeloid
NB34_Bone_TGCGATAAGTCCCAGC-1	6.19837	19.2437	pro myeloid
BM10_CCCTCAATCCAAGAGG-1	-6.32713	20.4451	pro myeloid
NB34_BM_CATAGACCAGTTGCGC-1	-10.6923	26.052	mDC
NB35-BM1_GTAGTACGTAGCTCGC-1	1.23634	-13.3788	Mono-2
NB37-BM5_AGCAGCCGTTCACCTC-1	25.0829	1.53435	Mono-2
NB37-BM5_CATGACAGTGTGACGA-1	26.5622	-1.54123	neutrophils-1
BM10_GAGTCTATCCTGGCTT-1	-7.68575	19.5918	pro myeloid
NB34_BM_CCTCAACGTGTTCGAT-1	-4.30825	27.0962	mDC
NB35-BM1_GACCCTTAGTATTGCC-1	21.6954	9.6505	neutrophils-1
BM6_GTAGAAACATTCCTCG-1	5.31219	-1.84266	Mono-2
BM6_AATCGTGAGTTGTAAG-1	9.57696	5.95684	Mono-2
BM7_CTGGTCTTCAAGATCC-1	8.3492	20.0623	pro myeloid
NB34_BM_GCCAGTGCATTGGGAG-1	7.53553	21.5139	pro myeloid
NB34_BM_TGTTCCGCACAGTCAT-1	6.00022	14.4035	pro myeloid
NB35-BM1_GTCGTAAAGAACGCGT-1	-2.56956	14.8248	pro myeloid
NB34_Bone_TGTTCCGCACAGTCAT-1	4.53405	16.3726	pro myeloid
NB33-BM3_GACGTTAAGAGAGCGG-1	-1.20062	8.48124	Mono-2
NB34_BM_CCTATCGCAGGAATCG-1	-6.2433	24.6828	mDC
NB35-BM1_GTCCTCATCCGAGCTG-1	-9.06989	29.0314	mDC
NB35-BM1_ACGATCACATCGTTCC-1	-23.9981	-7.63079	Mono-1
NB35-BM1_AACCTGACAGATGCGA-1	-22.3461	-7.63296	Mono-1
NB35-BM1_CCACGTTTCTCCACTG-1	-23.6969	-0.529889	mDC
NB35-BM1_TTCGATTAGCGAACTG-1	-28.1619	3.69132	Macro
NB35-BM1_GAAACCTGTAGACTGG-1	-33.0461	10.3889	Macro
NB35-BM1_GTCTAGATCCGACGGT-1	-22.6868	-8.89877	Mono-1
NB35-BM1_CGAGTTACATGAGATA-1	-32.6868	10.6207	Macro
NB34_Bone_CATAGACCAGTTGCGC-1	-9.80899	25.3602	mDC
NB34_Bone_CCTATCGCAGGAATCG-1	-6.38463	23.298	mDC
NBBM1_GTGACGCAGGCGTTAG-1	-10.1641	28.0634	mDC
NBBM1_TCTATACCAAATGCTC-1	10.3051	20.6284	pro myeloid
NBBM1_TGCTTCGGTCAGGAGT-1	1.65122	23.7821	pro myeloid
NBBM1_CGGTCAGTCAAACCCA-1	-1.90547	25.3914	mDC
NBBM1_TGCTTGCGTCTTCCGT-1	13.1971	26.4929	pro myeloid
NBBM1_TCTTCCTAGCCATTGT-1	3.60963	18.1878	pro myeloid
NBBM1_TCATTTGGTCTGATAC-1	-5.17123	18.5574	pro myeloid
NBBM1_AGCGTATCAGAATGTA-1	-6.93275	19.209	pro myeloid
NBBM1_ACCCAAACAGAGTTCT-1	2.92784	22.5007	pro myeloid
NBBM1_TAGACCAGTTTGGGAG-1	-1.19397	24.8145	mDC
NBBM2_AGTGTTGTCCACCTCA-1	14.564	18.1653	pro myeloid
NBBM1_CACACAATCAGCATTG-1	1.74572	22.7823	pro myeloid
NBBM1_CACAGGCAGACCTCAT-1	8.34464	13.1401	pro myeloid
NBBM1_AGCTTCCTCGTGGGAA-1	10.5702	17.8067	pro myeloid
NBBM2_AGCCAGCAGCGTTCCG-1	11.3255	19.1149	pro myeloid
NBBM2_CAAGACTCATCGTGCG-1	1.31891	23.7072	pro myeloid
NBBM2_ACAACCATCACCTCGT-1	10.808	24.7764	pro myeloid
NBBM2_CGGTCAGGTAACGTTC-1	13.3474	25.5111	pro myeloid
NBBM2_GGTGTCGAGGTCGACA-1	10.97	24.5524	pro myeloid
NBBM2_CCGAACGTCGCCAATA-1	11.0256	23.1354	pro myeloid
NBBM2_CGCATGGCAACGACTT-1	11.2717	21.1954	pro myeloid
NBBM2_TACATTCAGCGCGTTC-1	0.0636218	24.5741	mDC
NBBM1_AGCGTATCATGATGCT-1	13.3527	23.6201	pro myeloid
NBBM3_GGTCTGGCACGAAAGC-1	1.20938	17.0378	mDC
NBBM3_CGGGTCAGTGAATTGA-1	-2.44249	24.4462	mDC
NBBM3_GCGTTTCCAGGTGTTT-1	-1.52276	25.006	mDC
NBBM3_TGGTGATTCTTCACGC-1	1.98428	22.5617	pro myeloid
NBBM1_GCATGATGTTAGGGTG-1	12.898	26.8166	pro myeloid
NBBM1_GTCGTAAAGCAACCAG-1	8.83054	17.3711	pro myeloid
NBBM6_ACTGTGACAACTCATG-1	-7.11566	19.3997	mDC
NBBM6_GCACATAAGAGCCTGA-1	11.6856	21.9697	pro myeloid
NBBM6_GCCGATGTCGGTAGAG-1	10.5043	21.3365	pro myeloid
BM10_CAGCGTGCAACATACC-1	14.1644	25.5805	pro myeloid
BM6_TACCCACGTTGTACGT-1	13.9256	25.9778	pro myeloid
BM6_TGCTTCGGTAAGGCTG-1	13.2385	25.3339	pro myeloid
BM6_GTGATGTCATGTACGT-1	8.78871	19.8622	pro myeloid
BM6_TTTCATGTCTGAGCAT-1	10.7323	23.138	pro myeloid
BM6_TGTAAGCCAGCAGATG-1	13.7418	25.6564	pro myeloid
BM6_CAATGACCACGAAAGC-1	9.97633	22.2192	pro myeloid
BM6_CTAAGTGGTCACCGCA-1	11.6766	23.576	pro myeloid
BM6_ACTGATGTCCTTCACG-1	11.7169	23.5344	pro myeloid
BM6_ACTATGGCATGACTAC-1	12.8192	20.6078	pro myeloid
BM6_ACTCCCACATCGCTAA-1	12.6285	23.7803	pro myeloid
BM6_CCACAAACACGGTGCT-1	12.2675	22.4971	pro myeloid
BM6_GGCTTTCCACGGTAGA-1	12.6063	20.2534	pro myeloid
BM7_TAAGAGAAGACTGTAA-1	10.1001	22.3973	pro myeloid
BM7_TTGGAACCATCACGAT-1	12.2739	22.646	pro myeloid
BM7_TTGGCAACATCCGTGG-1	13.4584	25.1024	pro myeloid
BM7_AGCGTATCACCCTATC-1	9.08748	18.9224	pro myeloid
BM7_ATTATCCTCTGATACG-1	14.3047	18.3489	pro myeloid
NB21-BM2R_CTACCCACATAACCTG-1	10.1985	22.9358	pro myeloid
NB21-BM2R_CTGTTTATCCCTAATT-1	8.60904	20.2247	pro myeloid
NB21-BM2R_GACTGCGAGGCCCGTT-1	8.97371	21.6277	pro myeloid
NB21-BM2R_GTGTTAGAGACTGGGT-1	11.691	19.1056	pro myeloid
NB21-BM2R_ATAAGAGTCGCAAACT-1	12.5586	21.2132	pro myeloid
NB21-BM2R_TGGTTCCAGACTAGAT-1	7.9783	22.1635	pro myeloid
NB21-BM2R_AAAGATGGTTAAGGGC-1	8.91138	21.2551	pro myeloid
NB21-BM2R_AACTGGTAGGAGCGAG-1	9.4921	19.3276	pro myeloid
NB21-BM2R_ACACCCTCACTACAGT-1	8.3725	21.9535	pro myeloid
NB21-BM2R_GCATACAAGATCTGAA-1	8.48934	20.1947	pro myeloid
NB21-BM2R_TACTTGTGTAGCGCTC-1	9.56052	20.8695	pro myeloid
NB21-BM2R_GTAACGTTCTGTCTCG-1	6.99335	19.6107	pro myeloid
NB33-BM3_ACAAAGATCTTCACGC-1	11.8242	23.6845	pro myeloid
NB33-BM3_ACTATTCCAAGAATGT-1	11.9657	23.3516	pro myeloid
NB33-BM3_GTTAGACAGACAACAT-1	10.3622	23.8125	pro myeloid
NB33-BM3_TCACGGGTCTGAGTCA-1	9.88721	22.0917	pro myeloid
NB33-BM3_TGGGAGACAAGGTTGG-1	14.369	25.2445	pro myeloid
NB33-BM3_AAGTTCGCAGTGTGGA-1	9.48254	22.8557	pro myeloid
NB33-BM3_CTAACCCGTCGAGCAA-1	9.71695	22.6445	pro myeloid
NB33-BM3_GAGTGTTGTTATCTGG-1	10.9876	22.7189	pro myeloid
NB33-BM3_AACCATGAGCAATAGT-1	10.7631	24.0503	pro myeloid
NB33-BM3_GGGTGTCTCTAAACGC-1	8.85454	22.8157	pro myeloid
NB33-BM3_TACTTGTGTATCCTCC-1	9.63142	22.1127	pro myeloid
NB33-BM3_TGAATCGTCACCTCGT-1	9.99941	22.912	pro myeloid
NB33-BM3_GGGAAGTGTCTATGAC-1	10.0328	23.364	pro myeloid
NB33-BM3_GGAGGTATCACTTTGT-1	9.17802	23.3627	pro myeloid
NB33-BM3_TCTCCGAAGATCGGTG-1	8.54637	22.8404	pro myeloid
NB34_BM_AAGTCGTTCGTAGAGG-1	13.6252	25.8864	pro myeloid
NB34_BM_TCATTGTCAAGAAATC-1	9.80926	19.4082	pro myeloid
NB34_BM_CACTTCGCACGCGTGT-1	10.0002	22.2956	pro myeloid
NB34_BM_TGAGGAGCATATGCGT-1	11.3018	23.0994	pro myeloid
NB34_BM_AGAAGTAAGGTTGACG-1	13.5513	26.3055	pro myeloid
NB34_BM_ATCCGTCCACGACAGA-1	12.5107	25.8018	pro myeloid
NB34_BM_GCATTAGGTCGTATTG-1	7.43904	18.4835	pro myeloid
NB34_BM_TGATCAGAGCAGGTCA-1	9.28524	21.0505	pro myeloid
NB34_BM_TTGCTGCAGCCTAACT-1	8.5963	17.9478	pro myeloid
NB34_BM_CACACAACAGCTCGGT-1	8.21587	19.1561	pro myeloid
NB34_BM_TCATTTGTCTCCTGTG-1	-0.461485	24.1905	mDC
NB34_BM_CTTTCGGGTGGAACCA-1	12.7971	19.6384	pro myeloid
NB35-BM1_TAAGTCGCAACCAACT-1	13.1208	25.4253	pro myeloid
NB35-BM1_TATCCTAGTCACAGTT-1	11.0365	23.6787	pro myeloid
NB35-BM1_TTACCGCTCCATTCGC-1	11.2039	21.7829	pro myeloid
NB35-BM1_TTGTTCATCCTTCTTC-1	12.9231	24.7145	pro myeloid
NB35-BM1_TGTGAGTCAACTCCAA-1	8.56043	14.288	pro myeloid
NB35-BM1_TGTTGAGTCAATGTCG-1	10.9021	19.5638	pro myeloid
NB35-BM1_ACGTAACAGCCAGACA-1	14.9012	14.075	pro myeloid
NB37-BM5_ATTGGTGCATACTCTT-1	13.2136	25.5522	pro myeloid
NB37-BM5_GACACGCCAGCAGTTT-1	13.8217	25.8061	pro myeloid
NB37-BM5_CAGCCGACACGGCTAC-1	8.08884	17.164	pro myeloid
NB37-BM5_GCACTCTCAAGCCTAT-1	9.84129	19.8882	pro myeloid
NB34_Bone_AACCTTTGTAGCGTCC-1	9.36561	22.1489	pro myeloid
NB34_Bone_AGTGTTGGTCGAGTGA-1	13.1094	19.7351	pro myeloid
NB34_Bone_CACTTCGCACGCGTGT-1	9.64679	22.9899	pro myeloid
NB34_Bone_CTTTCGGGTGGAACCA-1	13.2747	19.8477	pro myeloid
NB34_Bone_GCATTAGGTCGTATTG-1	7.82092	19.4692	pro myeloid
NB34_Bone_GTGGAGACACCGTACG-1	11.5772	24.1279	pro myeloid
NB34_Bone_TGATCAGAGCAGGTCA-1	9.31518	22.1174	pro myeloid
NB34_Bone_TTCTTCCAGCCAGACA-1	9.0642	22.5617	pro myeloid
NB34_Bone_TTGCTGCAGCCTAACT-1	7.6903	18.9523	pro myeloid
NBBM1_TCCGAAACAGGTGAGT-1	1.55793	23.8129	pro myeloid
NBBM2_TGCTCCAGTACGCTAT-1	9.86259	14.3101	pro myeloid
NBBM2_GGAGGTATCCGGACGT-1	14.4587	14.0843	pro myeloid
NBBM4_GTAGGAGAGCTTACGT-1	8.86731	7.01891	pro myeloid
NBBM6_TTCACCGAGGTCACCC-1	9.89934	11.3168	pro myeloid
BM10_AACCTGACATCGATCA-1	14.2397	26.0176	pro myeloid
BM6_GAAGCCCTCCATAGAC-1	13.2244	23.032	pro myeloid
BM6_GACCTTCGTGTGCCTG-1	10.6644	19.6022	pro myeloid
BM6_GCATCGGGTATCTCTT-1	11.8373	21.5442	pro myeloid
BM6_CGTTAGAGTGACCGTC-1	14.1221	18.5988	pro myeloid
BM7_CGTAGCGAGTGGCACA-1	14.4603	15.565	pro myeloid
NB21-BM2R_ACTATCTAGACGACGT-1	11.0376	23.763	pro myeloid
NB21-BM2R_CTACCCATCTGGTATG-1	12.0211	22.0649	pro myeloid
NB21-BM2R_AGAGTGGAGATGCGAC-1	13.5005	20.039	pro myeloid
NB21-BM2R_CTAACTTGTTCCTCCA-1	6.38347	16.2521	pro myeloid
NB21-BM2R_GTAGGCCTCAAAGACA-1	15.1381	16.1411	pro myeloid
NB33-BM3_CCTATCGGTTGTGCAT-1	8.53934	22.2524	pro myeloid
NB33-BM3_AACGAAACACGATAGG-1	11.6474	25.4685	pro myeloid
NB33-BM3_GGCACGTCAAATTGGA-1	11.647	24.7376	pro myeloid
NB34_BM_TAGATCGCAAGTGATA-1	14.4937	25.6987	pro myeloid
NB34_BM_AGTGTTGGTCGAGTGA-1	12.8718	19.5104	pro myeloid
NB35-BM1_GATGGAGCATTACTCT-1	10.7864	22.4046	pro myeloid
NB37-BM5_CCCAGTTTCGTAGGTT-1	-2.54525	25.9154	mDC
NB34_Bone_AAGTCGTTCGTAGAGG-1	13.7353	26.4107	pro myeloid
NB34_Bone_ACACAGTGTGACAACG-1	14.0832	26.181	pro myeloid
NB34_Bone_AGAAGTAAGGTTGACG-1	13.307	26.4433	pro myeloid
NB34_Bone_ATGGGAGTCTCCGTGT-1	13.5085	24.2968	pro myeloid
NB34_Bone_TCGTAGAGTGATGAAT-1	1.49558	22.9606	pro myeloid
NBBM2_ACCACAATCTGGGAGA-1	-2.8115	24.1938	mDC
NBBM2_TTCATGTCAGAATCGG-1	12.5133	26.0546	pro myeloid
NBBM2_ACTGCAAAGTACTCGT-1	-4.78503	23.8917	mDC
NB21-BM2R_TCGGTAAAGACAGGCT-1	13.8116	18.8941	pro myeloid
NB21-BM2R_GTCACGGAGACAGAGA-1	12.9029	23.3645	pro myeloid
NB21-BM2R_CGCCAAGGTTCGTCTC-1	12.8206	20.1716	pro myeloid
NB21-BM2R_GCGGGTTCACACCGAC-1	13.5763	19.2581	pro myeloid
NB21-BM2R_CTGAAGTAGGCGTACA-1	14.7573	14.8948	pro myeloid
NB21-BM2R_GGAACTTTCTGTGCAA-1	11.5653	16.9348	pro myeloid
NB21-BM2R_CTACATTAGCGCTTAT-1	10.6199	19.0493	pro myeloid
NB21-BM2R_TACTTGTGTCGCTTCT-1	5.16641	18.9512	pro myeloid
NB33-BM3_CAAGACTCATAGGAGC-1	13.0299	20.874	pro myeloid
NB33-BM3_CACACAACACTCTAGA-1	11.4972	22.8264	pro myeloid
NB33-BM3_CGGTCAGAGTGGTTAA-1	11.2926	23.4612	pro myeloid
NB33-BM3_TCCAGAAAGTGTAGAT-1	10.5006	22.5267	pro myeloid
NB33-BM3_TCGTAGAAGCGTCAAG-1	12.2195	24.3445	pro myeloid
NB33-BM3_TACCTGCCAACCGCCA-1	10.4296	22.237	pro myeloid
NB33-BM3_ACTTCGCTCCCGTTCA-1	13.5999	25.2587	pro myeloid
NB33-BM3_TCGTAGAGTATGCAAA-1	13.0702	21.7719	pro myeloid
NB33-BM3_TCATTACTCAATCAGC-1	11.0351	23.6633	pro myeloid
NB34_BM_AACGTCAAGGTCGTGA-1	15.4663	24.0165	pro myeloid
NB34_BM_AGTGCCGGTCCTATAG-1	13.3806	25.2278	pro myeloid
NB34_BM_CGAATTGTCGACGCGT-1	16.5041	22.6673	neutrophils-1
NB34_BM_ATAGACCTCATAGGCT-1	15.1986	23.9956	pro myeloid
NB35-BM1_ATTGGGTCACTAGGTT-1	12.6238	24.6528	pro myeloid
NB34_Bone_ACATCGAGTAGAATAC-1	12.8403	20.1536	pro myeloid
NB34_Bone_CCTTCAGAGCATAGGC-1	13.7748	26.1647	pro myeloid
NB34_Bone_TGCTCCAAGTCATAGA-1	12.6521	19.8688	pro myeloid
NBBM1_TTCAGGAGTTATGTCG-1	-1.76435	16.7158	pro myeloid
NBBM1_GGTCTGGTCGCTTTAT-1	-1.65829	17.7926	pro myeloid
NBBM2_AGGTCATAGTTCAACC-1	-3.92009	27.0389	mDC
NBBM1_TACCGGGCAAGGTTGG-1	4.26537	-19.1838	Mono-2
NBBM4_TCGTCCACAAAGGTTA-1	-20.3867	1.23556	mDC
NBBM4_AGCGCCATCGCAAGAG-1	1.32024	5.95592	pro myeloid
BM6_AACCATGAGACGACTG-1	-0.0359226	24.0059	mDC
BM6_GATTCGAGTGTTAGCT-1	-3.03149	26.4614	mDC
BM6_GGGTCTGTCAACGTGT-1	-3.93326	26.5133	mDC
BM6_TCACGCTGTAGGCAGT-1	-5.0379	27.3864	mDC
NB21-BM2R_CATGCCTGTCTAGTCA-1	11.1947	23.0216	pro myeloid
NB21-BM2R_GTATCTTAGGCGCTCT-1	11.642	24.3604	pro myeloid
NB21-BM2R_TTAGGACGTAAATGTG-1	10.2614	23.9409	pro myeloid
NB21-BM2R_TTGACTTTCTACTTAC-1	7.10857	20.7996	pro myeloid
NB21-BM2R_TCGCGTTCAGCTGGCT-1	3.88344	11.8189	pro myeloid
NB21-BM2R_ACGGCCACACTGTCGG-1	4.68749	10.432	pro myeloid
NB33-BM3_TCACTATGTATCGAGG-1	10.8015	24.1543	pro myeloid
NB33-BM3_TCAGCCTGTTATAGAG-1	9.40983	23.2121	pro myeloid
NB33-BM3_ATCCCTGAGTAACGAT-1	11.9132	25.2224	pro myeloid
NB33-BM3_CAGATTGTCCCAAGTA-1	12.7443	25.9533	pro myeloid
NB33-BM3_GGAGATGAGGTAGTCG-1	9.88169	23.8314	pro myeloid
NB33-BM3_TGATGCAAGCTGAAAT-1	11.8083	25.7505	pro myeloid
NB33-BM3_GTTAGACGTAGAGACC-1	10.4848	23.5946	pro myeloid
NB34_BM_CATGGTAAGACGAAGA-1	14.5542	15.6501	pro myeloid
NB34_BM_CTTTCGGTCGTGGCGT-1	13.9919	16.8504	pro myeloid
NB34_BM_GTAGTACTCGTCGATA-1	5.70222	18.7683	pro myeloid
NB34_BM_ACATCGAGTAGAATAC-1	12.8992	19.7281	pro myeloid
NB34_BM_TGCTCCAAGTCATAGA-1	13.183	19.2822	pro myeloid
NB37-BM5_GAGTCCGGTTCCACGG-1	1.7667	8.95818	pro myeloid
NB37-BM5_CCATGTCCATCCCATC-1	3.76779	11.6018	pro myeloid
NB34_Bone_ACAAAGAGTGTGGTCC-1	3.30733	20.7187	pro myeloid
NB34_Bone_GTAGTACTCGTCGATA-1	6.35451	20.3779	pro myeloid
NB34_Bone_TGAGGAGCATATGCGT-1	10.82	24.0511	pro myeloid
NBBM1_GTGCTGGGTTACGCCG-1	9.21769	14.4279	pro myeloid
NBBM1_TTCACGCAGATTAGCA-1	11.4325	15.8484	pro myeloid
NBBM1_ATTCACTAGTAGGATT-1	8.78637	3.82333	pro myeloid
NBBM2_GGGAGTAAGACTTGTC-1	10.6725	17.2592	pro myeloid
NBBM3_GGGACCTGTAGTAAGT-1	10.3562	16.1608	pro myeloid
NBBM3_GACCCTTGTTGAGTCT-1	10.7352	17.0454	pro myeloid
NBBM3_ACAAGCTCATGCTGCG-1	11.6257	16.4315	pro myeloid
NBBM6_TCCTTCTCATCGAGCC-1	1.97062	5.66543	mDC
BM6_GTGTGGCGTCATGACT-1	12.287	19.3711	pro myeloid
BM6_TGAATCGCAAACTGCT-1	8.75863	19.4493	pro myeloid
BM6_GGCAGTCCAACTCGAT-1	15.157	17.6258	pro myeloid
BM7_AAAGATGAGAACTGTA-1	13.841	25.5495	pro myeloid
NB21-BM2R_ATTTCTGAGCCACGTC-1	11.0231	17.8647	pro myeloid
NB21-BM2R_CAGCCGAGTGATAAAC-1	11.6564	18.6661	pro myeloid
NB21-BM2R_CCACCTAAGAACAATC-1	9.59371	18.6645	pro myeloid
NB21-BM2R_CGTCAGGTCTCTTGAT-1	9.14466	17.2287	pro myeloid
NB21-BM2R_ACGGAGATCTGCAAGT-1	9.95954	18.4593	pro myeloid
NB21-BM2R_CCATGTCGTCTAGTCA-1	8.9417	18.5092	pro myeloid
NB21-BM2R_GATGCTACACGGCTAC-1	8.93269	19.0521	pro myeloid
NB21-BM2R_TGGGAAGAGTACGACG-1	10.3657	17.5649	pro myeloid
NB21-BM2R_TGGCCAGTCGGTTAAC-1	10.3166	18.5152	pro myeloid
NB33-BM3_GAACACTAGGGTAATT-1	9.81957	20.9875	pro myeloid
NB33-BM3_TGTGTGATCGTCCTTG-1	9.31679	20.109	pro myeloid
NB33-BM3_CAAAGAAAGAAGCTGC-1	11.4781	21.7998	pro myeloid
NB33-BM3_CGTAGTAAGCGCCCAT-1	11.1046	20.1621	pro myeloid
NB33-BM3_GTCCCATAGCGTGTTT-1	10.4932	20.4339	pro myeloid
NB33-BM3_TGTGTGATCGAGCCTG-1	10.2461	20.1241	pro myeloid
NB33-BM3_TTCGGTCAGGACAGCT-1	9.40839	20.2944	pro myeloid
NB33-BM3_GCACGTGTCCGGGACT-1	8.02842	20.7139	pro myeloid
NB34_BM_AGTGTTGGTCGTTTCC-1	7.56809	18.369	pro myeloid
NB34_BM_TAACTTCTCTGTCTCG-1	9.44485	15.9121	pro myeloid
NB34_BM_GGAGAACTCCCAATAG-1	13.3386	16.7281	pro myeloid
NB34_BM_TCATTTGCACTTGGCG-1	-0.719209	24.4633	mDC
NB34_BM_ATGGGAGTCTCCGTGT-1	13.2209	22.6062	pro myeloid
NB35-BM1_CTTCGGTCAGTTGGTT-1	2.42008	21.1474	pro myeloid
NB34_Bone_CTTTCGGTCGTGGCGT-1	13.1067	18.3281	pro myeloid
NBBM1_CCAATTTCACAGAAGC-1	9.21222	12.4573	pro myeloid
NBBM1_CCCTTAGGTAGGCTCC-1	9.33199	12.2885	pro myeloid
NBBM2_GTAATGCCATCTCCCA-1	9.76066	16.466	pro myeloid
NBBM2_TGCTTCGGTAATGTGA-1	9.39332	14.9325	pro myeloid
NBBM2_GATAGCTTCCACTGAA-1	10.0669	16.8678	pro myeloid
NBBM2_TTGGGATTCCAGCCTT-1	10.8823	19.7164	pro myeloid
NBBM2_AGTAACCTCTTACACT-1	-26.1485	0.667776	Mono-1
NBBM1_TCCTCTTAGCACCGTC-1	1.83402	4.66861	pro myeloid
NBBM1_AAGACTCGTCTTGCTC-1	15.3976	11.3367	pro myeloid
BM6_GGAGAACCACCAAAGG-1	13.468	25.6618	pro myeloid
BM6_AAACGAACACAGACGA-1	9.66352	19.7527	pro myeloid
BM6_ACTTCGCCAAAGACTA-1	7.16343	18.6641	pro myeloid
BM6_TGTTGGAGTCAGGTAG-1	6.44972	19.606	pro myeloid
NB21-BM2R_CCCAGTTCACCCAGTG-1	9.89785	19.5566	pro myeloid
NB33-BM3_AACCACAGTAGCGTTT-1	10.8269	18.7266	pro myeloid
NB33-BM3_ACAAAGAAGGCGATAC-1	8.02408	17.2915	pro myeloid
NB33-BM3_TCCGGGAAGCGTCGAA-1	10.0244	17.7257	pro myeloid
NB34_BM_GCAGCTGAGAATCGAT-1	8.70015	16.1432	pro myeloid
NB34_BM_ACAAGCTAGCCTGCCA-1	7.11621	16.2803	pro myeloid
NB34_Bone_ACAAGCTAGCCTGCCA-1	6.98396	15.4259	pro myeloid
NB34_Bone_CAGGTATTCACCTCTG-1	3.86498	10.755	pro myeloid
NB34_Bone_GATTCTTCATTAGGCT-1	6.82214	15.8433	pro myeloid
NB34_Bone_GCAGCTGAGAATCGAT-1	8.66494	18.0995	pro myeloid
NB34_Bone_TCATTCAGTAGTATAG-1	10.0497	18.3346	pro myeloid
NBBM1_TAGGGTTAGCTAATCC-1	14.5146	12.745	pro myeloid
NBBM1_GGGTCTGAGTGTCATC-1	15.5286	12.8132	pro myeloid
NBBM1_CCCGAAGGTCACCGCA-1	11.3377	4.85918	pro myeloid
NBBM1_GTCGCGACAGGAGGTT-1	13.6868	9.98861	pro myeloid
NBBM2_TCCCAGTCAGCAGGAT-1	15.156	13.3456	pro myeloid
NBBM2_GTTCGCTAGTCTAACC-1	-8.63489	29.4464	mDC
NBBM2_CTTCTCTTCTCCGAGG-1	-5.82262	29.1145	mDC
NBBM3_ACGGGTCCACTTACAG-1	-7.117	24.2773	mDC
NBBM3_ACGATGTGTAAGATCA-1	-7.56833	27.9223	mDC
NBBM3_CAATCGACACGAGAAC-1	-6.69923	24.5482	mDC
BM10_TACACCCAGAACTCCT-1	15.0802	13.5536	pro myeloid
BM6_AGTACCACATCAGTGT-1	-1.86461	26.0519	mDC
BM6_CAAGGGATCTTCGGTC-1	13.7553	15.7556	pro myeloid
BM6_TCCAGAACAAATCAAG-1	12.7418	17.7699	pro myeloid
BM6_CGTGCTTCAGTGCCTG-1	1.37699	23.9556	mDC
BM6_CTCATTATCCTCCACA-1	1.06892	23.8879	mDC
BM6_GAGTTTGAGGATTTCC-1	13.8494	17.4223	pro myeloid
BM6_TCGCTTGCAAGGGCAT-1	14.198	14.9117	pro myeloid
BM6_TCGGGTGTCCATTGTT-1	13.6662	14.8496	pro myeloid
BM6_TGAGCGCAGGACCCAA-1	2.7016	23.3818	pro myeloid
BM6_CGCATGGCATCTTCGC-1	2.34776	22.375	pro myeloid
BM6_ACAGAAAGTAGTTAGA-1	-2.39509	26.208	mDC
BM6_GTGTTCCGTTAATGAG-1	-3.26517	26.1313	mDC
BM7_CTTTGCGTCTAACGGT-1	13.3716	11.8751	pro myeloid
NB21-BM2R_CAAGATCTCTACTCAT-1	13.4283	17.395	pro myeloid
NB21-BM2R_CATTCGCGTTAAGAAC-1	14.625	15.0987	pro myeloid
NB21-BM2R_CAACTAGCAGGCTGAA-1	-3.94039	27.0162	mDC
NB21-BM2R_GCAAACTCACAACGTT-1	-1.27812	25.1584	mDC
NB21-BM2R_ATCGAGTTCACCCTCA-1	14.7616	14.6526	pro myeloid
NB21-BM2R_CAACCTCAGTAGGCCA-1	14.5004	15.0393	pro myeloid
NB21-BM2R_GTGCGGTGTGCACCAC-1	13.7387	17.2923	pro myeloid
NB21-BM2R_TGACAACGTAACGACG-1	14.2927	13.2903	pro myeloid
NB21-BM2R_CACAAACCATTATCTC-1	-1.67527	25.0436	mDC
NB21-BM2R_CGAGCCAAGCTCTCGG-1	-2.09143	25.9454	mDC
NB33-BM3_AACCCAATCTTAGGAC-1	14.5852	17.3695	pro myeloid
NB33-BM3_AGAGCAGAGCAAACAT-1	14.5314	14.9641	pro myeloid
NB33-BM3_GGTGTTAGTTAGGACG-1	14.4025	13.4982	pro myeloid
NB33-BM3_TCCTAATAGTCTAGCT-1	1.04134	23.8834	mDC
NB33-BM3_TTGCATTGTCAGTCGC-1	14.6229	16.3619	pro myeloid
NB33-BM3_CTAGGTATCCGATGCG-1	13.6561	18.7517	pro myeloid
NB33-BM3_CGTCCATGTAGTATAG-1	13.381	18.9104	pro myeloid
NB33-BM3_CTTCCTTGTATCGTTG-1	14.1849	13.7812	pro myeloid
NB33-BM3_AAGGAATAGTGCACTT-1	2.56678	23.3974	pro myeloid
NB33-BM3_CGCATAAAGTCTGTAC-1	14.2839	15.9389	pro myeloid
NB33-BM3_CTGTAGAAGAAGCTGC-1	14.434	16.5577	pro myeloid
NB33-BM3_GAAGGACAGACATATG-1	14.373	14.8362	pro myeloid
NB33-BM3_GTCATGACACATCATG-1	14.4237	15.7295	pro myeloid
NB33-BM3_TATACCTTCGCAGAGA-1	14.1635	14.3564	pro myeloid
NB33-BM3_AGACCCGCATCATCCC-1	0.231865	24.4539	mDC
NB34_BM_AAGCGTTCAATTGTGC-1	14.4563	16.5977	pro myeloid
NB34_BM_ACGATCAGTACGTGTT-1	14.5044	13.878	pro myeloid
NB34_BM_AGTACCATCATTACTC-1	3.9785	22.631	pro myeloid
NB34_BM_CTACAGAGTCCACTTC-1	1.29622	23.5574	pro myeloid
NB34_BM_GGGATGACATTCCTAT-1	-1.86206	25.4552	mDC
NB34_BM_AGATGCTTCAGCCCAG-1	-0.985689	25.1561	mDC
NB34_BM_TGCAGGCTCACTACGA-1	-2.41341	25.5132	mDC
NB35-BM1_ATTCCCGGTGTTTGCA-1	-7.31343	30.1388	mDC
NB35-BM1_CCGGGTAGTCAGGTAG-1	-7.13107	28.3732	mDC
NB35-BM1_GGTAACTAGTTAGAAC-1	-9.36629	29.3833	mDC
NB34_Bone_AGATGCTTCAGCCCAG-1	-1.58064	24.9642	mDC
NB34_Bone_AGTACCATCATTACTC-1	2.24977	23.3135	pro myeloid
NB34_Bone_CTACAGAGTCCACTTC-1	-0.804055	24.8254	mDC
NB34_Bone_GAGACTTGTACAACGG-1	-3.74198	26.6477	mDC
NB34_Bone_GGGATGACATTCCTAT-1	-1.98608	25.1984	mDC
NB34_Bone_TCATTTGCACTTGGCG-1	-1.25384	25.009	mDC
NB34_Bone_TCATTTGTCTCCTGTG-1	-1.18277	24.6383	mDC
NBBM2_TGGGCTGTCTCTTAAC-1	-5.25674	27.7	mDC
NB33-BM3_AGTTAGCTCGCCCAGA-1	14.436	14.7082	pro myeloid
NB33-BM3_ACGATGTAGCCGTTGC-1	15.1442	15.7103	pro myeloid
NB33-BM3_AGCGATTGTACTGAGG-1	-3.39534	26.8375	mDC
NB33-BM3_AGTTCGAAGTCAAGCG-1	-2.91492	26.4417	mDC
NB33-BM3_ATAGAGAAGACTCATC-1	-1.86705	25.8817	mDC
NB34_Bone_CCACGTTTCGCTAGCG-1	-4.90836	27.9533	mDC
NBBM1_ATCACAGGTCCTGAAT-1	8.5816	11.7783	pro myeloid
NBBM1_AATGCCATCACAGTGT-1	-10.1837	3.63698	mDC
NBBM1_GGAAGTGAGCTGAAGC-1	-10.8155	2.75674	mDC
BM6_AGCGCTGTCAAGTAAG-1	-2.38847	25.5253	mDC
BM6_AGTAGCTTCATGAAAG-1	-0.997419	25.2204	mDC
BM6_CGCAGGTCAGAGTCAG-1	-2.29676	24.1461	mDC
BM6_ACCTGAAAGAGCATTA-1	-7.85815	29.8914	mDC
BM6_ATGGGAGTCTGTCGCT-1	-5.51371	27.7846	mDC
BM6_GGTTGTACAGTTGGTT-1	-3.88976	27.0169	mDC
BM6_AGCGATTGTCTACAGT-1	-1.16986	24.6968	mDC
BM6_TTATTGCCATCAACCA-1	-7.05018	30.0324	mDC
BM6_ACGTAGTGTGTCTTAG-1	-2.63122	26.1528	mDC
NB21-BM2R_CTTGGCTAGAGGTTAT-1	-4.54564	26.4568	mDC
NB21-BM2R_GTGTTAGGTATCACCA-1	-4.07042	26.1084	mDC
NB33-BM3_AAGGAATCACATCATG-1	-1.90624	25.2906	mDC
NB33-BM3_TACCTCGTCTCCCAAC-1	-1.47192	25.3358	mDC
NB33-BM3_CGTAAGTGTAGAGTTA-1	-0.95027	24.1671	mDC
NB33-BM3_GACACGCGTAGCTAAA-1	-1.37004	24.751	mDC
NB33-BM3_CAGCACGTCGATACTG-1	0.00438163	23.6892	mDC
NB33-BM3_CCCGAAGGTCGTGCCA-1	-4.14598	26.6956	mDC
NB33-BM3_GACCGTGAGTAAACGT-1	-3.27985	26.5975	mDC
NB33-BM3_GTGGTTAAGTGGATTA-1	-2.33537	25.6359	mDC
NB33-BM3_TGGGCGTGTCACTACA-1	1.20858	21.5147	mDC
NB33-BM3_CTGAATGGTGGATTTC-1	-2.84465	25.7638	mDC
NB33-BM3_TTTGGAGAGAGTACCG-1	-3.28765	25.7454	mDC
NB33-BM3_ATTGTTCCACGTAGTT-1	-3.71683	26.9525	mDC
NB33-BM3_AAGAACAAGTGCCGAA-1	-1.6569	25.3825	mDC
NB34_BM_GAGACTTGTACAACGG-1	-5.27794	29.1296	mDC
NBBM2_TTCCAATTCGGAATTC-1	-8.36028	26.4842	mDC
NBBM2_TTGTTCACACCATAAC-1	-9.41139	29.0156	mDC
NBBM2_TCATTCACATTCAGGT-1	-6.95165	29.0981	mDC
NBBM1_TTCTAACTCTGTCAGA-1	-5.9224	25.1459	mDC
BM6_AGTCATGCATTCTGTT-1	-6.51081	28.5221	mDC
BM6_CGGGCATAGCAATAAC-1	-7.98151	30.3193	mDC
BM6_CTCTGGTCAGCTGTTA-1	-7.58607	30.0163	mDC
BM6_CCATCACAGTGTAGAT-1	-6.8652	29.2662	mDC
BM6_CCGAACGGTTGCGGCT-1	-6.74387	29.369	mDC
BM6_TGAGACTCACTACCGG-1	-7.93317	29.8845	mDC
BM6_ACTGTGACATTGACTG-1	-6.63121	29.2371	mDC
BM7_GATTCAGTCGCGCCAA-1	-1.62861	24.4008	mDC
BM7_TGCACCTTCAGTTGAC-1	-9.12575	28.4222	mDC
NB21-BM2R_CACAGTAAGTACACCT-1	-8.07375	28.5791	mDC
NB21-BM2R_GCATGATTCGTCGTTC-1	-7.17477	29.7391	mDC
NB21-BM2R_GGACAGATCCCTCAGT-1	-7.31693	29.5964	mDC
NB21-BM2R_TGAGCATAGTCCTCCT-1	-7.2767	29.1849	mDC
NB21-BM2R_CGGAGTCAGGCAGTCA-1	-8.9087	29.8687	mDC
NB21-BM2R_GTAACTGAGAGTACAT-1	-7.32412	29.9019	mDC
NB21-BM2R_TCCACACTCATCGCTC-1	-5.49587	26.4965	mDC
NB33-BM3_AGCGATTAGCGACCCT-1	-6.29626	28.1808	mDC
NB33-BM3_GAGTTACCAGGGTCTC-1	-7.31872	30.4458	mDC
NB33-BM3_TGTTCTATCCGTTGGG-1	-5.49926	28.3283	mDC
NB33-BM3_CTCATGCTCAGACCTA-1	-6.4412	27.9909	mDC
NB33-BM3_GCGTGCAAGCGCCTAC-1	-6.41617	28.6005	mDC
NB33-BM3_TCGAAGTAGAAGTCAT-1	-6.22464	29.8249	mDC
NB33-BM3_TCGAACATCCCTCAAC-1	-7.88194	29.6933	mDC
NB34_BM_CGATGGCCAACGTAAA-1	-7.67413	30.7285	mDC
NB34_BM_GGGAGTATCACTGGTA-1	-6.59624	30.0192	mDC
NB34_BM_CCACGTTTCGCTAGCG-1	-5.6962	29.4098	mDC
NB34_BM_AGCTACATCAGGGTAG-1	-7.34073	30.0121	mDC
NB34_BM_AGAAATGCAGAGGTTG-1	-5.21871	28.297	mDC
NB34_BM_GTCACTCGTCCTGGGT-1	-5.2787	24.689	mDC
NB34_Bone_CATGAGTCAACGAGGT-1	-5.51746	28.321	mDC
NB34_Bone_GGGAGTATCACTGGTA-1	-5.86816	29.7387	mDC
NB34_Bone_TTCTTCCTCATGGCCG-1	-4.28896	26.0936	mDC
NBBM2_AGAACAACACTCCGAG-1	-6.288	23.4207	mDC
BM10_CTGAGGCGTGAGATAT-1	-4.88739	23.5652	mDC
BM10_CGAGTTAAGGATTTAG-1	0.445254	21.5145	pro myeloid
NB34_Bone_AACGGGAAGGGCAGTT-1	4.04468	11.6257	pro myeloid
NB34_Bone_AATGGAATCTCATTTG-1	-0.534328	7.90847	mDC
NB34_Bone_CGTGAATCAGCGGTCT-1	-10.613	25.1168	Mono-1
NB34_Bone_TCACATTAGGTGATCG-1	0.658075	9.31825	mDC
NB34_Bone_TCGTGGGCACAGCCTG-1	3.316	10.5415	pro myeloid
NB34_BM_AAGTTCGCAGCCTATA-1	-6.86375	23.9943	mDC
NB35-BM1_TCATGGAGTAGTGCGA-1	12.3934	10.5821	pro myeloid
NB34_BM_TTCTTCCTCATGGCCG-1	-5.16559	27.1085	mDC
BM6_CCTCTCCTCCTGATAG-1	14.04	26.1443	pro myeloid
NB33-BM3_ATCTCTAGTAAGCGGT-1	13.0992	25.9408	pro myeloid
NB33-BM3_GGAATGGTCTCCTGTG-1	13.876	26.6963	pro myeloid
NB33-BM3_GTCACTCCAAAGCTAA-1	13.9688	26.7033	pro myeloid
NB33-BM3_CGAATTGGTCTTTATC-1	13.0547	26.4918	pro myeloid
NB33-BM3_TTCGATTCACAAAGCG-1	9.22846	22.7735	pro myeloid
NB33-BM3_CACACAATCTATACGG-1	13.8049	26.665	pro myeloid
NB33-BM3_TCACATTAGTTACGGG-1	14.4755	26.3405	pro myeloid
NB34_Bone_AGTGCCGGTCCTATAG-1	14.163	24.9629	pro myeloid
NB34_Bone_TAGATCGCAAGTGATA-1	14.7443	25.4647	pro myeloid
BM6_GATTGGTAGTGCAGCA-1	13.6928	25.7326	pro myeloid
BM6_TTGGTTTAGTCATGCT-1	13.6324	25.5838	pro myeloid
NB21-BM2R_CCTACCATCACTCCTG-1	12.7659	25.5333	pro myeloid
NB33-BM3_GTTCGCTTCGATACTG-1	12.4465	19.9743	pro myeloid
NB34_Bone_TCATGGATCGGTCTGG-1	5.32413	16.1045	pro myeloid
NB21-BM2R_CGGGTCACATATACGC-1	15.8304	23.437	pro myeloid
NB34_Bone_AACGTCAAGGTCGTGA-1	14.9885	24.3574	pro myeloid
NB34_Bone_ATAGACCTCATAGGCT-1	15.2049	23.9535	pro myeloid
BM7_ATCTGCCCATCACGAT-1	26.1691	-0.176189	neutrophils-1
NB34_BM_CGATGGCGTGAGCCAA-1	21.6462	12.0111	neutrophils-1
NB34_BM_GGGACCTTCTGGTGCG-1	13.5838	26.6516	pro myeloid
NB34_Bone_GGTGTCGCAACAGAGC-1	6.9316	20.3552	pro myeloid
NB21-BM2R_CAGCAGCCAAGTTCTG-1	-28.8071	11.2942	Macro
NB33-BM3_CCGGGTACATAGTCGT-1	13.0171	19.8188	pro myeloid
NB34_Bone_TTCCAATCAGTCCCGA-1	5.68556	16.4109	pro myeloid
NB21-BM2R_CAGAGAGGTGTTTGTG-1	-8.12882	28.2991	mDC
NB34_BM_CGGGTCAAGTATTCCG-1	-3.36344	25.9827	mDC
NB35-BM1_CCACGAGGTCTTCATT-1	-6.04263	-1.44986	Mono-2
NB34_Bone_CGGGACTTCATCCTAT-1	-10.8391	25.8273	mDC
NB34_Bone_GCTTCACGTCCACACG-1	-9.20334	27.7223	mDC
NB21-BM2R_TCAGATGAGCTAAGAT-1	-28.4825	11.4495	Macro
NB21-BM2R_AAGACCTTCTAGAGTC-1	9.22833	17.3474	pro myeloid
NBBM3_CGTGAATCACTCCTTG-1	3.94819	4.58071	pro myeloid
BM6_CTCATCGAGCACACAG-1	-7.74289	28.7832	mDC
NB33-BM3_GAGTCATTCCGTATAG-1	-6.97674	30.3395	mDC
NB33-BM3_CTACAGAGTGATTCAC-1	-6.95873	30.1682	mDC
NB34_BM_TTCCACGCACTGGCGT-1	-7.17596	30.582	mDC
NB34_Bone_AAACGCTTCTCATGCC-1	-9.73032	28.8991	mDC
NB34_Bone_AGCTACATCAGGGTAG-1	-6.301	29.8403	mDC
NB34_Bone_ATCACTTTCGATTCCC-1	-6.65655	30.3716	mDC
NB34_Bone_CGATGGCCAACGTAAA-1	-6.52095	29.9553	mDC
NB34_Bone_GCATTAGTCATTCACT-1	-6.32809	30.1678	mDC
NB34_Bone_GGTAACTCAGACCGCT-1	-6.18801	30.0079	mDC
NB34_Bone_TCGCTCATCGTCACCT-1	-6.46569	29.8776	mDC
NB34_Bone_TGTCCACTCATGCCGG-1	-6.92951	30.1016	mDC
BM6_TAGAGTCAGGCTTAGG-1	-4.94225	27.7445	mDC
NB33-BM3_CAGCGTGCACCCAATA-1	-5.74189	29.3387	mDC
NB33-BM3_CAGTTAGAGAGGCCAT-1	-5.94092	29.7603	mDC
NB33-BM3_CCGGACAGTCTACGTA-1	-6.40127	30.0428	mDC
NB33-BM3_GATCAGTGTAGACGGT-1	-2.61997	15.8082	mDC
NB33-BM3_TACCGGGGTGTGTGGA-1	-6.10865	29.945	mDC
NB33-BM3_GTCGTTCCACACACGC-1	-6.31623	30.1121	mDC
NB34_BM_GGTCTGGGTGTAGTGG-1	-6.33539	29.088	mDC
NB34_BM_GTGCGTGAGGCCATAG-1	-6.88319	30.5059	mDC
NB34_BM_GGTAACTCAGACCGCT-1	-7.08549	30.3275	mDC
NB34_BM_CATGAGTCAACGAGGT-1	-6.14424	29.9766	mDC
NB34_Bone_GTGCGTGAGGCCATAG-1	-6.77117	30.4701	mDC
NB34_Bone_TTCCACGCACTGGCGT-1	-6.4964	29.6454	mDC
NBBM1_GTCATGATCTCTAAGG-1	-2.01732	9.35449	Mono-2
NB33-BM3_AGGTGTTAGGGTGGGA-1	-24.2346	0.856613	Mono-1
NB33-BM3_ACTTTGTAGGAACGCT-1	-10.6263	25.0211	mDC
NB33-BM3_GTGCAGCAGGTTCATC-1	-10.8818	24.6082	Mono-1
NBBM4_CAATACGCAGCAAGAC-1	-8.7739	4.30358	mDC
NBBM4_TGCCGAGCACCTGCGA-1	-8.26028	4.48032	mDC
NBBM6_GGGCTACAGCTAAATG-1	-25.7804	2.27646	Macro
BM6_AACGAAAGTACAACGG-1	-7.25099	28.9369	mDC
BM6_TATTTCGGTCAAAGCG-1	-8.57422	29.538	mDC
BM6_TTACCATGTCCAGAAG-1	-7.75749	28.4572	mDC
BM6_AAGTCGTGTCCAAGAG-1	-7.98223	28.9242	mDC
BM6_TCAAGTGTCACAAGGG-1	-8.45681	29.6771	mDC
BM6_TGAGGTTCAAACCATC-1	-8.98419	29.9273	mDC
BM7_TGAGGGAAGTCTCAAC-1	-25.2522	-1.74607	mDC
NB21-BM2R_ACGCCGATCATATCGG-1	-7.58082	29.2631	mDC
NB21-BM2R_CAGTCCTAGGTAGCTG-1	-8.2855	28.4788	mDC
NB21-BM2R_GCTGGGTTCAGGCGAA-1	-8.97674	29.0731	mDC
NB21-BM2R_TACTCATTCAAACGGG-1	-9.91157	28.8609	mDC
NB21-BM2R_TGCCAAATCATCGATG-1	-8.01883	29.1095	mDC
NB21-BM2R_TCGCGAGAGTCCTCCT-1	-10.2224	28.5149	mDC
NB33-BM3_CAAAGAAGTTCGTGCG-1	-6.84145	30.3192	mDC
NB33-BM3_GTGAGGAGTATTGAGA-1	-7.10228	30.2113	mDC
NB33-BM3_TTACCATTCTTACACT-1	-7.32203	30.4674	mDC
NB33-BM3_ATCGATGCAGCTACCG-1	-8.39052	30.29	mDC
NB33-BM3_ATCGGCGAGGGTGGGA-1	-7.27677	30.1324	mDC
NB33-BM3_TGCATCCAGATAGGGA-1	-7.69548	30.1898	mDC
NB33-BM3_GGGTCACAGTCACAGG-1	-7.63743	29.0907	mDC
NB34_BM_ACGGTTATCGCTCTAC-1	-9.56323	29.0562	mDC
NB34_BM_AGAAGCGAGGACTTCT-1	-9.47532	29.3609	mDC
NB34_BM_ATCACTTTCGATTCCC-1	-8.53776	29.7445	mDC
NB34_BM_CGTGTCTTCCGTTTCG-1	-7.5854	30.1764	mDC
NB34_BM_TGTACAGTCTTTCAGT-1	-7.62347	30.256	mDC
NB34_BM_CCCTTAGCATCCGGTG-1	-6.56561	30.4107	mDC
NB34_BM_GCATTAGTCATTCACT-1	-7.5918	30.5073	mDC
NB34_BM_AAACGCTTCTCATGCC-1	-10.4533	28.5039	mDC
NB34_BM_ATCACGAAGATACGAT-1	-7.02949	30.5063	mDC
NB34_BM_ATCTCTATCCACTAGA-1	-6.6156	30.358	mDC
NB35-BM1_CGTTCTGGTGTTGAGG-1	-22.9843	1.2396	mDC
NB35-BM1_CTACCTGGTTTAGAGA-1	-24.257	-1.97303	Mono-1
NB35-BM1_GAGTCTAAGTAGATCA-1	-10.9761	2.09658	mDC
NB35-BM1_CAGATACAGGTCGCCT-1	-8.5224	28.6511	mDC
NB37-BM5_TGAGGGATCTCGGACG-1	-10.6333	26.3463	Mono-1
NB34_Bone_ACGGTTATCGCTCTAC-1	-8.27576	30.1809	mDC
NB34_Bone_AGAAGCGAGGACTTCT-1	-9.03641	29.5779	mDC
NB34_Bone_AGGAGGTTCGCCAGTG-1	-5.95582	28.4964	mDC
NB34_Bone_ATCACGAAGATACGAT-1	-6.46188	30.2139	mDC
NB34_Bone_CGTGTCTTCCGTTTCG-1	-6.95033	30.0822	mDC
NB34_Bone_GGTCTGGGTGTAGTGG-1	-6.7589	28.6453	mDC
NB34_Bone_TGTACAGTCTTTCAGT-1	-7.13643	30.3263	mDC
NBBM1_TTCAATCAGCGTTGTT-1	-17.2056	-14.1133	Mono-1
NBBM1_AGGTCATCAAACTCTG-1	-35.6728	7.85368	Macro
NBBM1_GTGGTTATCAGTAGGG-1	-35.3677	7.0207	Macro
NBBM3_ACTGTGAAGCGCTGCT-1	-33.866	9.00388	Macro
BM6_ACTACGAGTTGTGGAG-1	-33.6469	10.0535	Macro
BM6_ATTTACCGTTCCACGG-1	-34.0552	8.80265	Macro
BM6_CGCATGGCACCAGTTA-1	-33.3891	9.1203	Macro
BM6_GAATAGAAGCGCGTTC-1	-34.6359	9.76155	Macro
BM6_GACTATGCAATACGAA-1	-33.9853	9.74986	Macro
BM6_TGTCCCAGTTGCTCAA-1	-34.3073	9.59248	Macro
BM6_GCTGCAGCAATCGCAT-1	-22.0211	-9.77121	Mono-1
BM6_ACATCCCGTGGGCTCT-1	-30.9913	9.54845	Macro
BM6_ATGTCCCAGCTATCTG-1	-34.0116	8.83292	Macro
BM7_CGATGTAGTACAAGTA-1	-34.9217	7.95323	Macro
BM7_GGCAATTAGGGCATGT-1	-34.9313	8.20549	Macro
NB21-BM2R_TTTGTCACAATGGACG-1	-33.8277	8.09003	Macro
NB33-BM3_ATCGGATAGCGCAATG-1	-34.559	10.5085	Macro
NB33-BM3_ATTGTTCAGCTTAAGA-1	-35.226	10.0882	Macro
NB33-BM3_CCACAAAAGTTAACAG-1	-32.4618	9.39746	Macro
NB33-BM3_GTAATCGGTGTAGCAG-1	-34.5057	9.95131	Macro
NB33-BM3_AAACCCAAGCCGGATA-1	-34.5376	10.6422	Macro
NB33-BM3_AAGCATCGTCTGCCTT-1	-32.5449	8.70533	Macro
NB33-BM3_GAACGTTTCGCTCTCA-1	-33.2656	10.6104	Macro
NB33-BM3_GAGACCCGTTGAGAGC-1	-32.8533	10.0678	Macro
NB33-BM3_GGTGATTAGCTGACTT-1	-35.3969	10.0421	Macro
NB33-BM3_GTAATCGAGGTCGTAG-1	-34.0294	10.6055	Macro
NB33-BM3_TCAGCAACAATTGCGT-1	-34.6739	9.96842	Macro
NB33-BM3_TCGCACTGTCTAATCG-1	-35.5008	10.4622	Macro
NB33-BM3_TCGCAGGCACCAGTAT-1	-33.5953	8.66761	Macro
NB33-BM3_TTGGGATTCCTATTTG-1	-35.5049	9.24759	Macro
NB35-BM1_ACATTTCAGAGAGCAA-1	-34.9917	7.84314	Macro
NB35-BM1_ACGATGTAGGTTAAAC-1	-34.4644	7.43075	Macro
NB35-BM1_CACTGGGCATTGCCTC-1	-34.6711	7.22406	Macro
NB35-BM1_GGTTGTATCTACTGCC-1	-34.6927	6.9338	Macro
NB35-BM1_GTGGAAGTCTGTCGCT-1	-33.5016	6.30179	Macro
NB35-BM1_TACCTGCTCCTCGCAT-1	-35.656	7.51012	Macro
NB35-BM1_TCATTCAGTCCTACAA-1	-35.3232	6.93385	Macro
NB35-BM1_TGGTTAGCAAGGCGTA-1	-34.6831	5.97014	Macro
NB35-BM1_CTCAAGACAATCCTTT-1	-36.2159	9.03045	Macro
NB35-BM1_TTTACTGCAATGGCCC-1	-34.9201	7.94295	Macro
NB35-BM1_ATCGTCCGTGGTCCGT-1	-35.5638	6.66831	Macro
NB35-BM1_GACTCAACACGGATCC-1	-32.956	7.76666	Macro
NB35-BM1_CATCGCTTCACTACGA-1	-34.9918	10.9027	Macro
NB35-BM1_CCACACTAGACCATAA-1	-35.927	10.0623	Macro
NBBM1_AGTAGTCTCTGTCCCA-1	-9.06243	-16.2542	Mono-2
NB21-BM2R_GTAGTCAAGCGTCTAT-1	-35.2131	8.83722	Macro
NB33-BM3_TTGGGATAGCGTCAGA-1	-10.6885	27.4685	mDC
NB33-BM3_TGTAGACCAGCTGTTA-1	-10.2636	25.6859	mDC
NB33-BM3_TTCCTAAGTCCTTGTC-1	-5.34436	15.1797	pro myeloid
NB33-BM3_ACCCAAAGTATACGGG-1	-2.83469	15.0762	mDC
NB33-BM3_ACTGTCCCATCGGAGA-1	-10.4319	25.8982	mDC
NB33-BM3_GCCAGCAGTGAACGGT-1	-11.0145	26.001	mDC
NB33-BM3_TACAGGTGTGCAATAA-1	-3.66558	15.333	Mono-1
NB34_Bone_AATGGCTTCCGGTAAT-1	-22.7052	0.6462	mDC
NB34_Bone_ACCTGTCAGGCTAAAT-1	-10.6903	26.9737	mDC
NB34_Bone_GGGTATTGTGTCTTGA-1	-21.4985	-2.02267	Mono-1
NB34_Bone_GTTACCCGTAGTCGTT-1	-22.7648	-0.531697	Mono-1
NB34_Bone_TCCCACAAGTTGGCTT-1	-11.5287	3.6865	mDC
NBBM2_ATTACCTTCGAACGGA-1	24.0103	-8.87942	neutrophils-1
BM10_CCTGTTGTCTGAGTCA-1	-4.19584	24.0425	mDC
BM6_TTAATCCAGTCACGAG-1	-5.52903	27.4081	mDC
NBBM4_TTCCAATTCATGCGGC-1	-8.07792	4.50711	mDC
BM10_GTCCTCACAGTGTGGA-1	-8.26073	29.5703	mDC
BM6_AGGAATAGTATCCCAA-1	-10.1012	28.1445	mDC
BM6_GCTGGGTGTCACTTCC-1	-9.97012	27.1337	mDC
BM6_GTCCACTCAATACAGA-1	-10.2249	27.5284	mDC
BM6_TCTTTGAAGGATTACA-1	-6.04099	27.9831	mDC
BM6_GATGGAGGTTGCTCGG-1	-10.2741	26.5478	mDC
BM6_GTTAGACAGTTCTACG-1	-10.5713	26.9315	mDC
BM7_TCCCGATTCCAACCAA-1	-11.1635	10.5504	Mono-1
BM7_ATAACGCCAAAGCAAT-1	-24.2785	-1.02477	Mono-1
NB21-BM2R_CTCTACGAGAGCTGCA-1	-9.62134	28.7204	mDC
NB33-BM3_GATTTCTCAAATTAGG-1	-10.3114	27.6073	mDC
NB33-BM3_GACTGATGTCTGATAC-1	-9.65856	28.8657	mDC
NB33-BM3_GAGTCTACAATCCTAG-1	-8.60415	29.434	mDC
NB33-BM3_TGTGAGTTCTGCGATA-1	-7.96295	28.0681	mDC
NB33-BM3_CACCGTTGTGAGTTGG-1	-9.78761	28.3581	mDC
NB33-BM3_AGGTAGGTCAGCAATC-1	-6.88939	29.7635	mDC
NB33-BM3_CATGGATAGACTAGAT-1	-7.25072	28.5017	mDC
NB33-BM3_CGATGGCTCGTTGTAG-1	-7.86149	29.5957	mDC
NB33-BM3_CTTCGGTTCATTCATC-1	-9.48026	28.2294	mDC
NB33-BM3_GTCAAGTGTAAGCAAT-1	-7.43473	29.8588	mDC
NB33-BM3_AGGCCACAGTTGTAGA-1	-8.64275	28.273	mDC
NB33-BM3_TGTGATGAGCGCGTTC-1	-7.68868	30.2024	mDC
NB34_BM_TGTCCACTCATGCCGG-1	-6.45403	29.9434	mDC
NB34_BM_TCCCACAAGTTGGCTT-1	-11.0958	2.74759	mDC
NB34_BM_TCGCTCATCGTCACCT-1	-7.18179	29.2332	mDC
NB35-BM1_CTGGACGCAGGTGTGA-1	-21.3448	-2.80373	Mono-1
NB35-BM1_AAGTACCTCGAAATCC-1	-13.1387	1.50097	Mono-1
NB34_Bone_AGGACGAGTGTTGAGG-1	-8.77899	28.1136	mDC
NB34_Bone_CACATGACAAGCCCAC-1	-10.5283	25.496	mDC
NB34_Bone_TAGATCGCACATTCTT-1	-7.37756	29.2513	mDC
NB34_Bone_TCTGTCGCAAGGTACG-1	-7.51321	29.419	mDC
NB21-BM2R_CCACGGAAGCCACGCT-1	-1.85442	18.9466	pro myeloid
NB21-BM2R_AACCGCGAGATCACGG-1	-0.565553	23.0716	mDC
BM7_GGAAAGCCACGTTGGC-1	-28.5193	11.4296	Macro
NB34_BM_TCACATTAGCGATGCA-1	28.506	-0.0801681	neutrophils-1
NB35-BM1_ATTCTTGGTCGCGTTG-1	-10.9539	-16.8914	Mono-1
NB35-BM1_GCACGTGGTCACCCTT-1	-19.1798	-14.4509	Mono-1
NB34_Bone_AAACCCAAGATGGCAC-1	18.4454	13.5468	neutrophils-1
NB21-BM2R_GGCTCGACATTGAGCT-1	0.723588	18.7086	pro myeloid
NB33-BM3_GGGAGTAAGAAGCGAA-1	12.8377	26.2495	pro myeloid
NB33-BM3_TAGAGTCCAAGGCCTC-1	13.2143	26.3642	pro myeloid
NBBM1_TAGACCAGTACTCGTA-1	12.0695	13.1696	pro myeloid
NBBM1_GAAGTAATCGCCTCTA-1	6.49985	5.5125	Mono-2
NBBM6_CTTTCGGCAAACGAGC-1	7.05401	10.5278	pro myeloid
BM6_CCTAAGACACTACACA-1	6.62071	12.2923	pro myeloid
BM6_GGCACGTCAAAGGATT-1	0.535689	23.9838	mDC
NB33-BM3_CATGGTAAGAGGTGCT-1	1.78247	22.6699	pro myeloid
NB33-BM3_TTCTAGTGTGAGGATC-1	9.85804	17.8091	pro myeloid
NB33-BM3_AGGAGGTAGACATAGT-1	9.51028	16.561	pro myeloid
NB34_Bone_TAACTTCTCTGTCTCG-1	9.88596	17.9825	pro myeloid
NBBM1_TCTTAGTGTAGAATGT-1	-10.3947	3.3255	mDC
NB21-BM2R_TGTCCCAAGTGTGGCA-1	11.3593	22.715	pro myeloid
NB21-BM2R_GAACATCGTGTCAATC-1	2.64734	9.61633	pro myeloid
NB21-BM2R_CACAGTATCCGCAGTG-1	6.06764	8.01664	pro myeloid
NBBM2_CCTGCATGTGAGCGAT-1	15.7651	12.2919	pro myeloid
NBBM2_GATGACTCACTTCTCG-1	15.9476	13.1009	pro myeloid
NBBM2_AGGATCTAGGAGTACC-1	11.0805	-0.722612	Mono-2
NBBM3_GAGATGGTCCTTGAAG-1	11.9725	15.9627	pro myeloid
NBBM3_GATCACATCATGCCAA-1	14.5501	13.0298	pro myeloid
NBBM3_CTCCCTCTCAGTGATC-1	14.8884	12.5765	pro myeloid
BM6_CTATAGGGTCGCATTA-1	18.6669	13.8682	neutrophils-1
BM6_TTGATGGAGTTTCGAC-1	15.2332	16.63	pro myeloid
BM6_ATCGTGAAGCAGCACA-1	11.462	19.8848	pro myeloid
BM6_CTCTGGTCAGATAAAC-1	15.1835	15.0106	pro myeloid
BM6_TCCTTCTCAGACGGAT-1	14.8574	14.2133	pro myeloid
BM6_TTTCGATCAGACGGAT-1	15.9359	15.2618	pro myeloid
BM6_TGGAGAGAGATCGCTT-1	13.4045	12.6087	pro myeloid
BM6_ATACTTCGTTATGTGC-1	15.396	15.6389	pro myeloid
NB21-BM2R_AAGGTTCGTCTTGCGG-1	15.2229	14.4317	pro myeloid
NB21-BM2R_CCTACCATCGGTGTTA-1	14.7159	14.7178	pro myeloid
NB21-BM2R_CGGTTAAGTTTGTGTG-1	14.0955	13.344	pro myeloid
NB21-BM2R_GTACTCCTCTGGCGAC-1	14.9674	14.9353	pro myeloid
NB21-BM2R_GATGAGGTCGTTGCCT-1	14.5201	17.9242	pro myeloid
NB21-BM2R_TGCTGCTAGAGGGATA-1	14.905	15.5258	pro myeloid
NB21-BM2R_CATGGCGCAGCATGAG-1	15.1478	15.7146	pro myeloid
NB33-BM3_CAACCTCCAGCTTCCT-1	15.0459	16.0257	pro myeloid
NB33-BM3_CCGTTCAGTTACACAC-1	9.64217	20.3392	pro myeloid
NB33-BM3_CTCCTTTCACCAACAT-1	13.4757	18.337	pro myeloid
NB34_BM_TCTTCCTAGCTTAAGA-1	16.2454	14.9069	pro myeloid
BM10_GTGACGCTCTCGCAGG-1	11.3743	6.59637	pro myeloid
BM10_CATGCGGCATAAGCGG-1	11.3163	-1.09777	Mono-2
BM6_TTCCACGCACGTCGTG-1	14.1658	13.0903	pro myeloid
BM6_ACACGCGCAATCAGCT-1	16.7674	15.5078	pro myeloid
NB33-BM3_CACGGGTCACGGTAGA-1	13.7001	17.6483	pro myeloid
NB33-BM3_CTAGACATCGATTGAC-1	13.3956	19.3664	pro myeloid
NB33-BM3_AGGGTTTTCCTCTAGC-1	14.2118	18.169	pro myeloid
NB33-BM3_ATCGTAGGTAACGATA-1	8.94873	20.4345	pro myeloid
NB34_BM_GTGGAGACACCGTACG-1	10.1654	23.386	pro myeloid
NB34_BM_AGGGTGAAGGTCACAG-1	20.4086	16.6387	neutrophils-1
NB34_BM_CTGCATCAGGTTCACT-1	16.1595	15.7357	pro myeloid
NB34_BM_TCTCACGCATTGACCA-1	21.118	16.2771	neutrophils-1
NB34_BM_TTTCATGAGCGCCATC-1	19.0306	12.9661	neutrophils-1
NBBM1_GGTGTTACATAGTCAC-1	9.95721	-0.256629	Mono-2
NBBM6_GAATCACTCAAGAGTA-1	15.6369	7.84332	pro myeloid
NBBM6_CAGAGCCTCATCTACT-1	15.339	10.7882	pro myeloid
BM6_TCGTGGGTCTTCTTCC-1	13.7563	11.3293	pro myeloid
BM6_TGATCTTTCTATCACT-1	14.0047	11.8756	pro myeloid
BM6_AATTCCTGTGACCGAA-1	16.1866	14.108	pro myeloid
BM6_CACTGAATCTGGAGAG-1	15.0453	11.4774	pro myeloid
BM6_CGAATTGCATTGTAGC-1	15.0839	13.6837	pro myeloid
BM6_TCAAGCATCTCATTTG-1	15.147	13.4249	pro myeloid
BM6_TGTAAGCCAACACGTT-1	15.2697	13.024	pro myeloid
BM6_TTCCTTCAGTTAACAG-1	14.2474	13.5819	pro myeloid
BM6_ATGAGGGCAATTGCCA-1	13.6326	12.7725	pro myeloid
BM7_CACACTCCATTTGCCC-1	14.0489	12.1336	pro myeloid
BM7_TAGACCACATATGCTG-1	11.5261	8.92929	pro myeloid
NB21-BM2R_ACCAGTACATTCCTCG-1	11.9238	10.3997	pro myeloid
NB21-BM2R_ATTACTCAGACATAAC-1	14.7345	12.5082	pro myeloid
NB21-BM2R_GCAGTTAAGGGCTTGA-1	12.7716	11.4085	pro myeloid
NB21-BM2R_AGCGTATCAAGCGCTC-1	15.3172	14.4756	pro myeloid
NB21-BM2R_CGGCTAGTCAGTGTTG-1	10.8401	9.2559	pro myeloid
NB33-BM3_CTCCTTTCATCTGGGC-1	14.8182	14.3684	pro myeloid
NB33-BM3_AACCTGAGTCACCGCA-1	14.5625	12.6273	pro myeloid
NB33-BM3_AACGGGATCCACGTGG-1	15.2116	14.4209	pro myeloid
NB33-BM3_CAGTGCGCAGGACTAG-1	14.7381	14.2095	pro myeloid
NB33-BM3_TCGACCTGTTCTATCT-1	15.2435	14.0699	pro myeloid
NB33-BM3_TTGAACGCAGGTTCCG-1	14.5709	13.141	pro myeloid
NB33-BM3_TTGCCTGAGGTTGAGC-1	15.3263	13.7057	pro myeloid
NB33-BM3_GAGACTTGTGACCTGC-1	12.8848	10.7808	pro myeloid
NB33-BM3_CAGGGCTAGCAATTCC-1	14.8179	12.9029	pro myeloid
NB33-BM3_GGGACAAGTATAGGAT-1	14.4836	13.4328	pro myeloid
NB33-BM3_CATCAAGCATCGGTTA-1	13.3665	11.2335	pro myeloid
NB34_BM_ATGTCTTGTTGCCATA-1	12.838	12.6886	pro myeloid
NB34_BM_GTTGCGGAGTGTTCCA-1	12.5932	11.0324	pro myeloid
NB34_BM_TTTCGATAGTGGTCAG-1	14.5834	12.8736	pro myeloid
NB34_BM_GGGCTCATCGTACCTC-1	14.5579	15.3244	pro myeloid
NB35-BM1_CGTCCATCAAGTATCC-1	15.0162	13.1115	pro myeloid
NB37-BM5_GGAAAGCAGGCGTACA-1	14.904	13.8631	pro myeloid
NB34_Bone_ACGATCAGTACGTGTT-1	14.6	15.3728	pro myeloid
NB34_Bone_ATGTCTTGTTGCCATA-1	12.3552	16.4045	pro myeloid
NB34_Bone_ATTACCTCAAGTATCC-1	6.08581	16.1093	pro myeloid
NB34_Bone_CTGCAGGGTTATGTCG-1	10.2378	10.0763	pro myeloid
NB34_Bone_GAAGGACGTTATGTCG-1	3.55227	10.3038	pro myeloid
NB34_Bone_GTTACCCCAGTTAGGG-1	9.53717	8.56794	pro myeloid
NB34_Bone_GTTGCGGAGTGTTCCA-1	11.5789	10.1367	pro myeloid
NB34_Bone_TTTCGATAGTGGTCAG-1	13.6154	12.7335	pro myeloid
NBBM2_ATTTACCTCTCCTGCA-1	9.78257	12.8289	pro myeloid
NBBM2_CACTGAATCTTGTTAC-1	11.0496	15.4414	pro myeloid
NBBM1_AGCGCCACATGCCGGT-1	9.81432	-11.3984	Mono-2
NBBM1_CAGATACCAGAGAATT-1	9.18842	-7.49904	Mono-2
NBBM1_CCGGACATCACCCTGT-1	8.01393	-6.90812	Mono-2
NBBM2_ACTGTCCGTAACTGCT-1	16.2071	13.2447	pro myeloid
NBBM3_CGCATGGTCTCGTGGG-1	12.1745	15.8454	pro myeloid
NBBM3_TGCCGAGCATATACCG-1	7.45665	1.45551	pro myeloid
NBBM6_GCCTGTTGTGGGTCAA-1	5.54146	1.04785	pro myeloid
BM6_GATGCTAAGTCACTGT-1	11.4201	12.0252	pro myeloid
BM6_TTGCATTCAATCCAGT-1	15.5816	12.5062	pro myeloid
BM6_GTAGTACGTGGGACAT-1	15.8327	11.9786	pro myeloid
BM6_ATGCGATGTACTCCGG-1	16.8983	12.907	pro myeloid
BM6_TGCTGAACAAACTCTG-1	16.0112	15.5144	pro myeloid
BM6_CTCAACCCAGACCCGT-1	11.8178	6.68832	pro myeloid
NB21-BM2R_AGAGTGGCACATCTTT-1	14.9464	14.763	pro myeloid
NB21-BM2R_CCGGTAGAGAGGTTAT-1	13.7973	16.7104	pro myeloid
NB33-BM3_TATTGGGCAGTGGCTC-1	12.7665	13.8281	pro myeloid
NB33-BM3_CGCGTGAGTCGGCTAC-1	15.5028	12.4903	pro myeloid
NB33-BM3_ATATCCTGTGATTCTG-1	14.9495	15.0784	pro myeloid
NB33-BM3_TAAGCACTCCGAGGCT-1	15.097	14.824	pro myeloid
NB33-BM3_TGATGGTTCCATACTT-1	15.8262	12.7948	pro myeloid
NB33-BM3_GCACATAAGAATTGTG-1	14.8211	11.9102	pro myeloid
NB34_BM_CTCTCGACACTAGTAC-1	16.3428	12.6088	pro myeloid
NB34_BM_AACACACAGGCCTAGA-1	16.2856	13.7799	pro myeloid
NB34_BM_AGTGACTCAAATGATG-1	14.0649	16.3645	pro myeloid
NB34_Bone_AGTGTTGGTCGTTTCC-1	6.69672	19.649	pro myeloid
NB34_Bone_GGAGAACTCCCAATAG-1	12.7226	17.6018	pro myeloid
NBBM2_AGTGATCAGGCCCGTT-1	2.25175	19.0551	pro myeloid
NBBM2_CCTTTGGTCATACGGT-1	11.6053	14.3822	pro myeloid
BM6_CTCCTCCGTACGATCT-1	13.1181	17.4264	pro myeloid
NB21-BM2R_CCGTTCACAGCTTCGG-1	11.7531	16.5631	pro myeloid
NB21-BM2R_TTGAACGCATATGGTC-1	8.159	17.7088	pro myeloid
NB21-BM2R_CATTCGCGTTACCAGT-1	11.5421	17.8712	pro myeloid
NB21-BM2R_TACACGATCTCGCATC-1	7.73275	18.4248	pro myeloid
NB21-BM2R_TCATTACCACACATGT-1	11.0735	16.779	pro myeloid
NB21-BM2R_GCAGCCAAGCCTCGTG-1	11.683	17.58	pro myeloid
NB33-BM3_CATCGGGGTTGGACCC-1	11.7525	17.7367	pro myeloid
NB33-BM3_GACTATGGTCCACACG-1	12.6777	17.1984	pro myeloid
NB33-BM3_TTACGCCTCCGTTGAA-1	12.0986	15.7215	pro myeloid
NB33-BM3_CCTCCAAAGGTTGAGC-1	11.233	16.3062	pro myeloid
NB33-BM3_GAACTGTTCGCGTTTC-1	1.62501	21.9019	pro myeloid
NB34_BM_ACCCTCACAGTAACGG-1	7.0634	17.2793	pro myeloid
NB34_Bone_ACCCTCACAGTAACGG-1	7.32104	17.8017	pro myeloid
NB33-BM3_GGGCCATCAGTACTAC-1	7.42245	17.6346	pro myeloid
NB33-BM3_CTCGAGGAGTAAATGC-1	8.70555	21.7514	pro myeloid
NBBM4_CTTACCGTCCCACAGG-1	-30.4182	10.1069	Macro
BM6_GATAGCTGTAGGCAAC-1	-28.4986	11.401	mDC
BM6_TCCGGGAAGGTACTGG-1	-28.5854	11.4015	Macro
NBBM2_TGTCCTGTCTCATGGA-1	0.33223	-13.9151	Mono-2
BM10_AGCCAATAGCCAAGCA-1	-19.7918	-1.61711	mDC
BM10_TCAGTCCCACGTGAGA-1	-18.7656	-7.44838	Mono-1
BM10_TCAGTTTAGAGGGTAA-1	2.61486	-13.1918	Mono-2
BM10_CTTTCGGGTGCTCGTG-1	-0.605975	-13.3217	Mono-2
BM10_TTTAGTCTCGGAAGGT-1	0.845945	-10.4897	Mono-2
BM10_GTAACACTCGGAGATG-1	-36.3298	9.68451	Macro
BM10_ATTTCTGCACTTCAAG-1	-36.7885	8.71061	Macro
BM10_CCGATCTTCTCCTGAC-1	-37.1173	8.88772	Macro
BM10_GTCGAATGTCGCATCG-1	-36.9909	9.07946	Macro
BM10_TTCATGTCACAGCCTG-1	-37.1414	8.0617	Macro
BM10_GTCCCATGTACTCGCG-1	-32.2075	7.34558	Macro
BM10_AGCGCTGCATCCAACA-1	-3.0333	-12.0887	Mono-2
BM10_CAGTTCCAGTCGAGGT-1	-37.0194	8.79386	Macro
BM10_CTGTACCTCACGGAGA-1	10.5658	-17.2148	Mono-2
BM6_TGGGCGTTCGCTGATA-1	-2.02159	9.11073	Mono-2
BM6_TGGTGATGTGGCGCTT-1	-23.4996	-0.134226	Mono-1
BM7_CCCAGTTAGTGTCCAT-1	-9.44477	-16.1086	Mono-2
BM7_CACACTCGTAAGTGTA-1	-7.53703	-14.1339	Mono-2
BM7_GCGACCAGTCGGATCC-1	2.62404	-9.89405	Mono-2
BM7_TGCTGCTGTCATGCAT-1	2.48483	-8.78264	Mono-2
BM7_GAACATCTCTGCTGTC-1	4.09182	-2.02332	Mono-2
BM7_CGGCTAGCAATTCCTT-1	-3.54095	-9.08871	Mono-1
NB21-BM2R_CGGACACAGTGTCCAT-1	1.7679	2.57535	Mono-2
NB21-BM2R_CGTCAGGAGCGTTTAC-1	-0.738865	-6.73095	Mono-2
NB21-BM2R_GATGAAATCTCGGACG-1	-0.648972	-8.96029	Mono-2
NB21-BM2R_CAGCGACGTTGCGTTA-1	2.40146	5.32524	Mono-2
NB21-BM2R_GTTTCTACAAACTGTC-1	1.7834	2.18338	Mono-2
NB21-BM2R_TACTCGCCAGACGTAG-1	2.04832	3.66042	Mono-2
NB33-BM3_GGAATCTAGGATTTGA-1	-4.46196	15.2811	Mono-1
NB33-BM3_AGGCTGCAGTGCAGGT-1	-14.78	-9.87856	Mono-2
NB33-BM3_CTACGGGTCAGGGATG-1	0.944266	3.09646	Mono-2
NB33-BM3_AGTCTCCAGATAACAC-1	0.226928	1.90137	Mono-2
NB33-BM3_AGGATCTGTTAGGACG-1	-0.273424	-5.49897	Mono-2
NB33-BM3_GAAGAATGTCTGATAC-1	-0.698553	-3.95403	Mono-2
NB34_BM_CGGGACTTCATCCTAT-1	-22.1651	-0.286273	mDC
NB34_BM_GCTTCACGTCCACACG-1	-10.544	27.4838	mDC
NB34_BM_AATGGAATCTCATTTG-1	-0.644216	5.52865	Mono-2
NB34_BM_CACATGACAAGCCCAC-1	-19.902	-3.35879	mDC
NB34_BM_CGTGAATCAGCGGTCT-1	-20.3992	-3.97824	Mono-1
NB34_BM_ATTGGGTTCGTGTGAT-1	-24.0538	-1.72894	Mono-1
NB34_BM_GTTACCCGTAGTCGTT-1	-23.7477	-3.10905	Mono-1
NB34_BM_AAAGGGCTCTTCGGAA-1	-20.0896	-8.35723	Mono-1
NB34_BM_ACACGCGAGACAGCTG-1	0.448981	3.43473	Mono-2
NB35-BM1_TGCGATATCGACCATA-1	-18.9689	-3.62548	mDC
NB35-BM1_GCTGCAGAGGGTTGCA-1	-22.9751	-8.91751	Mono-1
NB35-BM1_TAAGCGTGTATCGTAC-1	-17.9381	-10.762	Mono-1
NB35-BM1_GTATTTCCATCGAGCC-1	-24.8916	-6.68443	Macro
NB35-BM1_TGTTCTAGTGAATTGA-1	-14.7079	-11.238	Mono-1
NB35-BM1_CCCTCTCAGCTTTGTG-1	-23.0339	-9.02384	Mono-1
NB35-BM1_GCTTGGGGTTCGAGCC-1	-14.8081	-13.125	Mono-1
NB37-BM5_GAAGCAGGTGTGAAAT-1	0.869375	-8.19549	Mono-2
NB37-BM5_GCATACAAGATCCCGC-1	0.268793	-10.1423	Mono-2
NB37-BM5_AAAGCAAAGAGCAATT-1	3.53075	-14.7221	Mono-2
NB37-BM5_TTGAACGAGTTTAGGA-1	1.74386	-8.49517	Mono-2
NB37-BM5_TTGCGTCCAATTCCTT-1	-8.03327	-13.6398	Mono-2
NB37-BM5_CGGAGCTTCATTGCCC-1	-1.75246	-14.8211	Mono-2
NB34_Bone_AAAGGGCTCTTCGGAA-1	-18.5596	-6.62314	Mono-1
NB34_Bone_AGAACAAAGTAGCCAG-1	-32.6239	9.49618	Macro
NB34_Bone_GATCACACAGAGAGGG-1	-26.5325	1.94704	Macro
NB34_Bone_GCACTAACACGCGTCA-1	-26.552	2.70385	Macro
NB34_Bone_GTGCAGCGTGCGCTCA-1	-33.4657	6.97599	Mono-2
NB21-BM2R_GGTGCGTCACCGATAT-1	9.54116	18.6893	pro myeloid
NB34_BM_AACAACCAGCTCCGAC-1	21.449	14.9961	neutrophils-1
NBBM2_CTCCGATGTCGTTATG-1	20.7907	-19.146	neutrophils-2
NB21-BM2R_CATCGAAGTGCTTCTC-1	13.3917	13.3195	pro myeloid
NB21-BM2R_TACACGATCGTTGACA-1	11.2815	17.8872	pro myeloid
NBBM2_ATGACCACACCGCTGA-1	4.28712	0.250726	Mono-2
NBBM2_AAGATAGGTCACGACC-1	9.43769	11.7163	pro myeloid
NBBM1_CTCCAACCATTGAGGG-1	9.08466	11.4631	pro myeloid
NBBM1_TGCTTCGCATGAGATA-1	8.84255	11.7841	pro myeloid
NBBM1_CTGGTCTGTAGGCTCC-1	8.01497	3.62344	pro myeloid
NBBM1_CCGGGTAGTTGCCTAA-1	6.78525	2.14466	Mono-2
NBBM1_CAGGCCACAGATTCGT-1	6.86751	6.09298	Mono-2
NBBM1_ATTACCTCACTTGACA-1	10.6447	14.4566	pro myeloid
NBBM2_CACCGTTAGGCACAAC-1	9.3956	11.9295	pro myeloid
NBBM2_TCCGTGTCACTTCAAG-1	9.48289	11.4079	pro myeloid
NBBM2_TGACGCGAGACCATGG-1	8.17942	10.3056	pro myeloid
NBBM1_GCATCGGTCATGGCCG-1	7.04719	6.9198	pro myeloid
NBBM2_GAACTGTTCGACCAAT-1	7.17485	6.93472	pro myeloid
NBBM1_CAATCGATCCTGTTGC-1	5.81483	-1.97236	Mono-2
NBBM2_GGAGGATTCACGAGGA-1	6.33383	3.28464	Mono-2
NBBM1_ACAGGGACAGGTGGAT-1	12.9761	14.262	pro myeloid
NBBM2_CCAAGCGCATGGGATG-1	7.19184	3.73887	Mono-2
NBBM2_ACAAGCTCATCGTGGC-1	8.56546	12.6209	pro myeloid
NBBM3_GATCGTATCATGGCCG-1	10.4115	12.2067	pro myeloid
NBBM3_TATGTTCAGTAATACG-1	9.60984	13.7183	pro myeloid
NBBM3_TGGGATTCAGGAGGTT-1	8.90881	9.42063	pro myeloid
NBBM3_TCCTCGATCAAGTGTC-1	8.79683	12.3035	pro myeloid
NBBM3_TGAATCGCAGCGTGCT-1	6.65769	5.59307	pro myeloid
NBBM3_ATAGACCAGGATGCGT-1	6.31353	1.04104	Mono-2
NBBM3_TGGGCTGCATCCGAGC-1	6.97905	0.948026	Mono-2
NBBM3_TCCTCTTCAGCGATTT-1	10.242	1.06137	Mono-2
NBBM4_TTTCACACAGTCAGTT-1	6.39332	5.38349	Mono-2
NBBM6_GAACTGTCATTGGGAG-1	7.16145	4.11119	pro myeloid
NBBM6_TGGGAAGGTAATGCGG-1	4.70084	4.10455	pro myeloid
NBBM6_GGTCACGAGGAGACCT-1	5.09648	3.81917	Mono-2
BM6_AGTAGCTCAAGTGATA-1	11.2271	16.3343	pro myeloid
BM6_GAGAGGTTCACTCCGT-1	12.381	15.8472	pro myeloid
BM6_TGATCAGGTCGAAACG-1	7.76378	12.9752	pro myeloid
BM6_CTAGGTAAGAGAGGTA-1	13.8413	24.0617	pro myeloid
BM6_TTGCCTGGTTCCCACT-1	17.0595	14.5887	pro myeloid
BM7_GGCGACTGTTTGTGTG-1	14.0329	24.3019	pro myeloid
NB21-BM2R_CGGGTCAGTTGATTCG-1	8.45454	12.804	pro myeloid
NB21-BM2R_TGAGGGACACTAAGTC-1	9.07045	15.4329	pro myeloid
NB21-BM2R_TGGTTCCCAGCTGCAC-1	8.76227	12.9045	pro myeloid
NB21-BM2R_GCGAGAACAGCCTGTG-1	8.13159	11.2629	pro myeloid
NB33-BM3_TTCTTCCCAGCGTTTA-1	9.02222	12.7323	pro myeloid
NB33-BM3_CCTCACAAGCCACTCG-1	10.0562	15.2349	pro myeloid
NB33-BM3_CTATCCGTCCTCTAGC-1	10.444	13.5544	pro myeloid
NB33-BM3_CAGATCAAGTGAGGTC-1	8.40656	13.2628	pro myeloid
NB33-BM3_GTATTTCGTCTTACTT-1	9.21742	13.9156	pro myeloid
NB33-BM3_TTGTTGTTCATCGCCT-1	8.59617	11.3877	pro myeloid
NB34_BM_ACGATGTTCTCTGGTC-1	20.3236	10.8588	neutrophils-1
NB34_Bone_CGTGCTTCAGGTATGG-1	8.84653	11.4888	pro myeloid
NBBM2_ACAAGCTTCTGCGTCT-1	7.33015	8.25496	pro myeloid
NBBM2_CTTTCGGTCCCTCTCC-1	5.63416	0.358364	Mono-2
NBBM2_GCTGAATGTATGAGCG-1	7.4616	10.4109	pro myeloid
NBBM2_TCGCTCATCTAGGCAT-1	6.14818	7.33936	pro myeloid
NBBM2_GTCGCGATCCCTCATG-1	7.57976	3.3708	Mono-2
NBBM2_CTCCAACCATCTCATT-1	10.0287	10.983	pro myeloid
NBBM2_GGTTAACCAAGGCCTC-1	5.75376	0.983222	Mono-2
NBBM2_GGTGATTCAGTCAGAG-1	5.16703	-0.391992	Mono-2
NBBM2_CCTTTGGAGGGTACAC-1	-11.0537	1.22471	mDC
NBBM4_TTCCTCTCATGCAGGA-1	6.21876	5.05436	Mono-2
BM6_TGTAACGAGAGGATCC-1	9.90961	12.3742	pro myeloid
BM6_CTCCACAAGTTCCTGA-1	12.3028	14.374	pro myeloid
BM6_GGCGTCATCCGGGACT-1	8.95012	15.2222	pro myeloid
NB21-BM2R_GGAGCAAAGCACGCCT-1	11.7705	16.1356	pro myeloid
NB33-BM3_TTGCTGCAGGTTACCT-1	10.3303	16.975	pro myeloid
NB33-BM3_TAGGGTTTCCACGTGG-1	8.35099	12.5166	pro myeloid
NB33-BM3_TGCATCCAGCATCAGG-1	8.12052	11.0599	pro myeloid
NBBM3_GTGGAGATCAAGGTGG-1	7.90119	8.74032	pro myeloid
NBBM2_GGAGCAACAAACTGCT-1	6.68323	5.5763	Mono-2
NBBM2_ACTTCCGAGGAGACCT-1	7.41703	8.03321	pro myeloid
NBBM2_GGTGATTCAACGCCCA-1	28.0579	-2.06325	neutrophils-1
NBBM2_GGTTAACGTACCCGCA-1	6.73873	18.9971	pro myeloid
NBBM2_TTCCTAATCACGAGGA-1	12.3606	24.4321	pro myeloid
NBBM2_GACACGCCATCTGGGC-1	13.5807	5.78448	pro myeloid
BM6_TGAGGAGTCACTGATG-1	5.60099	5.13612	Mono-2
NB33-BM3_GGGAGTACACATATGC-1	8.24068	4.06918	pro myeloid
NB33-BM3_TTCTAGTCATCTCCCA-1	7.64598	15.1985	pro myeloid
NB33-BM3_AGAGCAGTCGAGCACC-1	9.89756	11.864	pro myeloid
NB34_BM_AACCTTTGTAGCGTCC-1	9.38443	20.74	pro myeloid
NB34_BM_TTCTTCCAGCCAGACA-1	9.07917	22.6011	pro myeloid
NB34_BM_GATTCTTCATTAGGCT-1	7.42916	14.7433	pro myeloid
NB34_BM_ATTACCTCAAGTATCC-1	6.37175	15.7886	pro myeloid
NB34_Bone_CCTGTTGCATGTTCGA-1	11.1943	3.699	Mono-2
NB34_Bone_TACCCACCACGGCCAT-1	10.0116	11.9132	pro myeloid
NB34_Bone_TGTCCCATCGCGCTGA-1	9.64512	10.7527	pro myeloid
NBBM3_CGGGTGTCACATATGC-1	5.74114	8.83346	pro myeloid
NBBM6_TTACCATTCGCATTGA-1	-2.28949	-3.82724	Mono-2
NBBM1_CCGATCTGTCTAGGCC-1	6.78995	1.98925	Mono-2
NBBM1_ATCCGTCGTATGTCTG-1	6.65153	0.667261	Mono-2
NBBM1_GTTACAGGTCCTTGTC-1	8.99082	-5.45712	Mono-2
NBBM1_CCGATGGCACAAATAG-1	-7.61664	0.0882702	Mono-1
NBBM1_TTTGACTAGTCAATCC-1	-5.09732	-5.90003	Mono-2
NBBM1_TCGACGGGTCACTGAT-1	8.63576	2.31612	Mono-2
NBBM3_GTTAGTGGTTAGGCTT-1	10.6906	-2.6811	Mono-2
NBBM6_ATTCTACCAAGGCCTC-1	-1.7804	-2.84182	Mono-2
NB21-BM2R_TCCCGATCACCCTATC-1	11.3649	16.0715	pro myeloid
NBBM1_ATCGCCTGTCCCTGAG-1	5.8861	0.542416	Mono-2
NBBM1_CTCCCAACAGCGGTTC-1	5.52426	0.171312	Mono-2
NBBM3_ACTCCCAAGTGCTAGG-1	6.73724	7.63089	pro myeloid
NB21-BM2R_GGGATGACAACGATCT-1	7.52849	14.178	pro myeloid
NB21-BM2R_GTGCTTCGTCAGATAA-1	7.81724	11.9341	pro myeloid
NB33-BM3_ACTGTCCGTTCTATCT-1	7.92574	11.4416	pro myeloid
NB33-BM3_GGCTTTCAGAAACTAC-1	10.4131	16.1211	pro myeloid
NB33-BM3_CTGATCCGTGTTATCG-1	9.21077	14.3888	pro myeloid
NB34_Bone_TCATTGTCAAGAAATC-1	9.52262	20.517	pro myeloid
NBBM2_TCTTGCGAGTCCTACA-1	9.06458	11.9152	pro myeloid
BM6_GGGTATTGTCGTCATA-1	9.75246	1.98807	Mono-2
BM6_GAGCTGCCAGATCACT-1	27.1904	-4.78843	Mono-2
NB21-BM2R_CATCAAGCACGCCAGT-1	7.3043	2.59302	Mono-2
NB21-BM2R_CCGTACTCACTACAGT-1	8.71909	2.69583	Mono-2
NB21-BM2R_TCAGGTAGTCAATACC-1	7.52491	3.07022	Mono-2
NB21-BM2R_CGTGAGCGTTCCATGA-1	7.82399	2.24461	Mono-2
NB21-BM2R_TAAGCGTTCCTAGAAC-1	7.9937	3.71625	pro myeloid
NB21-BM2R_TTAGGCATCAAACCGT-1	7.29279	3.60391	Mono-2
NB33-BM3_AAGACTCTCTTGTGCC-1	7.46357	0.87771	Mono-2
NB33-BM3_TTCATGTTCCGATGCG-1	6.54348	1.5745	Mono-2
NB33-BM3_CACAGATTCCATTTGT-1	11.9309	6.56159	pro myeloid
NB33-BM3_GGGCTACGTTAGTCGT-1	7.08796	2.16284	Mono-2
NB33-BM3_AGTCACATCTTACGTT-1	7.57713	2.50413	Mono-2
NB37-BM5_GTTCATTCATATACCG-1	7.70632	8.98497	pro myeloid
NB37-BM5_TGCCCTATCTGCGGCA-1	8.71573	17.0097	pro myeloid
NB34_Bone_AAGGTAACACTGTCGG-1	17.6784	12.3188	neutrophils-1
NB21-BM2R_CGAGCACTCGCAAGCC-1	8.75834	14.8932	pro myeloid
NB21-BM2R_CTCGAAATCCGCTGTT-1	11.3437	17.5397	pro myeloid
NB33-BM3_AGTGCCGTCCCTTCCC-1	10.9483	18.6895	pro myeloid
NB33-BM3_CCGATGGGTCGCTTGG-1	11.3535	18.6595	pro myeloid
NB33-BM3_AAGCATCAGGGTTTCT-1	11.2117	17.111	pro myeloid
NB21-BM2R_TAGTGGTGTGACGCCT-1	10.3279	15.5592	pro myeloid
NB33-BM3_CCGTGAGGTCAGTTTG-1	12.0659	16.0091	pro myeloid
NBBM3_CCTATCGGTGCCTTTC-1	-16.3481	-3.85421	Mono-1
BM6_ACCCTTGTCACCTCAC-1	-4.41533	26.8176	mDC
NB33-BM3_GCCAGCATCAGGGATG-1	-10.4267	2.24659	mDC
NB33-BM3_TCCCAGTTCTTCGACC-1	-10.2605	3.75261	mDC
NB33-BM3_AATTCCTCACTGGACC-1	13.7503	12.2226	pro myeloid
NBBM1_TTTACGTTCTGCGATA-1	-5.56695	-4.53597	Mono-1
NBBM3_CCGTTCATCCAATCCC-1	2.29966	-4.40938	Mono-2
NBBM3_ATCATTCCAAATTAGG-1	8.58571	-7.81554	Mono-2
NBBM4_CAGGTATGTGGCTGCT-1	20.8211	-18.2587	neutrophils-2
NBBM4_CACATGATCGCACTCT-1	6.17892	5.23352	Mono-2
NBBM4_GAGTTTGGTTTACACG-1	6.8043	5.12028	Mono-2
NBBM4_CTACTATAGTTCCGGC-1	-1.16368	1.13045	Mono-2
NBBM4_GGAACCCAGCTAAACA-1	6.36835	5.13048	Mono-2
NB33-BM3_TCCTCCCAGACATACA-1	-5.06675	-3.34992	Mono-1
NB33-BM3_GTGCGTGTCTTTCGAT-1	3.21885	-2.36279	Mono-2
NB33-BM3_AAACGCTTCTCCTGAC-1	6.3427	0.148945	Mono-2
NB33-BM3_CCATCACGTTTGGGTT-1	5.89077	0.273771	Mono-2
NB33-BM3_TCTTCCTCAACAGCCC-1	5.43519	-1.75828	Mono-2
NB33-BM3_ATTCCTACACTAGTAC-1	5.68438	1.1299	Mono-2
NB33-BM3_CCAATTTTCTCAAAGC-1	5.28955	-0.321262	Mono-2
NB33-BM3_TAGACCATCTGGGCCA-1	-5.01814	-4.18534	Mono-1
NB33-BM3_TTCTCTCCACAGAAGC-1	-4.36881	-3.03821	Mono-2
NB33-BM3_ACCATTTTCCACTTTA-1	10.0874	-0.489351	Mono-2
BM6_AGCGCTGTCTTGGCTC-1	7.35969	8.47377	pro myeloid
BM6_GCGATCGCATCCAACA-1	8.26473	10.3788	pro myeloid
NB21-BM2R_GTCACGGTCATTGCCC-1	7.67318	9.70387	pro myeloid
NB21-BM2R_CTAGAGTGTTCGCTAA-1	8.30503	12.5925	pro myeloid
NB33-BM3_TGGTGATTCGCTGTCT-1	10.8569	-0.0172192	Mono-2
NB34_BM_TCATTCAGTAGTATAG-1	9.06918	13.7985	pro myeloid
NB37-BM5_AACTTTCTCCACGCAG-1	6.42926	8.32316	pro myeloid
NB33-BM3_TATATCCCAGCAATTC-1	-6.21126	0.480225	mDC
NB34_Bone_AGTGACTCAAATGATG-1	18.2032	14.4962	neutrophils-1
NB34_Bone_ATACCTTCAAATCCCA-1	17.4401	14.894	neutrophils-1
NBBM2_AGCTACATCTCAACGA-1	11.2571	-1.07622	Mono-2
BM7_GGGCACTAGCTCCCAG-1	8.15626	16.7209	pro myeloid
NBBM4_GGCACGTTCGAACGGA-1	-29.4973	5.66549	pro myeloid
NBBM2_TCATGGAAGCGACTAG-1	11.5565	20.2591	neutrophils-1
BM7_CTTTGCGAGAGATGAG-1	7.84809	15.5764	pro myeloid
NB33-BM3_AGGGTGAGTACGGTTT-1	8.07994	11.9591	pro myeloid
NB33-BM3_GTGTGGCAGGTACATA-1	13.8849	14.9168	pro myeloid
NB33-BM3_CGTCAAACATGGGAAC-1	10.2075	16.4289	pro myeloid
NB33-BM3_GCAACCGAGGTTCACT-1	10.6592	17.1341	pro myeloid
NBBM1_AGACCCGGTCCATCTC-1	-10.7964	-7.63372	Mono-1
NBBM1_TCTCTGGAGTCGCTAT-1	-17.4937	-9.08101	Mono-1
NBBM1_GGAGAACCAAGCGGAT-1	-1.80693	-16.4956	Mono-2
NBBM1_GGAGCAACATTGGGAG-1	-13.2222	-13.4301	Mono-2
NBBM4_TCACATTCAGGCGTTC-1	-6.47529	-7.47936	Mono-2
NBBM4_TATTCCAGTAGTGCGA-1	6.89887	4.66406	Mono-2
BM10_GGCTTGGTCTAGCATG-1	2.27564	0.672749	Mono-2
BM6_AATTCCTAGACTTGTC-1	12.7248	9.7511	pro myeloid
BM6_ATAGAGACAGTAGTGG-1	12.5959	5.18374	pro myeloid
BM6_GATGACTCAGGACTTT-1	10.7685	3.89658	pro myeloid
BM6_CTGTCGTTCCGTAGGC-1	12.5791	3.50754	Mono-2
BM6_ACTTAGGTCAACTGGT-1	6.14303	1.47921	Mono-2
BM6_CCTCACATCGGTCGGT-1	6.99073	-1.7033	Mono-2
BM7_GTAACTGGTGGTACAG-1	10.6383	4.22285	pro myeloid
BM7_CTCTACGGTCTAGAGG-1	3.50998	-3.2862	Mono-2
BM7_CAGAGAGAGCTATGCT-1	-5.03436	-0.321121	Mono-2
NB21-BM2R_ACGGCCATCTGAAAGA-1	11.3249	6.2201	pro myeloid
NB21-BM2R_CACAAACAGACTACAA-1	7.29312	0.987068	Mono-2
NB21-BM2R_GGTGTTATCCGTAGGC-1	12.0978	4.83337	Mono-2
NB21-BM2R_AACGTTGTCTACCTGC-1	4.7941	9.24342	pro myeloid
NB21-BM2R_ATTTCTGAGTCCGGTC-1	10.3687	4.7386	Mono-2
NB21-BM2R_AGAGTGGTCCCACTTG-1	10.3943	-3.8256	Mono-2
NB21-BM2R_GTACGTAAGTCTCGGC-1	7.57548	4.90265	Mono-2
NB21-BM2R_CATGCCTGTACATCCA-1	5.07337	0.651	Mono-2
NB21-BM2R_CCCATACAGTGAATTG-1	12.2839	7.22981	pro myeloid
NB21-BM2R_GTCCTCATCTATGTGG-1	8.34391	2.81156	Mono-2
NB33-BM3_ACATCGATCTACCTTA-1	9.14709	-7.23427	Mono-2
NB33-BM3_TTTGGTTCATACAGAA-1	6.78528	0.239392	Mono-2
NB33-BM3_ATCTTCAGTAGGAGGG-1	11.0516	5.39306	pro myeloid
NB33-BM3_ATTTACCGTAATACCC-1	8.72897	-6.1501	Mono-2
NB33-BM3_CCTCAGTCACTACAGT-1	11.6972	1.14622	Mono-2
NB33-BM3_TGATTTCGTTTCCCAC-1	7.12113	-2.18444	Mono-2
NB33-BM3_TCATGCCAGCGAATGC-1	-4.77525	-0.0405459	Mono-2
NB33-BM3_AGGAATACACGTTCGG-1	10.9903	4.74857	Mono-2
NB35-BM1_CTCCCTCCAGAACATA-1	4.42327	5.46066	Mono-2
NB34_Bone_CTGCCTACAGTAGAAT-1	1.83283	-1.9568	Mono-2
NB34_Bone_GAGTTTGGTGCAAGAC-1	-1.17107	-4.80114	Mono-2
NB34_Bone_GCTACCTTCTCTCCGA-1	9.84632	-5.15868	Mono-2
NB34_Bone_GCTGGGTAGGGTCACA-1	7.96898	-0.904488	Mono-2
NB34_Bone_TTACGTTGTTGAGGAC-1	3.88822	0.813079	Mono-2
NB34_Bone_TTGTTCAGTGGTCAAG-1	1.23485	-2.0922	Mono-2
NB35-BM1_TCACACCGTGCCTTTC-1	0.188378	-0.000835165	Mono-2
NB21-BM2R_GATGCTACATTCGACA-1	7.46529	12.6559	pro myeloid
NBBM2_CCACCATGTCCCTGAG-1	9.53348	7.49083	Mono-2
NB33-BM3_TCGAACAGTATGCTAC-1	6.89528	3.89672	Mono-2
NB33-BM3_TCTGCCATCATCAGTG-1	7.79809	6.95964	pro myeloid
NB34_BM_GTTTACTGTGCTCTTC-1	8.54191	-1.71378	Mono-2
NBBM2_TGAGCATTCGGATTAC-1	26.4417	-4.5059	neutrophils-1
NBBM2_GAGTCATCAGGTCTCG-1	25.9492	-11.5754	Mono-2
NB35-BM1_TCTCACGCAGTAGTGG-1	13.8567	8.99562	pro myeloid
BM6_AGCGCCACAACCGCCA-1	4.86561	10.9397	pro myeloid
NB33-BM3_CGTAATGCACGTTGGC-1	7.17955	11.951	pro myeloid
BM6_CAAGACTGTGCCCGTA-1	14.2385	25.4074	pro myeloid
BM6_AAGGTAAGTGGGAGAG-1	13.8415	25.1128	pro myeloid
NB21-BM2R_CTGTTTAGTTCAGTAC-1	11.468	22.5693	pro myeloid
NB21-BM2R_TAGAGCTAGACTTTCG-1	10.8546	23.1306	pro myeloid
NB21-BM2R_TGCTACCCAGGAATCG-1	10.5874	21.8891	pro myeloid
NB21-BM2R_TCATTTGCAGTGGGAT-1	8.2183	12.2281	pro myeloid
NB33-BM3_ATCACGAGTGCGGATA-1	11.8924	22.0978	pro myeloid
NB33-BM3_CAAGCTACATTGACAC-1	10.0331	19.7714	pro myeloid
NB33-BM3_CCACAAATCGCTTAAG-1	9.94258	15.8113	pro myeloid
NB33-BM3_CTCACTGGTCCTGGGT-1	19.5941	17.0949	neutrophils-1
NB34_Bone_AGGAGGTAGATCCCAT-1	20.0486	17.4525	neutrophils-1
BM10_TAGGAGGTCTAGTGAC-1	6.24385	3.07584	pro myeloid
BM6_CATGGTAGTGAGACCA-1	-5.68802	-3.46331	Mono-1
NB33-BM3_CAACAACGTATCTTCT-1	6.78372	7.81257	pro myeloid
NB33-BM3_GAGAAATCATAATCCG-1	7.44705	7.97682	pro myeloid
NBBM1_CAACCAAGTGAGACCA-1	5.31899	-0.203211	Mono-2
NBBM1_TACTTGTCACGTAGTT-1	4.08552	-0.483276	Mono-2
NBBM1_CCTGCATCATGTGACT-1	-6.87604	-4.77616	Mono-1
NBBM2_CATGCTCTCGGAATGG-1	-10.5561	-4.69262	Mono-1
NBBM1_ACTATTCCACCGAATT-1	6.30129	-8.13031	Mono-2
NBBM3_CTAACCCAGACTCTTG-1	2.97659	-2.75611	Mono-2
NBBM3_TACCGAACACCGTGAC-1	-7.27696	-6.53507	Mono-2
NBBM3_TTCCTCTGTTTCGTAG-1	-7.66438	-6.06356	Mono-1
NBBM3_AGACCCGGTTGGGACA-1	3.97642	-5.59345	Mono-2
NBBM4_GCATCGGAGTGGACTG-1	-9.7949	-5.24133	Macro
NBBM4_GTGTGATAGTCTGTAC-1	-12.0526	-6.32652	Mono-1
BM10_CAATGACCAGCTGGTC-1	5.5287	-0.526332	Mono-2
BM6_CCTCAACTCCTCACTG-1	4.88896	0.102548	Mono-2
BM6_GGTCTGGTCTAACACG-1	18.8198	2.43043	Mono-2
BM6_GATAGAAAGGCGAAGG-1	6.06107	1.13195	Mono-2
BM6_ATTATCCCAACTCCAA-1	7.46295	0.40236	Mono-2
BM6_GTCTGTCAGGTAACTA-1	-10.4562	0.303309	Mono-1
NB33-BM3_CATGCAACAGCGTTTA-1	2.43298	-4.83069	Mono-2
NB33-BM3_CATAAGCGTCTCAGGC-1	4.42071	-0.351917	Mono-2
NB33-BM3_TTACGTTGTTCGTAAC-1	5.42681	-0.0679408	Mono-2
NB33-BM3_TTTGGAGGTCCGAAGA-1	4.18784	-1.32606	Mono-2
NB35-BM1_CTCAGTCGTTTCGGCG-1	-4.2056	-3.40366	Mono-1
NB35-BM1_TAGGGTTTCAGGCGAA-1	-9.70653	-0.713304	Mono-1
NB35-BM1_TATCTTGGTAGTGGCA-1	5.8111	-5.67035	Mono-2
NB35-BM1_TTGCCTGTCAAAGGAT-1	7.21936	-4.99975	Mono-2
NB35-BM1_AAGACAACAGCGAGTA-1	7.43963	-7.65686	Mono-2
NB35-BM1_AGCTACATCTAGCCTC-1	4.43636	-1.2097	Mono-2
NB35-BM1_CTATAGGAGCCTCTTC-1	7.31995	-7.11186	Mono-2
NB35-BM1_GATCAGTGTGTCTCCT-1	7.98674	-7.7953	Mono-2
NB21-BM2R_TTCGGTCAGTAGCGGT-1	7.96475	11.6456	pro myeloid
NB34_BM_TGCGGGTGTATGGAAT-1	8.49149	1.69796	Mono-2
NB35-BM1_TATATCCTCTGAGATC-1	10.9153	-0.192498	Mono-2
NBBM1_GCCAGTGGTCGACTTA-1	-5.42992	-12.7212	Mono-2
NBBM2_GCTGAATTCTACGGTA-1	8.08294	-5.6983	Mono-2
NBBM1_CTCCCAAAGGTGCCAA-1	6.22571	-7.74261	Mono-2
NBBM2_ATGTCTTGTGGAAATT-1	8.81306	-5.88473	Mono-2
NBBM6_ATCCACCTCCCGAAAT-1	-2.43826	-8.29512	Mono-2
NBBM6_TTACAGGGTGGCTTGC-1	-4.70896	-7.82892	Mono-2
NBBM6_CATCCACAGGTCCAGA-1	-3.12015	-8.65944	Mono-2
NBBM6_GATGTTGAGTCACAGG-1	4.71212	-9.20724	Mono-2
BM6_CTAGACATCTGTTCAT-1	7.48933	-4.08019	Mono-2
BM6_ATGGATCTCGCCACTT-1	25.4777	-2.25255	Mono-2
BM6_AGCTACATCAGAGTTC-1	10.6535	0.117798	Mono-2
NB21-BM2R_AACTCTTTCTATGTGG-1	6.77127	2.61978	Mono-2
NB33-BM3_GGCTTTCAGGTTCTAC-1	7.82123	-6.92866	Mono-2
NB33-BM3_TAGGTACTCTTCCGTG-1	10.5661	-7.14931	Mono-2
NB33-BM3_CTGATCCTCACCTTAT-1	4.33816	-1.65597	Mono-2
NB33-BM3_CCCGAAGCATTAAGCC-1	9.27557	17.3983	pro myeloid
NB33-BM3_TAAGCACCATTATGCG-1	6.75666	6.50043	Mono-2
NB33-BM3_CAGCACGCATGATGCT-1	6.58984	8.51531	pro myeloid
NB33-BM3_TAAGCACTCTGTGCAA-1	6.57726	2.95888	Mono-2
NB34_BM_TGGGATTCAATGCAAA-1	3.9637	10.3374	pro myeloid
NB34_BM_TCGTGCTTCCATGATG-1	6.14721	10.2364	pro myeloid
NB34_Bone_ACTTATCAGGACTATA-1	6.94673	4.53227	Mono-2
BM10_GGCTGTGGTTAACAGA-1	-2.11737	0.892035	pro myeloid
NB33-BM3_ATTCCCGTCAGACAAA-1	5.0554	0.474994	Mono-2
NB34_BM_CAGGTATTCACCTCTG-1	4.66193	11.2889	pro myeloid
NBBM1_CTCCCAAGTACAGTTC-1	4.58325	-0.921586	Mono-2
NBBM1_ACACCAACATTGCTTT-1	-6.90799	-9.31492	Mono-2
NBBM1_CATCCCACAGGACTAG-1	-7.69057	-7.18884	Mono-1
NBBM1_GAAACCTTCAGAGCGA-1	-6.21583	-3.03576	Mono-1
NBBM1_CATACAGTCCCTTCCC-1	-4.46402	-5.99598	Mono-2
NBBM1_CGAATTGTCCCAGTGG-1	5.80072	-4.69153	Mono-2
NBBM2_CTCTCAGCAAGGTACG-1	2.1968	-3.69075	Mono-2
NBBM1_CTGAATGGTAGCGATG-1	5.38742	-0.852378	Mono-2
NBBM2_AGCTCAAAGCGTATGG-1	1.76464	-3.03412	Mono-2
NBBM3_TCTATCACAAATGGCG-1	-3.95177	-5.99044	Mono-2
NBBM3_GAAACCTAGACATCAA-1	-4.19513	-6.34385	Mono-2
NBBM3_AGCGCCAAGCCTAACT-1	-4.09814	-7.22837	Mono-2
NBBM3_ATGTCTTAGCCACAAG-1	0.616644	-5.04312	Mono-2
NBBM3_CCGTGAGTCGACGACC-1	5.57012	-6.62594	Mono-2
NBBM3_GTTAGACTCAAGTGGG-1	6.1453	-7.11296	Mono-2
NBBM3_CTAAGTGTCGCTGCGA-1	5.37153	-6.20347	Mono-2
NBBM3_CTATCCGGTGAGGATC-1	4.49444	-4.33725	Mono-2
NBBM6_CCGATCTCAAACACCT-1	-1.10734	-18.4123	Mono-2
NBBM6_CATCCACGTTCGATTG-1	12.3797	-14.6154	Mono-2
NBBM1_CCTCAACAGGTAAGAG-1	24.9469	-6.628	neutrophils-1
BM7_CTTACCGGTCTTCAAG-1	-5.14521	-3.02057	Mono-2
BM7_AACTTTCCAGCCAGAA-1	-1.65539	1.29508	Mono-2
NB33-BM3_ACGTACACACGGTAGA-1	2.86391	-2.4458	Mono-2
NBBM1_CCAATTTGTCTAATCG-1	0.111351	-10.8648	Mono-2
NB34_Bone_TGCTTCGTCATGCCCT-1	22.133	-15.6283	neutrophils-1
NBBM1_CCTCAACCAAGAAATC-1	-5.21705	-12.9846	Mono-2
BM6_ATCTCTATCGCTACGG-1	4.35282	-7.36297	Mono-2
BM6_TGATGCAGTCTACACA-1	7.52537	-5.60685	Mono-2
BM6_ATCGTAGAGACATGCG-1	8.65304	0.646666	Mono-2
NB21-BM2R_CCACTACTCCAAGTAC-1	-5.83216	-5.44524	Mono-1
NB21-BM2R_GGCTCGATCTTCCTTC-1	-3.6432	-6.71639	Mono-2
NB33-BM3_TCGGGTGTCGGACAAG-1	9.41665	-6.64416	Mono-2
NB34_BM_TTACGTTGTTGAGGAC-1	5.7215	2.50917	Mono-2
NB35-BM1_GGTTAACCAACGATTC-1	4.47791	-0.527008	Mono-2
NB34_Bone_TCAAGCACATGGCACC-1	3.85178	4.2769	Mono-2
NB33-BM3_CATGAGTCATTCTCCG-1	8.5658	18.4635	pro myeloid
NB34_BM_AGGAGGTAGATCCCAT-1	19.9668	11.0708	neutrophils-1
NB34_BM_AATGCCACAGCACACC-1	20.9451	16.4644	neutrophils-1
NB35-BM1_GGTTAACAGCGCAATG-1	17.1079	17.2915	pro myeloid
NBBM3_AAAGTGACACAGTCGC-1	6.1508	-6.09336	Mono-2
NBBM3_CGGGCATGTAGTCGTT-1	-4.85119	-9.52512	Mono-2
NBBM3_CTCTCAGAGACTTAAG-1	-7.23717	-7.67532	Mono-2
BM6_GATTGGTCATTCGGGC-1	3.39947	-2.09245	Mono-2
BM6_ACGTCCTTCAGTAGGG-1	3.17409	-2.56958	Mono-2
BM6_CCCTTAGCATCATCCC-1	5.722	-6.66176	Mono-2
BM6_GGGATCCCATTGACCA-1	7.41102	-6.35914	Mono-2
NB34_BM_GCTACCTTCTCTCCGA-1	8.71054	-4.32571	Mono-2
BM6_CCTTGTGCAAGCGATG-1	5.33203	2.16149	Mono-2
BM6_AAAGTGATCTGTCGTC-1	4.93905	-2.92283	Mono-2
NB33-BM3_GGGAGTAAGTACCCTA-1	5.00925	-2.18391	Mono-2
NB33-BM3_TGTTGGACACAAGTGG-1	3.9293	-3.64729	Mono-2
NB34_BM_CTCCACATCCACGTCT-1	7.19454	-1.57452	Mono-2
NB34_BM_GCTGGGTAGGGTCACA-1	10.124	-3.29676	Mono-2
NB34_BM_TCAAGCACATGGCACC-1	5.69407	1.83757	Mono-2
NBBM1_AGGTTACTCGCATGAT-1	-10.5594	-7.81383	Mono-1
NBBM1_TATCTGTGTCGGTGAA-1	-5.66835	-10.7729	Mono-2
NBBM1_TCAGTGAAGGGATCTG-1	-2.78397	-3.42391	Mono-1
NBBM1_CCATCACTCCATTTCA-1	-4.91201	-9.8401	Mono-2
NB33-BM3_GAGGCAAGTATCTCTT-1	-2.60797	-0.546126	pro myeloid
NBBM1_AGGTTGTCATAGGTTC-1	9.36402	-10.2242	Mono-2
NBBM1_GATTGGTTCTTGGATG-1	-4.27682	-17.6878	Mono-2
NBBM1_GACTCAAGTCCAGAAG-1	-3.56675	-12.2666	Mono-2
NBBM1_TATCGCCCATTCGGGC-1	7.40749	-17.2824	Mono-2
NBBM4_CTCTGGTCATTGACTG-1	-10.7079	-6.31034	Mono-1
NBBM6_CTCCATGAGTTTCGGT-1	6.70749	-13.7431	Mono-2
NBBM6_AAATGGAGTGCATCTA-1	-10.216	-11.3929	Mono-2
BM6_TGCCGAGGTCATAGTC-1	8.49987	-6.65828	Mono-2
BM6_TGAGGAGGTCATTCCC-1	8.01613	-6.47723	Mono-2
BM6_TGCTTGCGTGCCCAGT-1	8.83502	-6.27663	Mono-2
BM6_AGGGTGAGTTCGGCTG-1	3.20456	-4.60594	Mono-2
NB21-BM2R_CCCTCCTTCCCATTTA-1	8.26294	-7.37342	Mono-2
NB21-BM2R_CTAAGACCAATCTACG-1	7.69446	-6.9776	Mono-2
NB21-BM2R_ACGGCCATCGATCCCT-1	7.02639	-7.07316	Mono-2
NB21-BM2R_CTGATCCTCGCTAGCG-1	10.0396	-6.32851	Mono-2
NB21-BM2R_AAGCCGCTCTTGCATT-1	7.71005	-6.20524	Mono-2
NB33-BM3_CCTCAGTAGATTTGCC-1	8.70775	-6.16682	Mono-2
NB33-BM3_ATCACAGAGAACAAGG-1	7.87165	-6.62069	Mono-2
NB33-BM3_AAAGAACCAACTTGGT-1	7.47246	-5.15615	Mono-2
NB33-BM3_AACTTCTGTTAAGACA-1	7.90205	-6.65443	Mono-2
NB35-BM1_TGCAGGCAGACCAAAT-1	-0.430427	-2.52275	Mono-2
NBBM1_GAGTCTACATCCAACA-1	-4.92188	-11.4947	Mono-2
NBBM1_TGCAGATTCCATCCGT-1	-16.3065	-7.87164	Mono-1
NBBM2_TTCTGTAGTATGGTTC-1	-11.8837	-5.63765	Mono-1
NBBM1_GAAGCCCAGTATGTAG-1	-16.188	-11.3411	Mono-1
NBBM2_GTTAGACAGAAGTCAT-1	-14.635	-7.76531	Mono-1
NBBM2_CATTCCGAGGAATTAC-1	-2.69098	-4.34292	Mono-1
NBBM2_GATCCCTAGTGCTACT-1	-7.08622	-5.09106	Mono-1
BM6_TTCTTGAAGAAGCCTG-1	-3.96026	-0.981578	Mono-2
BM6_CCCGGAAAGTTAACGA-1	2.8844	-7.26383	Mono-2
BM6_CTCATTACAGGTATGG-1	3.56585	-5.99841	Mono-2
BM7_GGATTACTCCTCTAGC-1	7.22585	-4.78033	Mono-2
BM7_TATCAGGCATAAGACA-1	10.9037	-7.23208	Mono-2
BM7_CACACCTCACGTGAGA-1	-4.85264	-0.733153	Mono-2
NB21-BM2R_GGGAGATTCTTCGGTC-1	6.02548	1.44793	Mono-2
NB21-BM2R_CTCGAAATCCATGCTC-1	4.26465	-6.36754	Mono-2
NB33-BM3_CTCCCTCCAGACCAAG-1	-5.45189	-6.00444	Mono-2
NB33-BM3_CCTTCAGAGAATCGCG-1	-3.05241	-2.25606	Mono-2
NB33-BM3_CTTCAATTCGCCTATC-1	2.48408	-3.2153	Mono-2
NB33-BM3_ACATTTCAGCAGGGAG-1	5.43441	2.29716	Mono-2
NB33-BM3_ACGGAAGCAATAACCC-1	-6.27301	-4.79638	Mono-1
NB35-BM1_ATACTTCGTAGCACGA-1	-8.18754	-2.4543	Mono-1
NB37-BM5_TTCTCCTTCGCCCTTA-1	7.20051	-0.292553	Mono-2
NB33-BM3_CATTGAGTCTTCTGTA-1	5.74619	3.89839	Mono-2
BM6_GTGAGTTGTACACGCC-1	6.16253	2.9574	Mono-2
NB34_BM_TCCGAAAAGATAGTCA-1	3.7406	-6.89696	Mono-2
NB34_BM_CTAAGTGCACATATGC-1	5.07452	5.7437	Mono-2
NB34_Bone_CATCCCAGTCACTAGT-1	5.97836	2.61395	Mono-2
NBBM2_TGCTGAAGTCAACACT-1	10.8199	-7.93785	Mono-2
NBBM3_TGTAGACTCGTGCACG-1	-6.26022	-9.69453	Mono-2
NBBM6_CGCGTGACATTGCTGA-1	7.09358	-15.8111	Mono-2
BM6_ATGGGAGTCCGTGTGG-1	-4.58721	-3.90774	Mono-1
BM6_ATTCACTTCTTGGTCC-1	5.15173	-6.93718	Mono-2
BM6_GATCGTACAATTGCCA-1	23.1418	-8.93039	Mono-2
BM6_CATCGCTAGGCTAGCA-1	-6.10929	-3.35639	Mono-1
NB33-BM3_CCCTAACTCATGTCTT-1	-4.68297	-5.80885	Mono-2
NB33-BM3_TCCATGCGTTATGTGC-1	-4.51921	-5.96732	Mono-2
NBBM1_GGATCTACATGTGCTA-1	25.1913	-4.6738	neutrophils-1
NB35-BM1_ACATTTCAGGATTTGA-1	-2.06679	-2.1328	Mono-2
NB35-BM1_TTACGCCAGCTAATCC-1	5.81862	-4.68353	Mono-2
BM6_TTAGGGTGTGAGACCA-1	-4.94425	0.504928	mDC
NB21-BM2R_CCTAAAGCAAGCCGTC-1	7.58449	17.822	pro myeloid
NB34_BM_GACTATGTCCATTCAT-1	5.91157	7.4693	pro myeloid
NB34_BM_GGGTCACTCATTTACC-1	2.69281	8.61046	pro myeloid
NB34_BM_TCATGCCTCGATACAC-1	0.288983	6.05222	Mono-2
NBBM2_GCACGTGAGTGCGCTC-1	-11.5778	1.32772	mDC
NBBM2_CATGCGGTCAATCAGC-1	-11.0242	3.82297	mDC
NBBM2_CAACCTCAGATAGGGA-1	-25.9882	1.98382	mDC
BM6_ATCTTCACACTAACGT-1	-10.5363	3.4459	mDC
NB33-BM3_ATTCCTAAGACGTCCC-1	-10.7559	2.91964	mDC
NB33-BM3_TTACTGTTCATGCAGT-1	-11.2452	1.47543	mDC
NB33-BM3_CAATCGATCCCAAGCG-1	-10.1247	3.69855	mDC
NB33-BM3_GACCAATGTGTATTGC-1	-10.7846	3.62184	mDC
NB33-BM3_GGGTGTCCATTCACAG-1	-6.67314	25.1734	mDC
NB33-BM3_TACCGAAAGAAAGCGA-1	-11.6427	0.119737	mDC
NBBM2_GACTGATGTCCCTAAA-1	-19.0355	-7.99341	Mono-1
NBBM2_TCGTGGGCACCATAAC-1	-32.5272	5.81984	Mono-1
NBBM3_AAGGTAACAAGAATAC-1	-14.1066	-4.3605	Mono-1
NBBM3_ACATCCCTCAGCATTG-1	-11.9713	-4.07564	Mono-1
NBBM3_TTCTTGAGTGTCTTCC-1	-13.5495	-5.23255	Mono-1
NB33-BM3_CAGCACGTCTGTCTCG-1	-9.28676	0.663899	Mono-1
NB33-BM3_CATTGAGCATACAGCT-1	-11.6553	-0.799623	Mono-1
NB33-BM3_CTACTATGTGCAACAG-1	-11.2509	-2.20777	Mono-1
NB33-BM3_GTACAACAGGAATGTT-1	-10.5049	-0.507234	Mono-1
NB33-BM3_TGGTACATCATATGGC-1	-9.59152	-0.403524	Mono-1
NB33-BM3_TGTGAGTCATCATCCC-1	-6.96242	-0.794536	Mono-1
NB33-BM3_GTGAGCCGTACTCCCT-1	-4.12017	-0.344909	Mono-2
NB33-BM3_TTCATTGGTGCTCCGA-1	-4.13453	-0.714627	Mono-2
NB33-BM3_GAGGGATGTTGGAGGT-1	-6.26156	-0.764123	Mono-1
NB35-BM1_GTTACAGGTCTACACA-1	-12.5559	-1.8476	Mono-1
NB35-BM1_GCAGGCTCAACAGAGC-1	-10.6118	0.187554	Mono-1
NB35-BM1_GGGAAGTGTACTCCGG-1	-9.02173	-1.18963	Mono-1
NB33-BM3_CACTAAGTCCATTCGC-1	2.40104	-0.319766	Mono-2
NB34_BM_TCGTCCATCACAGTGT-1	4.1741	9.63992	pro myeloid
BM6_GGGACAATCCTGGTCT-1	11.2733	4.35068	pro myeloid
NBBM2_AAGACTCAGACCAAAT-1	-12.5552	-10.357	Mono-2
NBBM1_GGAGGATAGTATGATG-1	-6.48493	-9.48805	Mono-2
NBBM1_TCTCCGACAATTGCAC-1	-6.77103	-11.6968	Mono-2
NBBM1_ACAACCACAGGATTCT-1	-4.88601	-7.20018	Mono-2
NBBM1_TAACCAGAGACCTCAT-1	-5.71939	-5.5933	Mono-1
NBBM1_TGAGGTTGTGGAGGTT-1	-10.3301	-8.35684	Mono-1
NBBM2_TCACATTCAGGATGAC-1	-11.6083	-8.47822	Mono-1
NBBM2_AAGACTCCACGCCACA-1	-6.44206	-12.5536	Mono-2
NBBM1_ACGATGTAGAGTCAGC-1	-5.88	-11.5107	Mono-2
NBBM2_AATGCCATCAACCCGG-1	-11.0918	-9.73306	Mono-2
NBBM2_ACATCCCAGGTGCTTT-1	-13.1975	-14.8114	Mono-2
NBBM1_AGGCATTCACTAACGT-1	-8.49338	-11.9032	Mono-2
NBBM1_TTGAGTGTCGTAGAGG-1	6.7311	-7.78614	Mono-2
NBBM2_CCATAAGTCGGAACTT-1	-12.6949	-10.753	Mono-2
NBBM2_CCGTTCATCGAGAACG-1	-11.0535	-11.4844	Mono-2
NBBM2_CGCCATTAGGCTAACG-1	-11.5103	-7.68539	Mono-1
NBBM2_GGCACGTAGTGTACAA-1	-18.4407	-11.8328	Mono-1
NBBM1_ATAGGCTGTCATCGGC-1	-6.84248	-5.57462	Mono-1
NBBM2_TTCGGTCTCTCTCGCA-1	-13.6555	-7.52228	Mono-1
NBBM1_GGTCTGGCAACTGGTT-1	-9.03414	-9.76668	Mono-2
NBBM2_GGTGATTCAGCGAACA-1	-5.67998	-15.5469	Mono-2
NBBM2_AGGTCTAGTACAGAGC-1	-11.8463	-17.3124	Mono-2
NBBM3_GCCGTGAGTTGGTGTT-1	-7.94715	-11.4293	Mono-2
NBBM3_TGGTAGTTCGAACGGA-1	-10.6849	-8.87388	Mono-2
NBBM3_ACAGCCGGTCGTATTG-1	-11.4624	-7.93311	Mono-1
NBBM3_GGAACCCAGCTGAGTG-1	-13.3607	-8.27861	Mono-1
NBBM1_CAAGGGATCGTGGGTC-1	24.3147	-10.2547	neutrophils-1
NBBM4_ATGCCTCGTTACGTAC-1	-8.93632	-12.9597	Mono-2
NBBM4_CATCGTCCACCTGCTT-1	-7.60184	-11.3832	Mono-2
NBBM4_CCTGCATAGCGCGTTC-1	-15.6711	-12.827	Mono-2
NBBM4_CTCAGAAGTTTCACAG-1	19.4342	-19.124	neutrophils-2
NBBM4_GTTGTCCTCACTCTTA-1	11.4853	-14.5517	Mono-2
NBBM4_TCAGTCCCAACTTCTT-1	-8.19125	-11.4759	Mono-2
NBBM4_TCTCACGCATTCATCT-1	-7.8159	-12.2934	Mono-2
NBBM4_TGTCAGAAGTAGACAT-1	-8.38745	-12.013	Mono-2
NBBM4_ATCATTCGTGTCCATA-1	-9.62158	-6.23565	Mono-1
NBBM4_ACCAACAAGCAACTTC-1	-13.4897	-15.6251	Mono-2
NBBM4_GATTTCTAGCGTGCCT-1	-15.8838	-13.3227	Mono-2
NBBM4_TAAGCCACACACTTAG-1	12.1127	-10.2911	Mono-2
NBBM6_AAGAACAAGCTCTTCC-1	-14.8957	-8.86839	Mono-2
NBBM6_CAATGACTCACTTATC-1	-14.1935	-8.53133	Mono-1
NBBM6_GTTAGACAGAACTCCT-1	-14.2657	-11.9594	Mono-2
NBBM6_GGCTGTGAGTCAGAGC-1	-21.0547	-7.08116	Mono-1
NBBM6_GTGCTTCTCACCGGTG-1	-22.4445	-6.06226	Mono-1
BM10_ACTGTCCCACCTGCAG-1	-11.7487	-10.0862	Mono-2
BM10_TCACATTTCGTTAGAC-1	-3.70898	-18.6513	Mono-2
BM6_GATCAGTAGACGGTTG-1	-9.57283	-8.98942	Mono-2
BM6_ATCCATTCAACTGAAA-1	4.4773	-11.3208	Mono-2
BM6_GTAGTACCAAGCGGAT-1	-5.36935	-9.46672	Mono-2
BM6_TTACCGCCATGATCTG-1	6.56099	-16.2437	Mono-2
BM6_CCTCAACAGGCTAACG-1	-4.9225	-8.85572	Mono-2
BM6_CTATCCGTCAAGGTGG-1	-5.94212	-9.65232	Mono-2
BM6_ACATCGAGTCACGACC-1	-7.0747	-9.12166	Mono-2
BM6_GCAACATTCGCGATCG-1	5.50468	-7.01472	Mono-2
BM6_CTTCCTTGTGACTGTT-1	-8.21727	-11.3588	Mono-2
BM6_AACAACCAGAACCGCA-1	-3.5633	-11.9254	Mono-2
BM6_TTGAGTGCATCTAACG-1	-11.0785	-15.8038	Mono-2
BM6_ACAGGGACAGCGTGAA-1	-6.48344	-10.4552	Mono-2
BM6_ACCATTTTCGGCTCTT-1	-11.7816	-8.65874	Mono-1
BM7_CGCTGGAAGGCAGTCA-1	-5.81941	-12.7453	Mono-2
BM7_TTCTCCTTCTGGCGAC-1	-10.8601	-16.672	Mono-2
BM7_GCACTCTTCTGGGCCA-1	-11.8254	-15.5215	Mono-2
NB21-BM2R_AATCCAGAGCCACGCT-1	-5.66744	-18.9597	Mono-2
NB21-BM2R_CGAGAAGCATGTTGAC-1	-8.68085	-18.8426	Mono-2
NB21-BM2R_CGATGGCGTCTAGCCG-1	-6.9387	-20.2575	Mono-2
NB21-BM2R_TACCTATAGTGCCAGA-1	-1.39166	-19.0574	Mono-2
NB21-BM2R_AACCGCGCATCCCACT-1	-6.75138	-19.5707	Mono-2
NB21-BM2R_GATCGTAGTGAGGGTT-1	-10.5719	-17.2895	Mono-2
NB21-BM2R_GTCATTTTCTGCTGCT-1	-6.254	-18.0836	Mono-2
NB21-BM2R_CAGTCCTTCTTTCCTC-1	-8.79645	-16.7329	Mono-2
NB21-BM2R_GAAACTCCACGGCCAT-1	-0.577181	-19.3674	Mono-2
NB21-BM2R_GGACGTCAGTGGACGT-1	-3.98794	-19.924	Mono-2
NB21-BM2R_TGAGCCGAGATGTGTA-1	-14.7901	-16.6741	Mono-2
NB21-BM2R_TGGCGCAGTTACGACT-1	-11.2241	-17.1339	Mono-2
NB21-BM2R_CCGTGGATCTGATTCT-1	0.96469	-19.9752	Mono-2
NB21-BM2R_TGAGGGAGTAATAGCA-1	-10.9723	-18.5473	Mono-2
NB33-BM3_AGGCCACAGTCCCTAA-1	-7.71009	-7.79969	Mono-2
NB33-BM3_AACAACCTCCCTCTCC-1	-9.52478	-5.43684	Mono-1
NB33-BM3_CCACTTGCACATACTG-1	-8.9476	-7.23988	Mono-2
NB33-BM3_GCTGAATTCCGTCACT-1	-8.11361	-11.6756	Mono-2
NB33-BM3_GGGTAGATCCAAGAGG-1	-5.48713	-9.2283	Mono-2
NB33-BM3_TATATCCTCCACCCTA-1	-7.04493	-8.70431	Mono-2
NB33-BM3_GTTGCGGGTTCCAAAC-1	-6.81527	-9.87557	Mono-2
NB33-BM3_TCGCACTCATACAGGG-1	-3.35391	-10.3822	Mono-2
NB33-BM3_CTCCTTTTCTACCCAC-1	-5.2351	-8.45801	Mono-2
NB33-BM3_TCCGTGTTCACTAGCA-1	-4.94384	-9.92508	Mono-2
NB33-BM3_CTGCTCATCCTAAGTG-1	-5.96227	-9.24037	Mono-2
NB33-BM3_GTTTACTCAGCAGAAC-1	-4.80147	-9.48926	Mono-2
NB33-BM3_CTGAATGAGTGGTTAA-1	-7.7914	-9.83494	Mono-2
NB33-BM3_TGTGCGGAGGATGAGA-1	-5.8487	-10.0567	Mono-2
NB33-BM3_CATACAGCACAGGATG-1	-6.28136	-9.2568	Mono-2
NB34_BM_ACCAAACCAAGACCGA-1	-3.49635	-19.5175	Mono-2
NB34_BM_CGTAAGTCATCCGAAT-1	-7.62254	-15.9202	Mono-2
NB34_BM_GAACACTCACGCTATA-1	-3.03049	-18.8182	Mono-2
NB34_BM_GTGCTGGCATGTACGT-1	-4.65995	-19.2373	Mono-2
NB34_BM_GTGTTAGCACCGTACG-1	-10.0141	-15.6202	Mono-2
NB34_BM_TGTGTGAGTAACATAG-1	-8.52334	-12.0892	Mono-2
NB34_BM_ACCATTTAGATCCCAT-1	-8.19162	-10.1536	Mono-2
NB34_BM_TCGAACATCAGGACGA-1	8.93225	-17.651	Mono-2
NB35-BM1_CCCAACTTCCCAGGAC-1	-11.1328	-5.80042	Mono-1
NB35-BM1_TTCGGTCTCGTAACAC-1	-10.6752	-5.55257	Mono-1
NB35-BM1_CATCCGTTCAAGTTGC-1	-3.77203	-12.0726	Mono-2
NB35-BM1_TCATGTTTCGACGATT-1	-11.1543	-6.97901	Mono-1
NB35-BM1_GAAGTAAGTGGCTTGC-1	-8.85869	-8.57834	Mono-2
NB35-BM1_AGGGCTCTCCTTCAGC-1	-6.0634	-10.5992	Mono-2
NB35-BM1_TTCCTTCCATACCGTA-1	-11.591	-4.81497	Mono-1
NB35-BM1_CATTGTTGTACCCAGC-1	-7.84656	-4.84421	Mono-1
NB35-BM1_TGGGATTTCTATTGTC-1	-6.93058	-8.45836	Mono-2
NB35-BM1_GATCACAAGCGGCTCT-1	-4.72205	-6.01703	Mono-1
NB37-BM5_AACTGGTCATTCCTGC-1	-10.2957	-19.161	Mono-2
NB37-BM5_GTCACAAAGGCTCTTA-1	-7.1196	-16.8482	Mono-2
NB37-BM5_AAGGTTCGTTCGTGAT-1	-15.0089	-17.2082	Mono-2
NB34_Bone_AAATGGACATTACTCT-1	-6.39268	-17.0739	Mono-2
NB34_Bone_ACCAAACCAAGACCGA-1	-2.25881	-18.2324	Mono-2
NB34_Bone_ACCATTTAGATCCCAT-1	-6.42099	-13.4174	Mono-2
NB34_Bone_CGTAAGTCATCCGAAT-1	-6.75783	-18.0109	Mono-2
NB34_Bone_CTGCATCGTGCGCTCA-1	-1.50857	-11.6638	Mono-2
NB34_Bone_GAACACTCACGCTATA-1	-6.08177	-16.7804	Mono-2
NB34_Bone_GTGCTGGCATGTACGT-1	-5.33765	-19.1451	Mono-2
NB34_Bone_TCGAACATCAGGACGA-1	4.50851	-18.9888	Mono-2
NB34_Bone_TGTGTGAGTAACATAG-1	-6.15597	-16.9133	Mono-2
NBBM1_TGGGATTGTTTCCCAC-1	-9.93359	-7.41383	Mono-1
NBBM2_ATCATTCGTGAATTGA-1	-18.5437	-9.69789	Mono-1
NBBM2_GTGAGCCAGCATCAAA-1	-18.7672	-10.9286	Mono-1
NBBM2_GGTGAAGAGACGATAT-1	-6.85084	-19.4948	Mono-2
NBBM2_GAGACTTTCTCGCTCA-1	-26.9953	-1.09689	Mono-1
NBBM2_ATTGGGTGTTATCCAG-1	-12.0237	-15.9494	Mono-2
NBBM2_AGGGTTTCAGCCGGTT-1	-23.4235	-6.56222	Mono-1
NBBM3_ACTTTCAAGGAGGCAG-1	-8.86069	-5.7721	Mono-1
NBBM3_TGTCCCATCCGTGACG-1	-7.22297	-6.26002	Mono-2
NBBM3_CTGCGAGGTGGAAATT-1	-7.35666	-7.37212	Mono-2
NBBM3_GTTGTCCCATCGGAGA-1	-34.8101	5.63224	Macro
NBBM3_TTACCGCCAGAGATGC-1	-9.04174	-4.54616	Mono-1
NBBM4_AGTGACTGTAGCGATG-1	-8.67352	-12.6131	Mono-2
NBBM4_TCGTGGGTCCCGTTCA-1	-11.7106	-5.9951	Mono-1
NBBM4_ATCACTTAGCACCGTC-1	-24.4638	0.374854	Mono-1
BM10_CTGCCATTCGCTTTAT-1	-12.6391	-9.58297	Mono-2
BM10_CTTCAATTCTGAATCG-1	-13.9682	-7.6323	Mono-1
BM10_GCCATTCAGAGCATTA-1	-25.584	-3.52514	Mono-1
BM10_TGATGCAAGTCTGGAG-1	-24.6929	-5.6802	Mono-1
BM10_AGATCCATCTGATTCT-1	-10.9094	-9.40443	Mono-2
BM10_GAGTCTACACCAACAT-1	-12.3029	-14.3996	Mono-2
BM10_GAGTTACTCCCGAACG-1	-5.41618	-10.5861	Mono-2
BM10_GATGAGGAGGATTTCC-1	-6.22998	-19.5164	Mono-2
BM10_TAGGGTTAGGATGGCT-1	-5.19222	-9.86545	Mono-2
BM10_GCTTTCGTCGACATAC-1	-18.6683	-8.34321	Mono-1
BM10_GTCCACTTCGCTCCTA-1	-3.24911	-10.2824	Mono-2
BM6_ACAGCCGAGTTGGCTT-1	-5.00829	-11.5419	Mono-2
BM6_GGTAATCCAATCTCTT-1	-11.5245	-9.03367	Mono-1
BM6_ATTCTTGCAAGTTTGC-1	-11.1494	-9.12362	Mono-2
BM6_CCAATGACATAAGCGG-1	-15.1393	-14.9111	Mono-1
BM6_CTTCTAAGTGACTGAG-1	-13.9948	-14.0559	Mono-2
BM6_TTCTGTAAGATACTGA-1	-15.4945	-9.28757	Mono-1
BM6_AAGCATCGTGTTCAGT-1	-10.4895	-15.5227	Mono-2
BM6_TCAGCCTTCAGACCGC-1	-10.4335	-8.04756	Mono-1
BM7_AAACGGGTCAATCTCT-1	-8.291	-18.9388	Mono-2
BM7_ACATGGTCAGGGTTAG-1	-12.8618	-15.646	Mono-2
BM7_AGGGAGTAGCGCCTTG-1	-7.01731	-17.5943	Mono-2
BM7_AGTAGTCAGTAGCCGA-1	-13.1414	-16.9323	Mono-2
BM7_CGTGAGCCATTCCTCG-1	2.26929	-20.3461	Mono-2
BM7_GACGTGCGTCAAAGCG-1	-9.05176	-15.2391	Mono-2
BM7_TAAGAGAGTTATCCGA-1	-9.01536	-17.8672	Mono-2
BM7_TCAGCAAGTACGAAAT-1	-9.37704	-18.0012	Mono-2
BM7_TGAAAGAGTCATGCCG-1	-12.1689	-17.9526	Mono-2
BM7_TCACGAAGTTCACGGC-1	-13.7921	-14.5752	Mono-1
BM7_CAACTAGCAACGCACC-1	-14.0889	-14.2037	Mono-1
BM7_GGTGCGTCAGACAAAT-1	-14.4589	-14.7586	Mono-1
BM7_GCTTCCAAGCTCCTTC-1	-20.9685	-9.1433	Mono-1
NB21-BM2R_CGGCTAGTCGTTTATC-1	-12.4259	-18.1409	Mono-2
NB21-BM2R_TGGCGCAAGTATCTCG-1	-17.4567	-10.215	Mono-1
NB21-BM2R_TTAGGCACACGGTAGA-1	-36.1161	7.31957	Macro
NB21-BM2R_GTAGGCCCACGGTAAG-1	-11.7988	-16.5114	Mono-2
NB33-BM3_GTCTTTAGTCGTTGCG-1	-10.0088	-14.4825	Mono-2
NB33-BM3_TAGACTGGTAGCTGCC-1	-12.8024	-8.54014	Mono-1
NB33-BM3_TGCCGAGTCTAGTCAG-1	-12.2052	-7.97711	Mono-1
NB33-BM3_CTGTATTCAACGCATT-1	-15.1252	-15.7206	Mono-1
NB33-BM3_TGGTGATAGTAGCCAG-1	-11.2864	-11.702	Mono-2
NB33-BM3_CAAAGAACACACCTGG-1	-12.8352	-8.70525	Mono-1
NB33-BM3_GTGCTTCTCAGTCTTT-1	-10.3744	-15.8297	Mono-2
NB33-BM3_ATTCTTGTCCTCCACA-1	-17.0012	-11.6764	Mono-1
NB33-BM3_AGCTCAAGTAGCTAAA-1	-13.924	-13.6413	Mono-2
NB34_BM_CATCCCAGTGTTTGCA-1	-9.28731	-19.3349	Mono-2
NB34_BM_GCTGGGTGTGCATCTA-1	-7.37122	-19.9214	Mono-2
NB34_BM_CTTCTAAGTTTCCCAC-1	-16.9693	-11.4867	Mono-1
NB34_BM_TCATGAGGTCGCATTA-1	-17.1991	-15.9971	Mono-1
NB34_BM_TGAGCATAGTACTGGG-1	-21.123	-10.8361	Mono-1
NB34_BM_TGTTACTCAAACGGCA-1	-13.3282	-16.1706	Mono-1
NB34_BM_TCAATCTCATTGAAAG-1	-18.6009	-12.103	Mono-1
NB35-BM1_GCAACATTCATATGGC-1	-9.51736	-15.7794	Mono-2
NB35-BM1_TCATTGTGTGGCCACT-1	-19.4681	-11.9863	Mono-1
NB37-BM5_AAATGCCTCCTTTACA-1	-1.43573	-20.0801	Mono-2
NB37-BM5_TAAGCGTTCTGCGTAA-1	-7.49169	-17.1789	Mono-2
NB37-BM5_TCTTCGGTCTCTTGAT-1	0.470959	-7.93275	Mono-2
NB37-BM5_AACCATGGTAGCCTAT-1	-6.64022	-15.6439	Mono-2
NB37-BM5_GGAATAAAGAGTCTGG-1	-7.34986	-16.4119	Mono-2
NBBM2_CATCGCTCAGGAAGTC-1	-13.9932	-9.9598	Mono-1
BM6_TCTATCACACTGTCGG-1	-8.90711	-11.1235	Mono-2
BM6_CATCCACCAGGCTCTG-1	-11.2992	-16.3596	Mono-2
BM6_TCCTCCCCAACTGCTA-1	-17.6492	-10.9712	Mono-1
BM6_ATCCCTGCAAATGAAC-1	-12.9391	-10.9957	Mono-1
NB21-BM2R_GGCCGATAGCCACCTG-1	-3.78569	-18.1671	Mono-2
NB21-BM2R_AGACGTTTCTGATACG-1	-6.06213	-16.4241	Mono-2
NB21-BM2R_TTAGGCAAGTGAACGC-1	-11.5476	-17.9011	Mono-2
NB21-BM2R_AGGTCCGAGATGTGGC-1	-10.0794	-11.1478	Mono-2
NB33-BM3_TAGACTGAGTTCCGGC-1	-12.0594	-9.71231	Mono-2
NB33-BM3_CCACACTGTTTGAAAG-1	-13.0627	-9.31691	Mono-1
NB33-BM3_CCCTGATTCTTTGGAG-1	-9.42405	-14.487	Mono-2
NB33-BM3_TTGCGTCCACGTCGTG-1	-15.3951	-10.4025	Mono-1
NBBM2_AGCCACGTCTTCCTAA-1	22.5087	-17.2178	neutrophils-2
NB33-BM3_TCGATTTGTGTGTGTT-1	-11.3445	-9.99972	Mono-2
NB33-BM3_TCCTTTCGTGGCTACC-1	-14.5154	-15.8737	Mono-1
NBBM2_GAAGGGTGTACAGAAT-1	0.656353	1.75215	Mono-2
NB34_BM_CATCCGTCAGAACTAA-1	-8.68279	-18.1636	Mono-2
NB34_BM_GTCTCACTCGGTGAAG-1	-19.5607	-10.2617	Mono-1
NB34_BM_TGAGACTGTCTTTCAT-1	-17.6238	-15.2151	Mono-1
NB34_BM_TGTGAGTGTTACACAC-1	-19.2421	-11.312	Mono-1
NB34_BM_ACATTTCCAAACACGG-1	-17.6565	-13.3227	Mono-1
NB34_BM_TACGGGCTCCGGTTCT-1	-16.8157	-14.6973	Mono-1
NB34_BM_CACTGTCCAGCGGATA-1	-20.6991	-10.6153	Mono-1
NB35-BM1_GCCCGAATCGCTACGG-1	-13.4142	-11.6211	Mono-1
NB35-BM1_CCTCAACTCTGGAGAG-1	-18.432	-11.952	Mono-1
NB35-BM1_GATCATGGTGCCTAAT-1	-18.1237	-11.446	Mono-1
NB35-BM1_AGATGAAAGGTAATCA-1	-21.5907	-8.6499	Mono-1
NB35-BM1_TTCCTAAAGCGAAACC-1	-18.3313	-14.3508	Mono-1
NB35-BM1_AGTACTGGTCGACTTA-1	-14.0299	-13.7851	Mono-1
NB35-BM1_CTCAGTCAGCCGTAAG-1	-13.5848	-16.6342	Mono-2
NB35-BM1_GACATCAGTATCCCAA-1	-15.0476	-15.7662	Mono-1
NB35-BM1_GTAGAAAAGGAACTCG-1	-13.8811	-15.8127	Mono-1
NB35-BM1_GATGGAGGTTCGATTG-1	-13.7571	-15.2781	Mono-1
NB35-BM1_CTGGTCTAGCTATCTG-1	-8.72533	-18.2072	Mono-2
NB35-BM1_AATTCCTGTCACCGCA-1	-15.374	-14.33	Mono-1
NB35-BM1_AAACCCATCGTTGTAG-1	-18.504	-13.8898	Mono-1
NBBM1_ATATCCTGTGGGATTG-1	-21.4617	-7.01062	Mono-1
NBBM3_CGTTCTGTCCAGCAAT-1	-34.2622	5.9067	Macro
BM10_GGCTTTCTCATTTCCA-1	-33.5458	4.51041	Macro
BM6_TCGACGGGTTTCACAG-1	-9.4784	-5.50607	Mono-1
BM6_TGAGCGCAGCACCGTC-1	-10.4629	-1.46685	Mono-1
BM6_CACGTTCAGCTCGACC-1	-26.8046	0.202228	Mono-1
BM6_TACGGGCTCTCTCGAC-1	-13.5604	-4.88398	Mono-1
BM6_TTGGGTAAGGAGCAAA-1	-12.317	-4.787	Mono-1
BM6_TGCGACGCATAGAGGC-1	-12.0339	-7.60991	Mono-1
NB21-BM2R_ACAGCCGTCCATGAGT-1	-18.9514	-12.5287	Mono-1
NB21-BM2R_CATCGAATCCGCATAA-1	-19.1631	-11.6266	Mono-1
NB21-BM2R_TACTCATCATGACATC-1	-20.3089	-10.3538	Mono-1
NB21-BM2R_TCAGATGAGCTGTCTA-1	-15.8365	-16.2602	Mono-1
NB21-BM2R_TAGAGCTAGAGTAAGG-1	-14.7085	-16.3047	Mono-1
NB21-BM2R_TAGGCATGTCTAGCCG-1	-12.4303	-16.2677	Mono-2
NB33-BM3_TTGGGTAAGGCACAAC-1	-7.17454	-6.11462	Mono-1
NB33-BM3_GCATCTCAGCAACTTC-1	-12.9539	-4.26995	Mono-1
NB33-BM3_TTTATGCTCACCTCAC-1	-11.7117	-7.29869	Mono-1
NB33-BM3_CATCGGGTCGTCTAAG-1	-9.72865	-6.35767	Mono-1
NB33-BM3_ACCCTCAGTCCTGAAT-1	-10.9213	-7.26586	Mono-1
NB33-BM3_TGAATCGAGCACACAG-1	-11.3167	-6.23606	Mono-1
NB33-BM3_GTGCAGCAGCCATTTG-1	-10.6789	-8.8864	Mono-2
NB34_BM_CACACAAAGTCCCAAT-1	-8.23502	-13.5776	Mono-1
NB35-BM1_CATACTTAGAGAGCCT-1	-13.7638	-5.9739	Mono-1
NB35-BM1_CTATAGGTCATCACTT-1	-13.2955	-6.38682	Mono-1
NB35-BM1_TACCTCGAGTAGCAAT-1	-9.1693	-3.38677	Mono-1
NB35-BM1_TAAGCACCAACCGTAT-1	-6.47542	-3.88249	Mono-1
NB35-BM1_ATCCCTGCAGCATCTA-1	-10.1574	-6.07342	Mono-1
NB35-BM1_GATAGAAGTGGATCGA-1	-5.80122	-7.23268	Mono-2
NB37-BM5_CACAGTAGTGATGTCT-1	-22.7096	-9.3214	Mono-1
NB37-BM5_CTCACACAGCAAATCA-1	-23.3176	-8.26126	Mono-1
NB34_Bone_CACACAAAGTCCCAAT-1	-11.9121	-12.2075	Mono-1
NB34_Bone_CATCAAGTCATGGATC-1	-16.1537	-14.8346	Mono-1
NB34_Bone_TAAGCCAAGGGAGATA-1	-15.9411	-15.0682	Mono-1
NB34_Bone_TGTGAGTGTTACACAC-1	-18.0189	-13.1393	Mono-1
NBBM1_CAGAGCCTCCTCTAGC-1	-6.38868	-15.3137	Mono-2
BM10_TACATTCAGTCTTCCC-1	-10.715	-6.87575	Mono-1
BM6_GCAGGCTGTAAGCGGT-1	-8.48509	-2.75938	Mono-1
BM6_CACTGGGGTATGATCC-1	-13.4992	-6.86941	Mono-1
BM6_ATCATTCAGAAGCGGG-1	-8.87309	-2.81098	Mono-1
BM6_CTCAATTCAGTCGAGA-1	-5.90472	-6.16697	Mono-2
BM6_GGAATGGAGCGATTCT-1	-11.0854	-5.93291	Mono-1
BM7_CGGCTAGGTTACGGAG-1	-20.2548	-5.07372	Mono-1
BM7_GTTTCTACAATCCAAC-1	-21.6845	-8.51013	Mono-1
NB21-BM2R_ACTTTCACACCCATTC-1	-15.611	-16.1272	Mono-1
NB21-BM2R_AGGGTGATCGGAATCT-1	-11.3756	-15.7023	Mono-1
NB33-BM3_ACTTCCGAGCTAATCC-1	-10.6603	-8.33181	Mono-1
NB33-BM3_AGCTTCCCACAGCCTG-1	-8.1742	-5.71677	Mono-1
NB33-BM3_TTTGGTTTCTTCACGC-1	-10.3736	-9.81613	Mono-2
NB35-BM1_TGACGCGAGTGATTCC-1	-9.85287	-7.60759	Mono-1
NB35-BM1_GCATCTCGTTCAATCG-1	-4.63732	-7.28491	Mono-2
NB34_Bone_ATTTCACCATATCTCT-1	0.108597	-10.8923	Mono-2
NB34_Bone_CATCCCAGTGTTTGCA-1	-15.2987	-16.4205	Mono-2
NBBM1_GGTCTGGGTGGCCACT-1	-6.64149	-4.9788	Mono-2
BM10_GATGAGGTCACCCTTG-1	-9.70248	-11.8806	Mono-2
BM10_CTAGACACAGTGTACT-1	21.0024	-13.3762	Mono-2
NB21-BM2R_GGCGTGTCACAACTGT-1	1.89945	-20.3938	Mono-2
NB21-BM2R_GAGGTGACAACAACCT-1	-4.5933	-18.0402	Mono-2
NB33-BM3_ATCACGAGTTAAACAG-1	-6.00959	-8.32948	Mono-2
NB33-BM3_TAGTGCAAGTAGCATA-1	-4.64646	-10.1251	Mono-2
NB33-BM3_TTACGCCCACTACAGT-1	-6.02441	-9.47051	Mono-2
NB33-BM3_GGTTGTATCTCGACCT-1	-9.34777	-9.40672	Mono-2
NB33-BM3_GGGAGTATCGCTAATG-1	-7.55367	-10.7664	Mono-2
NB34_BM_AAGATAGCATCCGTTC-1	-8.97053	-12.0364	Mono-2
NB35-BM1_CGATGGCAGCTGGCCT-1	-7.57983	-10.1526	Mono-2
NB35-BM1_CTGCCATTCAGACCTA-1	-4.88812	-7.98827	Mono-2
NB35-BM1_ATCGGCGGTACCCACG-1	-4.27598	-8.98481	Mono-2
NBBM1_TTTGACTCAAAGGCAC-1	-11.6006	-18.5236	Mono-2
NBBM2_GCAGCCATCCCATAGA-1	-6.47017	-19.4362	Mono-2
NBBM1_GGCTTGGGTATCCCAA-1	5.48096	-16.902	Mono-2
NBBM2_GTCGTAAGTGCCTATA-1	7.13427	-14.9929	Mono-2
NBBM2_TGATGCAAGTATGGCG-1	-4.47317	-17.3276	Mono-2
NBBM2_CACTTCGTCTCAATCT-1	5.80822	-18.1732	Mono-2
NBBM2_TACGGGCCACGGTCTG-1	4.40959	-15.0112	Mono-2
NBBM1_GTTCGCTCACTACCGG-1	23.1151	-16.1369	neutrophils-2
BM10_AACTTCTGTGTTTACG-1	-2.73036	-11.2617	Mono-2
BM10_TTTGTTGGTTCCGCGA-1	-4.075	-11.5446	Mono-2
BM10_TTACAGGTCTGGGCGT-1	11.7278	-14.955	Mono-2
BM10_GCAGCCACAGGACTTT-1	-0.235718	-10.2445	Mono-2
BM10_CAGAGCCGTAGAGACC-1	10.553	-14.6592	Mono-2
BM6_ACCTACCGTTTACGAC-1	-6.75541	-16.2648	Mono-2
BM6_ATCCATTAGTTTCAGC-1	-6.70132	-11.5885	Mono-2
BM6_TTCCGGTCACGCACCA-1	-6.40956	-15.2341	Mono-2
BM6_TCTTAGTCATCTCAAG-1	-5.2744	-12.2547	Mono-2
BM6_ACTCTCGTCGAGAGCA-1	-7.85156	-15.9698	Mono-2
BM6_GTTACGACAACCGTGC-1	-3.18504	-13.8834	Mono-2
BM6_GTCAAGTAGCTGGCCT-1	-2.2569	-11.5935	Mono-2
BM6_ACACTGACAGCTTTGA-1	-7.0191	-12.4199	Mono-2
BM7_CACACCTTCGCTGATA-1	2.84423	-20.0975	Mono-2
BM7_GCACTCTTCACTTCAT-1	-7.0788	-19.7626	Mono-2
BM7_ATCTGCCCATTCACTT-1	6.58269	-17.6997	Mono-2
NB21-BM2R_CTGATCCAGACTAGGC-1	3.18077	-19.2228	Mono-2
NB21-BM2R_ACGAGGACAACTTGAC-1	1.35488	-20.3303	Mono-2
NB33-BM3_AGCCAATTCGTGGCGT-1	-7.36932	-13.3651	Mono-2
NB33-BM3_GCTGAATCAGGTTCAT-1	-6.51691	-13.2357	Mono-2
NB33-BM3_TCCTTTCTCCGGCTTT-1	-10.7821	-9.20106	Mono-2
NB33-BM3_GGGACCTGTTAGGGAC-1	-10.1833	-9.86375	Mono-2
NB33-BM3_AAGTACCTCCCTTCCC-1	-7.55624	-16.736	Mono-2
NB33-BM3_AACAACCCAACCCGCA-1	-5.43007	-11.024	Mono-2
NB33-BM3_AAAGTGATCCTCTAAT-1	0.129744	-18.8957	Mono-2
NB33-BM3_TTCGGTCCATAATGCC-1	-5.61136	-12.7216	Mono-2
NB34_BM_CCTCCAAAGCGATCGA-1	-7.63557	-20.4344	Mono-2
NB34_BM_CACAACAAGAGCTGAC-1	5.55174	-11.5589	Mono-2
NB35-BM1_ACATCCCTCCCTTCCC-1	-0.394351	-10.6679	Mono-2
NB35-BM1_AGTAGCTGTTCATCTT-1	-7.46436	-9.86693	Mono-2
NB35-BM1_GTGAGTTGTTGACGGA-1	-4.56161	-10.519	Mono-2
NB35-BM1_CCATCACCAAGTTCGT-1	-3.743	-8.90376	Mono-2
[truncated: 4,692 more rows]

## Sheet: F2B
	avg.exp	pct.exp	features.plot	id	avg.exp.scaled
FCGR3A	0.00687197	1.40474	FCGR3A	pro myeloid	-0.453695
FCER1G	0.460845	73.3977	FCER1G	pro myeloid	-0.816693
IFITM3	0.0798879	14.8376	IFITM3	pro myeloid	-0.666426
SIGLEC10	0.00932419	5.53117	SIGLEC10	pro myeloid	-0.661743
C1QB	0.00048803	0.263389	C1QB	pro myeloid	-0.529182
C1QA	0.00976357	0.438982	C1QA	pro myeloid	-0.381738
CLEC10A	0.0105717	5.70676	CLEC10A	pro myeloid	-0.418862
CD1C	0.0020333	1.66813	CD1C	pro myeloid	-0.394998
FCER1A	0.00696906	3.24846	FCER1A	pro myeloid	-0.324026
CD14	0.151336	33.5382	CD14	pro myeloid	-0.631204
CTSS	0.541845	76.8218	CTSS	pro myeloid	-1.00865
CD9	0.0123352	4.8288	CD9	pro myeloid	-0.649877
SELL	0.234534	62.8622	SELL	pro myeloid	-0.367814
LYZ	30.3135	97.7173	LYZ	pro myeloid	1.50284
PGLYRP1	0.0496995	2.80948	PGLYRP1	pro myeloid	-0.418384
LCN2	0.186005	3.86304	LCN2	pro myeloid	-0.358429
LTF	0.108962	2.89728	LTF	pro myeloid	-0.371322
AQP9	0.00381198	1.31694	AQP9	pro myeloid	-0.552032
FCGR3B	0.0024125	0.877963	FCGR3B	pro myeloid	-0.405149
VNN2	0.00685938	4.21422	VNN2	pro myeloid	-0.537691
CMTM2	0.001088	0.790167	CMTM2	pro myeloid	-0.401691
AZU1	1.15943	74.5391	AZU1	pro myeloid	1.72935
STMN1	0.515391	71.2906	STMN1	pro myeloid	1.86586
MPO	2.10096	65.5838	MPO	pro myeloid	2.24585
MKI67	0.254177	47.849	MKI67	pro myeloid	2.20297
ELANE	1.14817	56.892	ELANE	pro myeloid	2.14144
FCGR3A1	0.0211036	5.48926	FCGR3A	mDC	-0.439138
FCER1G1	0.958447	91.1695	FCER1G	mDC	-0.275676
IFITM31	0.169773	35.3222	IFITM3	mDC	-0.415727
SIGLEC101	0.0159634	12.6492	SIGLEC10	mDC	-0.59119
C1QB1	0.016649	6.92124	C1QB	mDC	-0.084163
C1QA1	0.022795	5.96659	C1QA	mDC	-0.221968
CLEC10A1	0.337929	63.9618	CLEC10A	mDC	2.23441
CD1C1	0.193499	52.2673	CD1C	mDC	2.26304
FCER1A1	0.202753	52.506	FCER1A	mDC	2.26623
CD141	0.14901	27.4463	CD14	mDC	-0.636567
CTSS1	1.0325	89.9761	CTSS	mDC	-0.650665
CD91	0.0605617	22.1957	CD9	mDC	0.0294397
SELL1	0.321682	73.031	SELL	mDC	-0.00966917
LYZ1	13.8989	97.852	LYZ	mDC	-0.120382
PGLYRP11	0.0443183	1.19332	PGLYRP1	mDC	-0.423229
LCN21	0.152503	3.10263	LCN2	mDC	-0.365973
LTF1	0.188799	2.6253	LTF	mDC	-0.348419
AQP91	0.000232956	0.238663	AQP9	mDC	-0.584298
FCGR3B1	0.000547796	0.477327	FCGR3B	mDC	-0.407378
VNN21	0.0092783	7.39857	VNN2	mDC	-0.529585
CMTM21	0.000215868	0.238663	CMTM2	mDC	-0.403077
AZU11	0.00930041	2.86396	AZU1	mDC	-0.607755
STMN11	0.338271	53.4606	STMN1	mDC	0.93269
MPO1	0.0314477	7.39857	MPO	mDC	-0.437757
MKI671	0.0649389	25.7757	MKI67	mDC	0.120226
ELANE1	0.00887283	1.90931	ELANE	mDC	-0.540596
FCGR3A2	0.0180956	4.34611	FCGR3A	Mono-2	-0.442215
FCER1G2	0.880597	86.5666	FCER1G	Mono-2	-0.360318
IFITM32	0.187062	25.1284	IFITM3	Mono-2	-0.367505
SIGLEC102	0.0263435	8.65271	SIGLEC10	Mono-2	-0.480884
C1QB2	6.84513e-05	0.0395101	C1QB	Mono-2	-0.540736
C1QA2	0.000850718	0.474121	C1QA	Mono-2	-0.491013
CLEC10A2	0.00842652	3.31885	CLEC10A	Mono-2	-0.436249
CD1C2	0.00152646	0.671671	CD1C	Mono-2	-0.402034
FCER1A2	0.00123718	0.434611	FCER1A	Mono-2	-0.399859
CD142	0.963379	87.3568	CD14	Mono-2	1.24097
CTSS2	2.37376	95.7329	CTSS	Mono-2	0.327947
CD92	0.0255853	7.50691	CD9	Mono-2	-0.463236
SELL2	0.518737	77.9534	SELL	Mono-2	0.80015
LYZ2	24.3491	99.7629	LYZ	Mono-2	0.913026
PGLYRP12	0.0467471	2.25207	PGLYRP1	Mono-2	-0.421042
LCN22	0.205544	2.52864	LCN2	Mono-2	-0.354028
LTF2	0.155468	2.80522	LTF	Mono-2	-0.357981
AQP92	0.0597305	17.3054	AQP9	Mono-2	-0.0479052
FCGR3B2	0.0111834	1.38285	FCGR3B	Mono-2	-0.394664
VNN22	0.124787	34.2157	VNN2	Mono-2	-0.142516
CMTM22	0.0178869	5.05729	CMTM2	Mono-2	-0.375005
AZU12	0.0714142	18.1351	AZU1	Mono-2	-0.481537
STMN12	0.037713	12.0506	STMN1	Mono-2	-0.650829
MPO2	0.061243	12.4457	MPO	Mono-2	-0.39912
MKI672	0.0195242	5.53141	MKI67	Mono-2	-0.379604
ELANE2	0.0350799	9.32438	ELANE	Mono-2	-0.478901
FCGR3A3	0.104336	23.583	FCGR3A	Mono-1	-0.354003
FCER1G3	1.25277	93.0162	FCER1G	Mono-1	0.044325
IFITM33	0.392003	60.2227	IFITM3	Mono-1	0.2041
SIGLEC103	0.0722439	26.7206	SIGLEC10	Mono-1	0.00688619
C1QB3	0.0176882	1.31579	C1QB	Mono-1	-0.0555453
C1QA3	0.0242592	5.76923	C1QA	Mono-1	-0.204016
CLEC10A3	0.0627706	19.2308	CLEC10A	Mono-1	0.00421597
CD1C3	0.013539	7.69231	CD1C	Mono-1	-0.23527
FCER1A3	0.00306046	1.31579	FCER1A	Mono-1	-0.375737
CD143	1.09545	92.004	CD14	Mono-1	1.54546
CTSS3	3.86609	99.5951	CTSS	Mono-1	1.41678
CD93	0.211651	45.2429	CD9	Mono-1	2.15767
SELL3	0.221368	54.0486	SELL	Mono-1	-0.421921
LYZ3	18.3746	99.5951	LYZ	Mono-1	0.322218
PGLYRP13	0.000617115	0.404858	PGLYRP1	Mono-1	-0.462575
LCN23	0.0160658	1.82186	LCN2	Mono-1	-0.396698
LTF3	0.0110184	2.32794	LTF	Mono-1	-0.39942
AQP93	0.038145	15.081	AQP9	Mono-1	-0.242507
FCGR3B3	0.00176851	0.506073	FCGR3B	Mono-1	-0.405918
VNN23	0.0764112	26.6194	VNN2	Mono-1	-0.304623
CMTM23	0.00623562	2.83401	CMTM2	Mono-1	-0.393514
AZU13	0.0102376	4.75709	AZU1	Mono-1	-0.60585
STMN13	0.0402411	13.1579	STMN1	Mono-1	-0.637509
MPO3	0.0161633	6.07287	MPO	Mono-1	-0.457577
MKI673	0.00863083	2.22672	MKI67	Mono-1	-0.499496
ELANE3	0.00717365	3.34008	ELANE	Mono-1	-0.544596
FCGR3A4	2.65056	97.3231	FCGR3A	Macro	2.25042
FCER1G4	3.22852	98.2792	FCER1G	Macro	2.19246
IFITM34	1.07635	93.1166	IFITM3	Macro	2.11281
SIGLEC104	0.268917	75.3346	SIGLEC10	Macro	2.09687
C1QB4	0.100161	13.9579	C1QB	Macro	2.21549
C1QA4	0.224508	33.0784	C1QA	Macro	2.25111
CLEC10A4	0.0113126	5.35373	CLEC10A	Macro	-0.412857
CD1C4	0.00255342	1.52964	CD1C	Macro	-0.387777
FCER1A4	0	0	FCER1A	Macro	-0.416228
CD144	0.111104	25.6214	CD14	Macro	-0.723959
CTSS4	3.48734	99.044	CTSS	Macro	1.14044
CD94	0.065162	15.4876	CD9	Macro	0.0942395
SELL4	0.0349382	16.0612	SELL	Macro	-1.18807
LYZ4	2.8653	97.5143	LYZ	Macro	-1.21148
PGLYRP14	0.00189207	0.764818	PGLYRP1	Macro	-0.461427
LCN24	0.00800947	2.10325	LCN2	Macro	-0.398512
LTF4	0.0145373	2.67686	LTF	Macro	-0.39841
AQP94	0.0302767	13.9579	AQP9	Macro	-0.313443
FCGR3B4	0.0165649	9.75143	FCGR3B	Macro	-0.38823
VNN24	0.0361044	15.6788	VNN2	Macro	-0.43969
CMTM24	0.000604681	0.382409	CMTM2	Macro	-0.402459
AZU14	0.00308529	1.91205	AZU1	Macro	-0.620384
STMN14	0.0308153	10.1338	STMN1	Macro	-0.68717
MPO4	0.00702434	2.48566	MPO	Macro	-0.469428
MKI674	0.00156968	0.956023	MKI67	Macro	-0.57721
ELANE4	0.00317929	1.52964	ELANE	Macro	-0.553999
FCGR3A5	0.00884223	1.10865	FCGR3A	neutrophils-1	-0.451679
FCER1G5	0.783415	53.6585	FCER1G	neutrophils-1	-0.465979
IFITM35	0.00991778	0.886918	IFITM3	neutrophils-1	-0.861581
SIGLEC105	0.00639188	0.997783	SIGLEC10	neutrophils-1	-0.692904
C1QB5	0	0	C1QB	neutrophils-1	-0.542621
C1QA5	0	0	C1QA	neutrophils-1	-0.501443
CLEC10A5	0.00323277	0.221729	CLEC10A	neutrophils-1	-0.478345
CD1C5	0.000251744	0.110865	CD1C	neutrophils-1	-0.41973
FCER1A5	0	0	FCER1A	neutrophils-1	-0.416228
CD145	0.0521115	4.76718	CD14	neutrophils-1	-0.859967
CTSS5	0.477065	31.3747	CTSS	neutrophils-1	-1.05592
CD95	0.0107799	1.99557	CD9	neutrophils-1	-0.671784
SELL5	0.173972	13.5255	SELL	neutrophils-1	-0.6167
LYZ5	12.1331	97.0067	LYZ	neutrophils-1	-0.294993
PGLYRP15	3.00749	76.2749	PGLYRP1	neutrophils-1	2.24462
LCN25	11.8463	76.7184	LCN2	neutrophils-1	2.26739
LTF5	9.3069	72.8381	LTF	neutrophils-1	2.26734
AQP95	0.011087	1.33038	AQP9	neutrophils-1	-0.486445
FCGR3B5	0.120951	8.53659	FCGR3B	neutrophils-1	-0.263445
VNN25	0.0805458	6.43016	VNN2	neutrophils-1	-0.290767
CMTM25	0.0712725	5.43237	CMTM2	neutrophils-1	-0.290198
AZU15	0.876585	22.0621	AZU1	neutrophils-1	1.1546
STMN15	0.0713241	6.20843	STMN1	neutrophils-1	-0.473746
MPO5	0.316019	9.86696	MPO	neutrophils-1	-0.068743
MKI675	0.0257564	2.99335	MKI67	neutrophils-1	-0.311013
ELANE5	0.395	13.5255	ELANE	neutrophils-1	0.368388
FCGR3A6	0.343187	20.6349	FCGR3A	neutrophils-2	-0.109693
FCER1G6	0.919409	47.619	FCER1G	neutrophils-2	-0.31812
IFITM36	0.316792	19.0476	IFITM3	neutrophils-2	-0.00567387
SIGLEC106	0.101988	8.99471	SIGLEC10	neutrophils-2	0.322963
C1QB6	0.00288278	1.0582	C1QB	neutrophils-2	-0.463239
C1QA6	0.00411965	0.529101	C1QA	neutrophils-2	-0.450934
CLEC10A6	0.00150956	0.529101	CLEC10A	neutrophils-2	-0.492312
CD1C6	0	0	CD1C	neutrophils-2	-0.423225
FCER1A6	0.00620366	0.529101	FCER1A	neutrophils-2	-0.334152
CD146	0.453428	28.0423	CD14	neutrophils-2	0.0652699
CTSS6	1.69139	67.1958	CTSS	neutrophils-2	-0.169927
CD96	0.0232269	3.7037	CD9	neutrophils-2	-0.496457
SELL6	0.763014	46.0317	SELL	neutrophils-2	1.80403
LYZ6	3.87906	67.7249	LYZ	neutrophils-2	-1.11123
PGLYRP16	0.450021	21.164	PGLYRP1	neutrophils-2	-0.0579605
LCN26	0.0291704	2.1164	LCN2	neutrophils-2	-0.393747
LTF6	0.0376389	3.7037	LTF	neutrophils-2	-0.391783
AQP96	0.312026	27.5132	AQP9	neutrophils-2	2.22663
FCGR3B6	2.23587	71.4286	FCGR3B	neutrophils-2	2.26478
VNN26	0.837228	48.6772	VNN2	neutrophils-2	2.24487
CMTM26	1.68035	57.672	CMTM2	neutrophils-2	2.26594
AZU16	0.02866	2.6455	AZU1	neutrophils-2	-0.568415
STMN16	0.0949449	8.46561	STMN1	neutrophils-2	-0.349298
MPO6	0.0503647	3.7037	MPO	neutrophils-2	-0.413227
MKI676	0.00350862	0.529101	MKI67	neutrophils-2	-0.55587
ELANE6	0.0721087	3.7037	ELANE	neutrophils-2	-0.391732

## Sheet: F2C
	cell	sample	pc.of.sample	Group	Group2
1	Macro	BM10	0.2	metastatic	NB Bone Non-met
5	neutrophils-1	BM10	0	metastatic	NB Bone Non-met
6	neutrophils-2	BM10	0	metastatic	NB Bone Non-met
8	Macro	BM6	0.0345745	non-metastatic	NB Bone Met
12	neutrophils-1	BM6	0.0425532	non-metastatic	NB Bone Met
13	neutrophils-2	BM6	0.00265957	non-metastatic	NB Bone Met
15	Macro	BM7	0.0540541	non-metastatic	NB Bone Met
19	neutrophils-1	BM7	0.0202703	non-metastatic	NB Bone Met
20	neutrophils-2	BM7	0.00675676	non-metastatic	NB Bone Met
22	Macro	NB21-BM2R	0.0135318	non-metastatic	NB Bone Met
26	neutrophils-1	NB21-BM2R	0.0189445	non-metastatic	NB Bone Met
27	neutrophils-2	NB21-BM2R	0.00270636	non-metastatic	NB Bone Met
29	Macro	NB33-BM3	0.0502765	metastatic	NB Bone Non-met
33	neutrophils-1	NB33-BM3	0.0372046	metastatic	NB Bone Non-met
34	neutrophils-2	NB33-BM3	0.0412267	metastatic	NB Bone Non-met
36	Macro	NB34_BM	0.160602	metastatic	NB Bone Non-met
40	neutrophils-1	NB34_BM	0.38143	metastatic	NB Bone Non-met
41	neutrophils-2	NB34_BM	0.0225847	metastatic	NB Bone Non-met
43	Macro	NB34_Bone	0.121648	metastatic	NB Bone Non-met
47	neutrophils-1	NB34_Bone	0.422414	metastatic	NB Bone Non-met
48	neutrophils-2	NB34_Bone	0.0651341	metastatic	NB Bone Non-met
50	Macro	NB35-BM1	0.167323	metastatic	NB Bone Non-met
54	neutrophils-1	NB35-BM1	0.0354331	metastatic	NB Bone Non-met
55	neutrophils-2	NB35-BM1	0.019685	metastatic	NB Bone Non-met
57	Macro	NB37-BM5	0	non-metastatic	NB Bone Met
61	neutrophils-1	NB37-BM5	0.017094	non-metastatic	NB Bone Met
62	neutrophils-2	NB37-BM5	0	non-metastatic	NB Bone Met
64	Macro	NBBM1	0.012987	non-metastatic	NB Bone Met
68	neutrophils-1	NBBM1	0.025974	non-metastatic	NB Bone Met
69	neutrophils-2	NBBM1	0.00649351	non-metastatic	NB Bone Met
71	Macro	NBBM2	0.00671141	metastatic	NB Bone Non-met
75	neutrophils-1	NBBM2	0.0268456	metastatic	NB Bone Non-met
76	neutrophils-2	NBBM2	0.0201342	metastatic	NB Bone Non-met
78	Macro	NBBM3	0.0945946	non-metastatic	NB Bone Met
82	neutrophils-1	NBBM3	0.0675676	non-metastatic	NB Bone Met
83	neutrophils-2	NBBM3	0	non-metastatic	NB Bone Met
85	Macro	NBBM4	0.0675676	metastatic	NB Bone Non-met
89	neutrophils-1	NBBM4	0.0135135	metastatic	NB Bone Non-met
90	neutrophils-2	NBBM4	0.027027	metastatic	NB Bone Non-met
92	Macro	NBBM6	0.0322581	non-metastatic	NB Bone Met
96	neutrophils-1	NBBM6	0	non-metastatic	NB Bone Met
97	neutrophils-2	NBBM6	0	non-metastatic	NB Bone Met

## Sheet: F2D
	avg.exp	pct.exp	features.plot	id	avg.exp.scaled
ROS1	0	0	ROS1	pro myeloid	-0.377964
NOX4	3.11345e-05	0.0877963	NOX4	pro myeloid	-0.0939676
CXCR2	0.0106572	5.44337	CXCR2	pro myeloid	-0.388727
CXCR1	0.00128055	0.263389	CXCR1	pro myeloid	-0.418502
ROS11	0	0	ROS1	mDC	-0.377964
NOX41	0	0	NOX4	mDC	-0.431168
CXCR21	0.00047046	0.71599	CXCR2	mDC	-0.444494
CXCR11	0.000165325	0.238663	CXCR1	mDC	-0.434304
ROS12	3.83035e-05	0.0395101	ROS1	Mono-2	2.26779
NOX42	0.000247541	0.15804	NOX4	Mono-2	2.24981
CXCR22	0.0171009	6.59818	CXCR2	Mono-2	-0.35345
CXCR12	0.00259719	0.632161	CXCR1	Mono-2	-0.399846
ROS13	0	0	ROS1	Mono-1	-0.377964
NOX43	0	0	NOX4	Mono-1	-0.431168
CXCR23	0.00356625	2.12551	CXCR2	Mono-1	-0.427546
CXCR13	0.000166856	0.101215	CXCR1	Mono-1	-0.434282
ROS14	0	0	ROS1	Macro	-0.377964
NOX44	0	0	NOX4	Macro	-0.431168
CXCR24	0.00156294	1.14723	CXCR2	Macro	-0.438513
CXCR14	0	0	CXCR1	Macro	-0.436647
ROS15	0	0	ROS1	neutrophils-1	-0.377964
NOX45	0	0	NOX4	neutrophils-1	-0.431168
CXCR25	0.0437755	4.43459	CXCR2	neutrophils-1	-0.20742
CXCR15	0.0216181	2.88248	CXCR1	neutrophils-1	-0.13033
ROS16	0	0	ROS1	neutrophils-2	-0.377964
NOX46	0	0	NOX4	neutrophils-2	-0.431168
CXCR26	0.494513	33.8624	CXCR2	neutrophils-2	2.26015
CXCR16	0.189884	14.8148	CXCR1	neutrophils-2	2.25391

## Sheet: F2E
	avg.exp	pct.exp	features.plot	id	avg.exp.scaled
S100P	0.0679552	15.5399	S100P	pro myeloid	-0.512972
LTF	0.108962	2.89728	LTF	pro myeloid	-0.371322
CAMP	0.232748	7.46269	CAMP	pro myeloid	-0.37551
CSF3R	0.163599	50.7463	CSF3R	pro myeloid	-0.496564
CMTM2	0.001088	0.790167	CMTM2	pro myeloid	-0.401691
MMP9	0.068613	2.63389	MMP9	pro myeloid	-0.501771
VNN2	0.00685938	4.21422	VNN2	pro myeloid	-0.537691
AQP9	0.00381198	1.31694	AQP9	pro myeloid	-0.552032
S100P1	0.00535341	0.71599	S100P	mDC	-0.633263
LTF1	0.188799	2.6253	LTF	mDC	-0.348419
CAMP1	0.373053	6.68258	CAMP	mDC	-0.359007
CSF3R1	0.137796	51.3126	CSF3R	mDC	-0.519277
CMTM21	0.000215868	0.238663	CMTM2	mDC	-0.403077
MMP91	0.0307161	1.43198	MMP9	mDC	-0.562932
VNN21	0.0092783	7.39857	VNN2	mDC	-0.529585
AQP91	0.000232956	0.238663	AQP9	mDC	-0.584298
S100P2	0.0690511	16.0806	S100P	Mono-2	-0.510867
LTF2	0.155468	2.80522	LTF	Mono-2	-0.357981
CAMP2	0.548977	6.20308	CAMP	Mono-2	-0.338314
CSF3R2	0.581928	80.2055	CSF3R	Mono-2	-0.128328
CMTM22	0.0178869	5.05729	CMTM2	Mono-2	-0.375005
MMP92	0.0541195	1.9755	MMP9	Mono-2	-0.525162
VNN22	0.124787	34.2157	VNN2	Mono-2	-0.142516
AQP92	0.0597305	17.3054	AQP9	Mono-2	-0.0479052
S100P3	0.00813092	3.34008	S100P	Mono-1	-0.627926
LTF3	0.0110184	2.32794	LTF	Mono-1	-0.39942
CAMP3	0.0112485	2.63158	CAMP	Mono-1	-0.401564
CSF3R3	0.460828	81.1741	CSF3R	Mono-1	-0.234926
CMTM23	0.00623562	2.83401	CMTM2	Mono-1	-0.393514
MMP93	0.00406827	1.31579	MMP9	Mono-1	-0.605939
VNN23	0.0764112	26.6194	VNN2	Mono-1	-0.304623
AQP93	0.038145	15.081	AQP9	Mono-1	-0.242507
S100P4	0.00888497	3.63289	S100P	Macro	-0.626477
LTF4	0.0145373	2.67686	LTF	Macro	-0.39841
CAMP4	0.0102709	4.58891	CAMP	Macro	-0.401679
CSF3R4	0.0726536	25.6214	CSF3R	Macro	-0.576619
CMTM24	0.000604681	0.382409	CMTM2	Macro	-0.402459
MMP94	0.00233939	0.764818	MMP9	Macro	-0.608729
VNN24	0.0361044	15.6788	VNN2	Macro	-0.43969
AQP94	0.0302767	13.9579	AQP9	Macro	-0.313443
S100P5	1.01052	60.3104	S100P	neutrophils-1	1.29818
LTF5	9.3069	72.8381	LTF	neutrophils-1	2.26734
[truncated: 14 more rows]

[truncated: 43 more sheets: F2F, F2G, F2H, F2I, F2J, F3A, F3B, F3C, F3D, F3E, F3F, F3G, F4A, F4B, F4D, F4E, F4F, F4G, F4H, F5A …]
